# Supplementary material for: Secretome Profiling of Atlantic Salmon Head Kidney Leukocytes Highlights the Role of Phagocytes in the Immune Response to Soluble β-Glucan
Source: Front Immunol. 2021 Nov 30;12:736964. doi: 10.3389/fimmu.2021.736964 (PMC8671040; doi:10.3389/fimmu.2021.736964)
Supplement: Supplementary file 2 [file Table_1.xlsx]

## Sheet: Proteins
												Extracellular vesicles (EVs)		Supernatant (SN)		Extracellular vesicles (EVs)		Supernatant (SN)
individual	Master	Accession	Description	Coverage	# Peptides	# PSMs	# Unique Peptides	# Protein Groups	# AAs	MW [kDa]	calc. pI	Found in NS	Found in BG	Found in NS	Found in BG	Area: NS	Area: BG	Area: NS	Area: BG	emPAI	Protein FDR Confidence Mascot	Exp. q-value Mascot	Score Mascot	# Peptides Mascot
Fish 1	Master Protein	XP_013983988.1	PREDICTED: eosinophil peroxidase [Salmo salar]	61.0169	45	757	27	1	767	86.661	8.47	High	High	High	High	20000000	47000000	1800000000	18000000000	119.679	High	0	25740.3	45
Fish 1	Master Protein	ACI66896.1	High choriolytic enzyme 1 precursor [Salmo salar]	80.1394	20	490	20	1	287	32.243	6.23	High	High	High	High	33000000	61000000	2600000000	28000000000	16377.9	High	0	18273.4	20
Fish 1	Master Protein	XP_014029321.1	PREDICTED: plastin-2 [Salmo salar]	85.4633	56	502	12	1	626	69.917	5.34	Not Found	Not Found	High	High			1100000000	960000000	406.152	High	0	17412.6	56
Fish 1	Master Protein	XP_014020607.1	PREDICTED: plastin-2 [Salmo salar]	84.8243	55	502	11	1	626	69.96	5.35	Not Found	Not Found	High	High			530000000	480000000	362.895	High	0	17374.3	55
Fish 1	Master Protein	ACI34158.1	Matrix metalloproteinase-9 precursor [Salmo salar]	72.2802	41	414	26	1	671	75.384	5.41	High	High	High	High	9300000	5400000	800000000	3300000000	42.94	High	0	14054.5	41
Fish 1	Master Protein	XP_014046901.1	PREDICTED: histone H4 [Salmo salar]	59.2233	13	440	13	1	103	11.36	11.36	High	High	High	High	320000000	74000000	36000000000	35000000000	46414.9	High	0	13633.6	13
Fish 1	Master Protein	XP_014050012.1	PREDICTED: actin, cytoplasmic 1 isoform X2 [Salmo salar]	81.0667	24	416	2	1	375	41.756	5.48	Not Found	Not Found	High	High			530000000	360000000	200.534	High	0	13029.6	24
Fish 1	Master Protein	XP_013985441.1	PREDICTED: actin, cytoplasmic 1-like [Salmo salar]	81.0667	24	399	2	1	375	41.74	5.48	Not Found	Not Found	High	High			530000000	360000000	109.53	High	0	12580.5	24
Fish 1	Master Protein	XP_013986794.1	PREDICTED: eosinophil peroxidase-like [Salmo salar]	49.5425	34	359	16	1	765	86.538	9	High	High	High	High	5800000	16000000	340000000	950000000	13.563	High	0	10526.8	34
Fish 1	Master Protein	ACI33096.1	Alpha-enolase [Salmo salar]	78.2407	34	285	6	1	432	47.006	6.29	Not Found	Not Found	High	High			540000000	200000000	78.433	High	0	10435.9	34
Fish 1	Master Protein	XP_013989828.1	PREDICTED: enolase isoform X1 [Salmo salar]	72.2222	29	235	1	1	432	46.984	5.81	Not Found	Not Found	Medium	Medium			2500000000	860000000	38.811	High	0	8983.97	29
Fish 1	Master Protein	ACN12718.1	Natterin-like protein [Salmo salar]	83.871	19	261	19	1	310	33.606	7.49	Not Found	Medium	High	High		6200000	2200000000	2200000000	224.393	High	0	8783.06	19
Fish 1	Master Protein	ACN10751.1	Elongation factor 2 [Salmo salar]	63.1702	46	290	3	1	858	95.494	6.61	Not Found	Not Found	High	Medium			170000000	85000000	25.193	High	0	8171.44	46
Fish 1	Master Protein	XP_013989727.1	PREDICTED: filamin-A isoform X4 [Salmo salar]	43.75	77	239	72	1	2544	270.824	5.9	Not Found	Not Found	High	High			410000000	340000000	3.341	High	0	7824.11	77
Fish 1	Master Protein	XP_014046822.1	PREDICTED: elongation factor 2-like [Salmo salar]	60.6061	43	271	2	1	858	95.475	6.61	Not Found	Not Found	High	Not Found			12000000		20.246	High	0	7732.14	43
Fish 1	Master Protein	ACN10743.1	Glucose-6-phosphate isomerase [Salmo salar]	58.047	25	217	25	1	553	62.058	6.7	Not Found	Not Found	High	High			720000000	350000000	29.539	High	0	7715	25
Fish 1	Master Protein	XP_014069388.1	PREDICTED: alpha-actinin-4 isoform X3 [Salmo salar]	63.969	48	247	6	1	902	103.71	5.24	Not Found	Not Found	High	High			180000000	71000000	14.963	High	0	7507.82	48
Fish 1	Master Protein	XP_014017816.1	PREDICTED: alpha-actinin-4 isoform X1 [Salmo salar]	63.4146	49	246	0	1	902	103.718	5.19	Not Found	Not Found	Not Found	Not Found					15.548	High	0	7471.15	49
Fish 1	Master Protein	ACI33293.1	Elongation factor 2 [Salmo salar]	56.1772	43	253	8	1	858	95.548	6.61	Not Found	Not Found	High	High			710000000	310000000	19.375	High	0	7356.2	43
Fish 1	Master Protein	XP_014017817.1	PREDICTED: alpha-actinin-4 isoform X2 [Salmo salar]	63.4146	49	237	2	1	902	103.719	5.19	Not Found	Not Found	Medium	Not Found			67000000		15.548	High	0	7352.97	49
Fish 1	Master Protein	XP_013995367.1	PREDICTED: gelsolin-like [Salmo salar]	53.3333	35	224	13	1	720	78.925	6.55	Not Found	Not Found	High	High			690000000	260000000	37.492	High	0	7198.03	35
Fish 1	Master Protein	NP_001117004.1	heat shock protein HSP 90-beta [Salmo salar]	49.723	37	208	5	1	722	83.266	4.97	Not Found	Not Found	High	High			370000000	200000000	19.806	High	0	6882.06	37
Fish 1	Master Protein	XP_014045434.1	PREDICTED: gelsolin-like [Salmo salar]	55.6944	37	212	15	1	720	79.248	6.77	Not Found	Medium	High	High		2000000	480000000	110000000	25.827	High	0	6705.3	37
Fish 1	Master Protein	AGT57170.1	heat shock protein 90-beta 2 [Salmo salar]	47.1646	35	181	4	1	723	83.308	4.96	Not Found	Not Found	High	High			150000000	38000000	14.199	High	0	6094.56	35
Fish 1	Master Protein	ACM08564.1	Transaldolase [Salmo salar]	69.419	21	186	1	1	327	36.527	6.47	Not Found	Medium	High	High		3700000	710000000	520000000	51.481	High	0	5890.21	21
Fish 1	Master Protein	NP_001134006.1	transketolase-like protein 2 [Salmo salar]	66.6134	28	171	9	1	626	68.041	6.62	Not Found	Not Found	High	High			480000000	190000000	18.145	High	0	5672.81	28
Fish 1	Master Protein	ACI33257.1	Rab GDP dissociation inhibitor beta [Salmo salar]	81.0268	27	178	17	1	448	50.656	5.43	Not Found	Not Found	High	High			390000000	270000000	76.426	High	0	5610.76	27
Fish 1	Master Protein	XP_014031704.1	PREDICTED: transaldolase-like [Salmo salar]	67.4556	21	177	1	1	338	37.814	7.01	Not Found	Not Found	Medium	Not Found			23000000		44.066	High	0	5592.29	21
Fish 1	Master Protein	XP_014017000.1	PREDICTED: putative aminopeptidase W07G4.4 [Salmo salar]	63.1783	27	149	10	1	516	55.657	7.55	Not Found	Not Found	High	High			340000000	270000000	14.013	High	0	5449.41	27
Fish 1	Master Protein	NP_001133250.1	Creatine kinase B-type [Salmo salar]	79.2651	22	146	22	1	381	42.693	5.68	Not Found	Not Found	High	High			520000000	320000000	60.897	High	0	5395.86	22
Fish 1	Master Protein	XP_014000191.1	PREDICTED: talin-1 isoform X1 [Salmo salar]	42.0827	67	171	67	1	2564	273.227	6.27	Not Found	Not Found	High	High			210000000	82000000	2.411	High	0	5305.32	67
Fish 1	Master Protein	XP_014058778.1	PREDICTED: coronin-1A isoform X1 [Salmo salar]	58.3333	21	194	4	1	456	50.719	6.64	Not Found	Not Found	High	High			170000000	51000000	42.652	High	0	5222.36	21
Fish 1	Master Protein	ACN10578.1	Coronin-1A [Salmo salar]	58.3333	20	190	3	1	456	50.676	6.64	Not Found	Not Found	High	High			200000000	50000000	38.811	High	0	5206.65	20
Fish 1	Master Protein	ACI34278.1	Collagenase 3 precursor [Salmo salar]	33.4038	18	145	16	1	473	53.558	6.47	Medium	Medium	High	High	7200000	7400000	330000000	1800000000	52.367	High	0	5066.37	18
Fish 1	Master Protein	ACH70895.1	actin, alpha 1-2 [Salmo salar]	69.7613	19	179	9	1	377	41.905	5.39	High	Not Found	High	Medium	74000000		1500000000	200000000	32.246	High	0	4929.56	19
Fish 1	Master Protein	XP_013993006.1	PREDICTED: moesin isoform X1 [Salmo salar]	56.6494	33	181	7	1	579	68.022	6.16	Not Found	High	High	Not Found		3400000	160000000		17.836	High	0	4871.23	33
Fish 1	Master Protein	XP_014063047.1	PREDICTED: L-lactate dehydrogenase B chain [Salmo salar]	70.6587	17	148	8	1	334	36.342	6.95	Not Found	Not Found	High	High			790000000	330000000	24.65	High	0	4848.24	17
Fish 1	Master Protein	XP_014048455.1	PREDICTED: hemoglobin subunit beta-1-like [Salmo salar]	89.7959	11	146	1	1	147	15.948	8.66	Not Found	Not Found	High	High			1100000000	840000000	55.234	High	0	4841.57	11
Fish 1	Master Protein	ACI33675.1	14-3-3 protein beta/alpha-2 [Salmo salar]	69.2623	21	146	13	1	244	27.503	4.78	Not Found	High	High	High		4600000	770000000	460000000	58.948	High	0	4813.13	21
Fish 1	Master Protein	XP_013993370.1	PREDICTED: clathrin heavy chain 1-like isoform X1 [Salmo salar]	40.5357	52	158	1	1	1680	191.675	5.64	Not Found	Not Found	High	Not Found			24000000		3.281	High	0	4710.55	52
Fish 1	Master Protein	XP_014052783.1	PREDICTED: clathrin heavy chain 1 isoform X1 [Salmo salar]	40.177	52	156	2	1	1695	193.468	5.57	Not Found	Not Found	High	High			69000000	15000000	3.117	High	0	4696.42	52
Fish 1	Master Protein	ACN12791.1	Hemoglobin subunit beta-1 [Salmo salar]	83.6735	11	142	0	1	147	15.975	9	Not Found	Not Found	Not Found	Not Found					33.551	High	0	4695.96	11
Fish 1	Master Protein	XP_014057876.1	PREDICTED: actin, non-muscle 6.2 [Salmo salar]	39.6277	14	179	1	1	376	41.822	5.59	Not Found	Not Found	Not Found	Not Found					7.254	High	0	4672.86	14
Fish 1	Master Protein	XP_013998457.1	PREDICTED: spectrin alpha chain, non-erythrocytic 1 isoform X6 [Salmo salar]	37.5203	65	145	65	1	2468	283.478	5.2	Not Found	Not Found	High	High			130000000	42000000	1.645	High	0	4661.63	65
Fish 1	Master Protein	ACM09320.1	Lysozyme C II precursor [Salmo salar]	76.3889	9	104	9	1	144	15.818	7.87	Not Found	Not Found	High	High			860000000	1900000000	99	High	0	4556.61	9
Fish 1	Master Protein	ACN12229.1	Profilin-2 [Salmo salar]	90.9091	10	147	10	1	143	15.182	7.99	Not Found	Medium	High	High		3200000	3400000000	1600000000	463.159	High	0	4546.28	10
Fish 1	Master Protein	XP_014001281.1	PREDICTED: 6-phosphogluconate dehydrogenase, decarboxylating [Salmo salar]	71.4286	27	144	27	1	483	53.069	6.27	Not Found	Not Found	High	High			1400000000	820000000	33.145	High	0	4524.03	27
Fish 1	Master Protein	ACI66413.1	Hemoglobin subunit beta-1 [Salmo salar]	77.551	10	132	1	1	147	15.974	9	Not Found	Not Found	Medium	Not Found			5800000		33.551	High	0	4449.26	10
Fish 1	Master Protein	ACI33321.1	WD repeat-containing protein 1 [Salmo salar]	67.1617	27	143	8	1	606	66.148	7.12	Not Found	Not Found	High	High			420000000	440000000	9.593	High	0	4430.05	27
Fish 1	Master Protein	XP_014030861.1	PREDICTED: pyruvate kinase PKM-like isoform X2 [Salmo salar]	39.7476	19	118	7	1	634	69.24	8.1	Not Found	Not Found	High	High			610000000	150000000	8.454	High	0	4425.61	19
Fish 1	Master Protein	ACN10487.1	Heat shock cognate 70 kDa protein [Salmo salar]	53.4562	30	138	12	1	651	71.239	5.36	High	Medium	High	High	4000000	4000000	420000000	91000000	14.849	High	0	4331.9	30
Fish 1	Master Protein	ACN11303.1	Moesin [Salmo salar]	56.8221	30	160	6	1	579	68.056	6.07	Not Found	Not Found	High	Medium			130000000	95000000	10.835	High	0	4325.74	30
Fish 1	Master Protein	XP_013982099.1	PREDICTED: pyruvate kinase muscle isozyme isoform X1 [Salmo salar]	34.858	17	118	5	1	634	69.41	7.72	Not Found	Not Found	High	High			850000000	270000000	6.988	High	0	4210.73	17
Fish 1	Master Protein	XP_013989862.1	PREDICTED: matrix metalloproteinase-9-like [Salmo salar]	39.3895	20	128	5	1	688	77.059	5.71	Not Found	Not Found	Not Found	High				28000000	3.16	High	0	4154.1	20
Fish 1	Master Protein	XP_014026319.1	PREDICTED: putative aminopeptidase W07G4.4 [Salmo salar]	53.1191	23	113	6	1	529	57.168	7.77	Not Found	Not Found	High	High			57000000	45000000	7.697	High	0	4116.28	23
Fish 1	Master Protein	XP_013987099.1	PREDICTED: 14-3-3 protein zeta/delta [Salmo salar]	77.459	21	141	2	1	244	27.572	4.73	Not Found	Not Found	High	High			160000000	89000000	75.27	High	0	4074.84	21
Fish 1	Master Protein	XP_014021386.1	PREDICTED: 14-3-3 protein beta/alpha-1 [Salmo salar]	77.459	20	137	1	1	244	27.558	4.73	Not Found	Not Found	High	High			87000000	56000000	65.608	High	0	4059.59	20
Fish 1	Master Protein	XP_014045761.1	PREDICTED: histone H3-like, partial [Salmo salar]	38.2609	2	86	1	1	115	12.826	10.51	Not Found	Not Found	High	High			18000000000	500000000	6.499	High	0	4014.08	2
Fish 1	Master Protein	ACI67021.1	Histone H2A [Salmo salar]	58.5938	5	136	1	1	128	13.723	10.89	Not Found	Not Found	High	High			81000000	13000000	25.827	High	0	3978.69	5
Fish 1	Master Protein	ACN12602.1	Alpha-enolase [Salmo salar]	66.2818	24	131	9	1	433	47.084	5	Not Found	Not Found	High	High			410000000	250000000	25.49	High	0	3934.89	24
Fish 1	Master Protein	NP_001135114.1	78 kDa glucose-regulated protein precursor [Salmo salar]	44.5967	23	127	20	1	657	72.368	5.11	High	High	High	High	9100000	14000000	130000000	52000000	4.957	High	0	3921.28	23
Fish 1	Master Protein	ACN11470.1	Histone H2A.x [Salmo salar]	52.8169	5	136	1	1	142	14.941	10.9	Not Found	Not Found	High	Not Found			55000000		30.623	High	0	3918.52	5
Fish 1	Master Protein	XP_014048454.1	PREDICTED: hemoglobin subunit beta-1-like [Salmo salar]	83.6735	11	120	2	1	147	15.975	9	Not Found	Not Found	High	High			620000000	800000000	27.943	High	0	3911.54	11
Fish 1	Master Protein	XP_014003037.1	PREDICTED: transketolase-like protein 2, partial [Salmo salar]	77.8656	12	110	5	1	253	26.917	5.87	Not Found	Medium	High	High		9000000	840000000	300000000	18.684	High	0	3673.77	12
Fish 1	Master Protein	XP_014068105.1	PREDICTED: guanine nucleotide-binding protein subunit beta-2-like 1 [Salmo salar]	78.5489	19	113	19	1	317	35.114	7.69	Not Found	Not Found	High	High			660000000	460000000	15.876	High	0	3658.83	19
Fish 1	Master Protein	XP_014025279.1	PREDICTED: complement factor D-like [Salmo salar]	56.1265	13	114	10	1	253	27.263	8.25	Not Found	High	High	High		1700000	270000000	3300000000	99	High	0	3649.68	13
Fish 1	Master Protein	ACI68104.1	Cofilin-2 [Salmo salar]	79.0419	15	132	5	1	167	18.674	7.93	Not Found	Not Found	High	High			560000000	230000000	186.382	High	0	3550.2	15
Fish 1	Master Protein	ACN10700.1	Fructose-bisphosphate aldolase A [Salmo salar]	57.5758	24	109	24	1	363	39.742	7.65	Not Found	Not Found	High	High			1100000000	360000000	24.119	High	0	3528.88	24
Fish 1	Master Protein	XP_014026218.1	PREDICTED: transitional endoplasmic reticulum ATPase [Salmo salar]	57.4442	37	118	8	1	806	89.358	5.3	Not Found	Not Found	High	High			260000000	310000000	12.335	High	0	3508.4	37
Fish 1	Master Protein	ACN10827.1	Glyceraldehyde-3-phosphate dehydrogenase [Salmo salar]	57.6119	15	113	15	1	335	36.122	6.52	Not Found	High	High	High		5500000	620000000	300000000	47.329	High	0	3423.66	15
Fish 1	Master Protein	XP_013996260.1	PREDICTED: transitional endoplasmic reticulum ATPase-like [Salmo salar]	63.1514	37	112	8	1	806	89.333	5.26	Not Found	Not Found	High	Not Found			160000000		11.649	High	0	3304.24	37
Fish 1	Master Protein	XP_014018258.1	PREDICTED: heat shock cognate 71 kDa protein isoform X1 [Salmo salar]	42.6848	23	99	5	1	663	72.054	5.52	Not Found	Not Found	High	High			42000000	36000000	6.079	High	0	3254.65	23
Fish 1	Master Protein	XP_014059052.1	PREDICTED: myosin-9 isoform X1 [Salmo salar]	30.4946	50	124	1	1	1961	227.279	5.5	Not Found	Not Found	Medium	Medium			55000000	26000000	2.079	High	0	3212.6	50
Fish 1	Master Protein	XP_014048942.1	PREDICTED: myosin-9-like isoform X1 [Salmo salar]	30.8516	50	123	1	1	1961	227.358	5.49	Not Found	Not Found	High	Not Found			18000000		2.079	High	0	3208.99	50
Fish 1	Master Protein	ADM16311.1	Cofilin-2 [Salmo salar]	79.0419	14	120	1	1	167	18.676	7.93	Not Found	Not Found	High	High			100000000	17000000	150.991	High	0	3194.84	14
Fish 1	Master Protein	NP_001133969.1	L-lactate dehydrogenase B chain [Salmo salar]	45.509	12	95	3	1	334	36.247	7.23	Not Found	Not Found	High	High			110000000	67000000	7.111	High	0	3185.72	12
Fish 1	Master Protein	XP_014019416.1	PREDICTED: actin-related protein 3-like [Salmo salar]	67.3913	20	119	5	1	414	46.79	5.88	Not Found	Not Found	High	High			480000000	290000000	24.65	High	0	3184.39	20
Fish 1	Master Protein	XP_014018328.1	PREDICTED: clathrin heavy chain 1-like isoform X1 [Salmo salar]	29.6384	37	108	3	1	1687	192.161	5.63	Not Found	Not Found	High	High			22000000	14000000	1.836	High	0	3167.83	37
Fish 1	Master Protein	XP_014023020.1	PREDICTED: WD repeat-containing protein 1-like isoform X1 [Salmo salar]	48.0198	21	108	2	1	606	66.396	6.96	Not Found	Not Found	High	High			170000000	110000000	4.623	High	0	3148.82	21
Fish 1	Master Protein	ACH70790.1	ribosomal protein SA [Salmo salar]	46.3722	11	74	11	1	317	34.872	5.03	Not Found	Not Found	High	High			610000000	210000000	10.365	High	0	3064.83	11
Fish 1	Master Protein	ACH70652.1	phosphoglycerate kinase 1 [Salmo salar]	70.5036	19	94	10	1	417	44.518	8.13	Not Found	Not Found	High	High			250000000	130000000	14.086	High	0	3063.6	19
Fish 1	Master Protein	ACH70768.1	2-peptidylprolyl isomerase A [Salmo salar]	70.122	7	88	4	1	164	17.491	7.71	Not Found	Medium	High	High		7900000	3300000000	1400000000	16.013	High	0	3015.34	7
Fish 1	Master Protein	ACN10489.1	Integrin beta-2 precursor [Salmo salar]	44.5302	28	120	23	1	777	86.04	6.61	High	High	Medium	Not Found	15000000	28000000	2100000		3.151	High	0	3013.11	28
Fish 1	Master Protein	XP_014003206.1	PREDICTED: rab GDP dissociation inhibitor beta-like [Salmo salar]	54.0179	19	94	3	1	448	50.504	5.5	Not Found	Not Found	High	High			36000000	11000000	10.788	High	0	2968.53	19
Fish 1	Master Protein	ACI34009.1	Adenosylhomocysteinase B [Salmo salar]	61.6628	20	90	19	1	433	47.938	6.89	Not Found	Not Found	High	High			780000000	280000000	12.043	High	0	2900.43	20
Fish 1	Master Protein	XP_014007147.1	PREDICTED: actin-related protein 3 isoform X1 [Salmo salar]	59.5694	16	106	1	1	418	47.348	5.88	Not Found	Not Found	Medium	Medium			220000000	55000000	12.503	High	0	2849.68	16
Fish 1	Master Protein	ACH70706.1	GDP dissociation inhibitor 2 [Salmo salar]	57.1429	19	96	5	1	448	50.461	5.59	Not Found	Not Found	High	High			94000000	46000000	9.826	High	0	2843.15	19
Fish 1	Master Protein	ACI68864.1	14-3-3 protein beta/alpha [Salmo salar]	60.4	18	100	3	1	250	28.148	4.68	Not Found	Not Found	High	High			150000000	85000000	12.895	High	0	2814.58	18
Fish 1	Master Protein	ACI69428.1	14-3-3 protein beta/alpha-1 [Salmo salar]	60.4	16	95	1	1	250	28.127	4.64	Not Found	Not Found	High	High			110000000	110000000	10.159	High	0	2780.25	16
Fish 1	Master Protein	ACI33025.1	Ig mu chain C region membrane-bound form [Salmo salar]	36.4103	15	79	1	1	585	64.803	7.33	Not Found	Not Found	High	High			39000000	39000000	4.125	High	0	2647.51	15
Fish 1	Master Protein	ACI69835.1	60S acidic ribosomal protein P0 [Salmo salar]	41.9048	11	78	11	1	315	34.044	5.33	High	Not Found	High	High	10000000		570000000	270000000	5.952	High	0	2632.63	11
Fish 1	Master Protein	XP_014040251.1	PREDICTED: fructose-1,6-bisphosphatase 1-like [Salmo salar]	69.5015	16	83	16	1	341	36.938	5.58	Not Found	High	High	High		4300000	400000000	110000000	28.764	High	0	2603.57	16
Fish 1	Master Protein	CAZ69804.1	L-plastin, partial [Salmo salar]	74.2424	9	75	2	1	132	14.535	4.77	Not Found	Not Found	High	High			570000000	180000000	18.953	High	0	2592.56	9
Fish 1	Master Protein	XP_014003026.1	PREDICTED: transketolase-like, partial [Salmo salar]	56.658	17	83	5	1	383	42.279	6.89	Not Found	Not Found	High	High			280000000	69000000	13.454	High	0	2571.06	17
Fish 1	Master Protein	ACI69256.1	Annexin A4 [Salmo salar]	62.6959	19	81	14	1	319	35.263	5.27	High	High	Not Found	Not Found	11000000	18000000			19.806	High	0	2568.62	19
Fish 1	Master Protein	ACN10898.1	Ig mu chain C region membrane-bound form [Salmo salar]	44.7504	16	78	2	1	581	64.769	7.49	Not Found	Not Found	High	Medium			19000000	25000000	4.233	High	0	2567.23	16
Fish 1	Master Protein	ACN10985.1	Heat shock protein HSP 90-alpha [Salmo salar]	32.5613	22	86	10	1	734	84.586	5	Not Found	Not Found	High	High			57000000	34000000	3.479	High	0	2555.71	22
Fish 1	Master Protein	XP_014067148.1	PREDICTED: glycogen phosphorylase, liver form-like [Salmo salar]	45.1348	28	85	24	1	853	97.781	5.62	Not Found	Not Found	High	Not Found			210000000		3.971	High	0	2530.16	28
Fish 1	Master Protein	XP_014035710.1	PREDICTED: metalloproteinase inhibitor 2-like [Salmo salar]	62.5571	14	75	11	1	219	24.271	5.27	Not Found	Not Found	High	High			110000000	410000000	28.286	High	0	2470.74	14
Fish 1	Master Protein	XP_013983053.1	PREDICTED: ras GTPase-activating-like protein IQGAP1 [Salmo salar]	38.8889	38	95	4	1	1656	188	6.23	Not Found	Not Found	High	Not Found			31000000		2.277	High	0	2462.03	38
Fish 1	Master Protein	ACN10846.1	Elongation factor 1-alpha, oocyte form [Salmo salar]	32.9718	11	70	1	1	461	50.123	9.09	Not Found	Not Found	High	High			100000000	9500000	2.775	High	0	2448.37	11
Fish 1	Master Protein	ACH71010.1	ribosomal protein S5-1 [Salmo salar]	55.122	12	75	12	1	205	22.969	9.63	Not Found	Not Found	High	High			470000000	130000000	49.119	High	0	2442.11	12
Fish 1	Master Protein	XP_013992565.1	PREDICTED: 40S ribosomal protein S3-like [Salmo salar]	55.9701	14	95	2	1	268	29.498	9.76	Not Found	Not Found	High	High			100000000	150000000	6.305	High	0	2438.86	14
Fish 1	Master Protein	XP_014062966.1	PREDICTED: leukotriene A-4 hydrolase isoform X1 [Salmo salar]	50.5691	23	91	12	1	615	69.748	6.54	Not Found	Not Found	High	High			220000000	96000000	11.182	High	0	2437.36	23
Fish 1	Master Protein	XP_014058600.1	PREDICTED: uncharacterized protein LOC106606767 [Salmo salar]	30.3361	20	79	7	1	1190	132.171	6.89	Not Found	Not Found	High	High			110000000	54000000	1.495	High	0	2423.75	20
Fish 1	Master Protein	ACM09835.1	Triosephosphate isomerase [Salmo salar]	71.2551	16	75	14	1	247	26.555	7.75	Not Found	Not Found	High	High			520000000	130000000	26.826	High	0	2412.19	16
Fish 1	Master Protein	XP_013982908.1	PREDICTED: ras GTPase-activating-like protein IQGAP1 [Salmo salar]	38.2555	36	92	2	1	1605	181.971	6.4	Not Found	Not Found	High	Not Found			97000000		2.282	High	0	2402.19	36
Fish 1	Master Protein	ACN11081.1	Elongation factor 1-alpha, oocyte form [Salmo salar]	32.9718	11	66	1	1	461	50.153	9.09	High	Not Found	High	Not Found	4200000		150000000		3.125	High	0	2341.57	11
Fish 1	Master Protein	XP_014004431.1	PREDICTED: coactosin-like protein [Salmo salar]	78.8732	13	82	3	1	142	16.149	5.12	Not Found	Not Found	High	High			300000000	95000000	80.113	High	0	2336.17	13
Fish 1	Master Protein	ACN11407.1	Prolyl endopeptidase [Salmo salar]	53.7377	25	94	10	1	709	79.964	6.15	Not Found	Not Found	High	High			170000000	140000000	6.602	High	0	2332.14	25
Fish 1	Master Protein	ACH71008.1	ribosomal protein S3-1 [Salmo salar]	61.2245	14	91	2	1	245	26.801	9.66	Not Found	Not Found	High	Not Found			130000000		9	High	0	2304.98	14
Fish 1	Master Protein	ACI33472.1	Adenylyl cyclase-associated protein 1 [Salmo salar]	55.2463	20	84	20	1	467	50.003	8.35	Not Found	Not Found	High	High			610000000	140000000	5.136	High	0	2288.23	20
Fish 1	Master Protein	ACI69013.1	14-3-3 protein zeta [Salmo salar]	65.7143	19	84	13	1	245	27.79	4.78	Not Found	Not Found	High	High			220000000	120000000	19.691	High	0	2242.88	19
Fish 1	Master Protein	XP_014028147.1	PREDICTED: actin-related protein 2-A [Salmo salar]	43.1472	14	63	1	1	394	44.739	6.55	Not Found	Not Found	High	High			85000000	150000000	9	High	0	2206.83	14
Fish 1	Master Protein	ACI33859.1	Proliferating cell nuclear antigen [Salmo salar]	51.5385	11	65	11	1	260	28.646	4.67	Not Found	Not Found	High	High			330000000	180000000	11.743	High	0	2175.29	11
Fish 1	Master Protein	NP_001133362.1	60 kDa lysophospholipase [Salmo salar]	53.9232	24	76	24	1	599	66.276	6.95	Not Found	Not Found	High	High			250000000	150000000	6.444	High	0	2169.34	24
Fish 1	Master Protein	ACN12230.1	Coactosin-like protein [Salmo salar]	73.9437	11	71	1	1	142	16.139	5.12	Not Found	Not Found	Medium	Not Found			74000000		42.288	High	0	2166.63	11
Fish 1	Master Protein	XP_014071806.1	PREDICTED: complement factor D-like [Salmo salar]	50	9	84	6	1	252	27.241	8.98	Not Found	Medium	High	High		3200000	110000000	1200000000	15.379	High	0	2155.46	9
Fish 1	Master Protein	NP_001158789.1	26S proteasome non-ATPase regulatory subunit 2 [Salmo salar]	39.5323	22	66	1	1	898	99.548	5.31	Not Found	Not Found	Medium	High			65000000	27000000	2.562	High	0	2138.59	22
Fish 1	Master Protein	XP_014001019.1	PREDICTED: glucose-6-phosphate 1-dehydrogenase-like isoform X1 [Salmo salar]	52.0522	22	68	5	1	536	60.652	6.84	Not Found	Not Found	High	High			140000000	72000000	3.375	High	0	2083.88	22
Fish 1	Master Protein	XP_014070542.1	PREDICTED: 26S proteasome non-ATPase regulatory subunit 2-like [Salmo salar]	39.5323	22	63	1	1	898	99.535	5.27	Not Found	Not Found	High	Not Found			25000000		2.424	High	0	2062.76	22
Fish 1	Master Protein	NP_001140078.1	2-peptidylprolyl isomerase A [Salmo salar]	73.7805	8	59	5	1	164	17.499	7.71	Not Found	Not Found	High	High			970000000	370000000	13.251	High	0	2030.43	8
Fish 1	Master Protein	XP_013988458.1	PREDICTED: F-actin-capping protein subunit beta isoform X2 [Salmo salar]	62.5	14	65	1	1	272	30.557	6.27	Not Found	Not Found	High	High			88000000	72000000	11.743	High	0	1984.2	14
Fish 1	Master Protein	XP_014070487.1	PREDICTED: galectin-9B-like [Salmo salar]	40.8269	13	49	11	1	387	42.117	8.75	Not Found	Not Found	High	High			220000000	110000000	6.079	High	0	1978.24	13
Fish 1	Master Protein	ACM08369.1	Cofilin-2 [Salmo salar]	70.6587	12	78	3	1	167	18.857	6.8	Not Found	Not Found	High	High			720000000	110000000	124.893	High	0	1975.43	12
Fish 1	Master Protein	ACM09185.1	Histone H3.3 [Salmo salar]	58.8235	7	72	6	1	136	15.347	11.37	High	High	High	High	63000000	39000000	10000000000	6100000000	25.827	High	0	1962.86	7
Fish 1	Master Protein	ACI68800.1	Proteasome subunit beta type-3 [Salmo salar]	46.8293	9	54	9	1	205	23.019	5.15	Not Found	Not Found	High	High			290000000	190000000	26.826	High	0	1962.6	9
Fish 1	Master Protein	ACN12218.1	Ubiquitin [Salmo salar]	50.641	7	76	1	1	156	18.002	9.64	Not Found	Not Found	High	High			190000000	150000000	7.111	High	0	1951.36	7
Fish 1	Master Protein	XP_014029350.1	PREDICTED: myosin-9-like [Salmo salar]	23.1285	36	79	5	1	1937	224.751	5.5	High	Not Found	High	Not Found	3900000		37000000		1.181	High	0	1944.78	36
Fish 1	Master Protein	XP_013986401.1	PREDICTED: myosin-9-like isoform X1 [Salmo salar]	23.9042	36	80	4	1	1962	227.427	5.57	Medium	Not Found	High	High	7600000		36000000	28000000	1.168	High	0	1943.91	36
Fish 1	Master Protein	XP_013986531.1	PREDICTED: annexin A4-like [Salmo salar]	45.4545	15	58	10	1	319	35.349	5.47	High	High	Not Found	Not Found	4700000	9500000			5.813	High	0	1905.71	15
Fish 1	Master Protein	XP_013990432.1	PREDICTED: glucose-6-phosphate 1-dehydrogenase isoform X1 [Salmo salar]	46.0526	20	62	3	1	532	60.357	7.28	Not Found	Not Found	High	High			100000000	55000000	3.03	High	0	1891.79	20
Fish 1	Master Protein	XP_014039973.1	PREDICTED: myosin heavy chain, fast skeletal muscle-like [Salmo salar]	24.0578	34	73	2	1	1937	221.437	5.66	Not Found	Not Found	High	Not Found			76000000		1.141	High	0	1866.24	34
Fish 1	Master Protein	ACM08345.1	Ubiquitin [Salmo salar]	50.641	7	76	1	1	156	17.988	9.64	Not Found	Not Found	High	High			240000000	200000000	9	High	0	1863.26	7
Fish 1	Master Protein	XP_014005332.1	PREDICTED: nucleolin [Salmo salar]	26.8293	14	48	14	1	656	69.564	4.79	Not Found	Not Found	High	Not Found			380000000		1.985	High	0	1847.25	14
Fish 1	Master Protein	XP_014032782.1	PREDICTED: 40S ribosomal protein S18 isoform X2 [Salmo salar]	62.5	13	61	13	1	152	17.666	10.99	Medium	Not Found	High	High	3500000		450000000	250000000	16.783	High	0	1844.43	13
Fish 1	Master Protein	ACI68515.1	F-actin-capping protein subunit beta [Salmo salar]	62.5	14	61	1	1	272	30.513	6.27	Not Found	Not Found	High	High			80000000	54000000	11.743	High	0	1834.57	14
Fish 1	Master Protein	XP_013998122.1	PREDICTED: proteasome subunit alpha type-2 [Salmo salar]	55.9055	11	50	4	1	254	28.162	6.81	Not Found	Not Found	High	High			270000000	130000000	14.849	High	0	1827.02	11
Fish 1	Master Protein	XP_013981395.1	PREDICTED: endoplasmin-like [Salmo salar]	27.5344	16	54	14	1	799	91.815	4.78	Medium	High	High	High	7400000	9100000	130000000	61000000	1.537	High	0	1812.33	16
Fish 1	Master Protein	ACN11483.1	Endonuclease domain-containing 1 protein precursor [Salmo salar]	52.7157	12	55	12	1	313	34.971	7.36	Not Found	Not Found	High	High			44000000	470000000	17.957	High	0	1796.85	12
Fish 1	Master Protein	XP_014012019.1	PREDICTED: urokinase plasminogen activator surface receptor-like [Salmo salar]	55.2632	10	62	10	1	228	24.118	7.46	High	High	High	High	33000000	110000000	41000000	43000000	18.307	High	0	1791.14	10
Fish 1	Master Protein	XP_014067543.1	PREDICTED: annexin A11-like [Salmo salar]	37.2671	17	64	11	1	483	51.06	7.17	High	High	Not Found	Not Found	5900000	9000000			7.318	High	0	1777.97	17
Fish 1	Master Protein	ACN10921.1	Major vault protein [Salmo salar]	44.9259	28	72	28	1	877	97.968	5.67	High	High	Not Found	Not Found	18000000	14000000			3.365	High	0	1759.71	28
Fish 1	Master Protein	ACI66980.1	Hemoglobin subunit beta [Salmo salar]	83.7838	10	54	1	1	148	16.113	7.55	Not Found	Not Found	High	Not Found			59000000		20.544	High	0	1747.54	10
Fish 1	Master Protein	XP_014054607.1	PREDICTED: glutathione reductase, mitochondrial isoform X1 [Salmo salar]	48.9066	18	57	18	1	503	54.719	8.21	Not Found	Not Found	High	High			160000000	100000000	4.843	High	0	1747.54	18
Fish 1	Master Protein	XP_013993295.1	PREDICTED: collagenase 3-like [Salmo salar]	26.0042	10	51	8	1	473	53.997	6.57	Not Found	Not Found	Not Found	High				190000000	6.499	High	0	1746.66	10
Fish 1	Master Protein	XP_013992537.1	PREDICTED: 14-3-3 protein epsilon-like isoform X1 [Salmo salar]	51.1719	13	68	3	1	256	29.201	4.79	Not Found	Not Found	High	High			62000000	49000000	9	High	0	1725.08	13
Fish 1	Master Protein	ACN10691.1	Actin-related protein 2-A [Salmo salar]	52.2843	15	59	2	1	394	44.725	6.64	Not Found	Not Found	High	High			86000000	81000000	10.103	High	0	1702.18	15
Fish 1	Master Protein	ACI67584.1	Galectin-9 [Salmo salar]	40.407	9	53	7	1	344	37.997	8.65	Not Found	Medium	High	High		3200000	370000000	200000000	7.66	High	0	1694.99	9
Fish 1	Master Protein	NP_001134432.1	Proteasome subunit alpha type-5 [Salmo salar]	44.8133	7	42	7	1	241	26.432	4.82	Not Found	Not Found	High	High			440000000	280000000	9	High	0	1688.1	7
Fish 1	Master Protein	CAA65945.1	beta-globin [Salmo salar]	83.7838	10	52	0	1	148	16.101	7.11	Not Found	Not Found	Not Found	Not Found					30.623	High	0	1685.92	10
Fish 1	Master Protein	ACN12689.1	Nucleoside diphosphate kinase A [Salmo salar]	56.5789	9	71	8	1	152	17.081	6.77	Not Found	Not Found	High	High			1100000000	390000000	27.48	High	0	1663.47	9
Fish 1	Master Protein	XP_014009359.1	PREDICTED: ras-related protein Rap-1b [Salmo salar]	66.3043	11	66	2	1	184	20.801	5.78	Not Found	Not Found	Medium	High			21000000	60000000	16.783	High	0	1639.22	11
Fish 1	Master Protein	ACI68071.1	Triosephosphate isomerase [Salmo salar]	70.5645	11	43	9	1	248	26.61	4.92	Not Found	Not Found	High	High			140000000	70000000	9	High	0	1636.4	11
Fish 1	Master Protein	ACI33907.1	Epoxide hydrolase 2 [Salmo salar]	52.5939	18	54	10	1	559	61.703	6.3	Not Found	Not Found	High	High			140000000	51000000	3.642	High	0	1618.83	18
Fish 1	Master Protein	ACN11021.1	Eukaryotic translation initiation factor 3 subunit E-interacting protein [Salmo salar]	32.6389	16	42	16	1	576	67.812	6.34	Not Found	Not Found	High	High			81000000	68000000	2.384	High	0	1616	16
Fish 1	Master Protein	ACH70835.1	proteasome (prosome, macropain) subunit, alpha type, 4 [Salmo salar]	69.7318	11	48	11	1	261	29.301	7.33	Not Found	Not Found	High	High			300000000	160000000	18.307	High	0	1610.92	11
Fish 1	Master Protein	XP_014017667.1	PREDICTED: 14-3-3 protein epsilon-like isoform X1 [Salmo salar]	42.0233	12	67	1	1	257	29.283	4.79	Not Found	Not Found	Medium	High			160000000	130000000	5.813	High	0	1580.21	12
Fish 1	Master Protein	XP_014011820.1	PREDICTED: eukaryotic initiation factor 4A-I [Salmo salar]	53.317	18	51	4	1	407	46.254	5.4	Not Found	Not Found	High	High			290000000	28000000	15.156	High	0	1575.93	18
Fish 1	Master Protein	XP_014014772.1	PREDICTED: integrin alpha-X-like [Salmo salar]	30.2977	27	67	27	1	1142	125.427	5.71	High	High	Not Found	Medium	5700000	15000000		15000000	2.36	High	0	1569.56	27
Fish 1	Master Protein	XP_013994962.1	PREDICTED: septin-2B [Salmo salar]	38.0054	8	38	5	1	371	42.325	6.38	Not Found	Not Found	High	High			100000000	59000000	1.848	High	0	1567.47	8
Fish 1	Master Protein	XP_014065006.1	PREDICTED: acidic leucine-rich nuclear phosphoprotein 32 family member B-like isoform X1 [Salmo salar]	23.4043	11	42	5	1	376	42.639	4.77	Not Found	Not Found	High	High			240000000	150000000	4.012	High	0	1561.28	11
Fish 1	Master Protein	XP_013997489.1	PREDICTED: chloride intracellular channel protein 1-like [Salmo salar]	80.9917	13	49	12	1	242	27.033	5.26	Not Found	Not Found	High	High			190000000	150000000	10.659	High	0	1557.45	13
Fish 1	Master Protein	XP_014039364.1	PREDICTED: cathepsin D-like [Salmo salar]	46.2312	12	44	1	1	398	42.978	6.16	Not Found	Not Found	High	High			100000000	250000000	10.365	High	0	1538.76	12
Fish 1	Master Protein	XP_013988853.1	PREDICTED: actin-related protein 2/3 complex subunit 4-like [Salmo salar]	41.0714	6	49	1	1	168	19.629	8.43	Medium	Not Found	High	High	4600000		420000000	360000000	3.924	High	0	1533.82	6
Fish 1	Master Protein	XP_014039405.1	PREDICTED: protein FAM49B-like [Salmo salar]	50.3067	11	37	8	1	326	36.929	5.26	Not Found	Not Found	High	High			100000000	37000000	4.179	High	0	1531.01	11
Fish 1	Master Protein	XP_014017805.1	PREDICTED: heterogeneous nuclear ribonucleoprotein L isoform X1 [Salmo salar]	48.8848	15	60	10	1	538	58.498	6.43	Not Found	Not Found	High	High			190000000	80000000	5.105	High	0	1529.98	15
Fish 1	Master Protein	XP_014033056.1	PREDICTED: prolyl endopeptidase-like [Salmo salar]	34.4147	17	63	2	1	709	79.843	6.32	Not Found	Not Found	High	Not Found			36000000		3.072	High	0	1525.07	17
Fish 1	Master Protein	XP_014069246.1	PREDICTED: alpha-2-macroglobulin-like isoform X1 [Salmo salar]	39.0674	25	58	4	1	965	106.037	5.12	Not Found	Not Found	High	High			93000000	68000000	2.039	High	0	1507.2	25
Fish 1	Master Protein	XP_014069526.1	PREDICTED: 14-3-3 protein epsilon-like isoform X1 [Salmo salar]	42.1875	12	64	1	1	256	29.17	4.77	Not Found	Not Found	Medium	Medium			54000000	34000000	5.813	High	0	1499.65	12
Fish 1	Master Protein	XP_014049877.1	PREDICTED: rho GDP-dissociation inhibitor 2-like [Salmo salar]	50.6726	9	55	7	1	223	25.422	5.14	Not Found	High	High	High		4900000	420000000	260000000	15.379	High	0	1496.07	9
Fish 1	Master Protein	ACI68682.1	Actin-related protein 2/3 complex subunit 4 [Salmo salar]	41.0714	6	48	1	1	168	19.633	8.43	Not Found	Not Found	High	High			220000000	180000000	3.924	High	0	1494.91	6
Fish 1	Master Protein	XP_014045919.1	PREDICTED: biliverdin reductase A-like [Salmo salar]	62.7119	14	54	14	1	295	33.003	6.37	Not Found	Not Found	High	High			270000000	93000000	10.22	High	0	1494.25	14
Fish 1	Master Protein	XP_014039893.1	PREDICTED: myosin heavy chain, fast skeletal muscle-like [Salmo salar]	23.2843	27	55	0	1	1632	187.015	5.57	Not Found	Not Found	Not Found	Not Found					1.051	High	0	1492.59	27
Fish 1	Master Protein	ACN10838.1	Cathepsin D precursor [Salmo salar]	46.2312	12	42	1	1	398	42.99	6.16	Not Found	Not Found	High	High			130000000	290000000	9	High	0	1486.03	12
Fish 1	Master Protein	XP_014007769.1	PREDICTED: tyrosine-protein phosphatase non-receptor type 6 isoform X1 [Salmo salar]	44.7853	24	62	4	1	652	74.448	8.22	Not Found	Not Found	High	Not Found			130000000		3.642	High	0	1473.79	24
Fish 1	Master Protein	B5DGL6.1	RecName: Full=40S ribosomal protein S3a	51.1278	12	57	12	1	266	30.053	9.73	High	Not Found	High	Medium	3700000		290000000	13000000	13.678	High	0	1466.37	12
Fish 1	Master Protein	XP_014023881.1	PREDICTED: filamin-B [Salmo salar]	16.8401	31	53	27	1	2690	286.443	5.8	Not Found	Not Found	High	High			62000000	14000000	0.562	High	0	1466.05	31
Fish 1	Master Protein	ACI69349.1	40S ribosomal protein S4 [Salmo salar]	38.0228	11	52	1	1	263	29.383	10.21	Not Found	Not Found	Medium	Not Found			160000000		4.179	High	0	1464.31	11
Fish 1	Master Protein	ACM08872.1	Hemoglobin subunit beta [Salmo salar]	83.7838	10	48	0	1	148	16.115	7.11	Not Found	Not Found	Not Found	Not Found					30.623	High	0	1463.35	10
Fish 1	Master Protein	ACI33131.1	40S ribosomal protein S2 [Salmo salar]	48.5816	12	55	12	1	282	30.443	10.2	Not Found	Medium	High	High			450000000	110000000	4.926	High	0	1450.2	12
Fish 1	Master Protein	ACI69116.1	40S ribosomal protein S4 [Salmo salar]	38.0228	11	48	1	1	263	29.429	10.21	Not Found	Not Found	High	Not Found			190000000		3.642	High	0	1449.71	11
Fish 1	Master Protein	XP_013989714.1	PREDICTED: ubiquitin-like modifier-activating enzyme 1 [Salmo salar]	35.9048	25	51	14	1	1050	116.869	5.55	Not Found	Not Found	High	Not Found			95000000		2.051	High	0	1429.5	25
Fish 1	Master Protein	NP_001135227.1	DNA-(apurinic or apyrimidinic site) lyase [Salmo salar]	57.6923	12	51	12	1	312	35.08	7.06	Not Found	Not Found	High	High			240000000	110000000	7.799	High	0	1427.65	12
Fish 1	Master Protein	XP_014032691.1	PREDICTED: proteasome subunit beta type-4-like [Salmo salar]	39.4531	5	43	1	1	256	28.351	6.13	Not Found	Not Found	High	High			67000000	46000000	11.328	High	0	1426.97	5
Fish 1	Master Protein	XP_014069582.1	PREDICTED: echinoderm microtubule-associated protein-like 2 isoform X1 [Salmo salar]	35.3301	19	58	4	1	818	89.851	6.67	Not Found	Not Found	High	High			72000000	30000000	2.162	High	0	1423.11	19
Fish 1	Master Protein	ACM08397.1	40S ribosomal protein S16 [Salmo salar]	36.9863	6	52	6	1	146	16.292	10.21	High	Not Found	High	High	10000000		510000000	270000000	3.642	High	0	1417.07	6
Fish 1	Master Protein	XP_014059993.1	PREDICTED: importin subunit beta-1 isoform X1 [Salmo salar]	37.5427	22	54	22	1	879	97.61	4.77	Not Found	Not Found	High	High			120000000	17000000	3.394	High	0	1404.14	22
Fish 1	Master Protein	XP_014002163.1	PREDICTED: ras-related protein Rap-1A-like [Salmo salar]	57.8378	10	58	1	1	185	21.029	6.71	Not Found	Not Found	Not Found	High				18000000	14.199	High	0	1402.98	10
Fish 1	Master Protein	XP_014017595.1	PREDICTED: echinoderm microtubule-associated protein-like 2 isoform X1 [Salmo salar]	32.3961	17	54	2	1	818	89.767	6.7	Not Found	Not Found	High	High			49000000	32000000	2.162	High	0	1400.02	17
Fish 1	Master Protein	ACI67450.1	Proteasome subunit beta type-4 precursor [Salmo salar]	42.5781	6	42	2	1	256	28.47	6.4	Not Found	Not Found	High	Medium			28000000	23000000	11.115	High	0	1396.39	6
Fish 1	Master Protein	ACN11485.1	Actin-related protein 2/3 complex subunit 1B [Salmo salar]	50.5291	13	55	11	1	378	41.632	8.09	Not Found	Not Found	High	High			480000000	370000000	6.197	High	0	1392.54	13
Fish 1	Master Protein	B5DGQ7.1	RecName: Full=Beta-enolase; AltName: Full=2-phospho-D-glycerate hydro-lyase; AltName: Full=Enolase 3; AltName: Full=Muscle-specific enolase; Short=MSE; AltName: Full=Skeletal muscle enolase; AltName: Allergen=Sal s 2.0101	25.8065	8	46	3	1	434	47.257	7.08	Not Found	Not Found	Not Found	Not Found					1.212	High	0	1391.32	8
Fish 1	Master Protein	ACN12648.1	ATP-dependent RNA helicase DDX39 [Salmo salar]	60.6557	19	51	19	1	427	48.902	5.59	Not Found	Not Found	High	High			710000000	180000000	6.814	High	0	1388.63	19
Fish 1	Master Protein	XP_014001622.1	PREDICTED: asparagine--tRNA ligase, cytoplasmic-like [Salmo salar]	36.8515	16	40	16	1	559	64.051	5.94	Not Found	Not Found	High	High			310000000	84000000	2.765	High	0	1384.51	16
Fish 1	Master Protein	ACI67446.1	Aldose reductase [Salmo salar]	47.1519	12	48	2	1	316	35.381	7.23	Not Found	Not Found	High	High			140000000	100000000	4.484	High	0	1383.55	12
Fish 1	Master Protein	ACI33239.1	Leukocyte elastase inhibitor [Salmo salar]	34.9081	12	44	12	1	381	42.854	6.84	Not Found	Not Found	High	High			92000000	96000000	5.7	High	0	1376.69	12
Fish 1	Master Protein	ACN10761.1	Aminopeptidase B [Salmo salar]	38.1789	18	43	18	1	626	70.996	6.13	Not Found	Not Found	High	High			150000000	92000000	2.932	High	0	1357.75	18
Fish 1	Master Protein	XP_014008328.1	PREDICTED: leukotriene A-4 hydrolase-like [Salmo salar]	24.878	15	51	4	1	615	69.743	6.8	Not Found	Not Found	High	Medium			50000000	19000000	3.748	High	0	1354.11	15
Fish 1	Master Protein	XP_014058956.1	PREDICTED: rho GDP-dissociation inhibitor 1-like isoform X2 [Salmo salar]	54.902	10	47	2	1	204	22.942	5.26	Not Found	Not Found	Not Found	Not Found					16.013	High	0	1352.04	10
Fish 1	Master Protein	NP_001133368.1	Thimet oligopeptidase [Salmo salar]	30.6569	17	43	3	1	685	77.815	5.47	Not Found	Not Found	High	High			40000000	22000000	1.994	High	0	1340.62	17
Fish 1	Master Protein	XP_013978661.1	PREDICTED: proteasome subunit alpha type-7-like [Salmo salar]	57.3705	12	43	3	1	251	28.021	8.87	Not Found	Not Found	High	High			110000000	72000000	7.66	High	0	1335.64	12
Fish 1	Master Protein	ACI68214.1	Hemoglobin subunit beta [Salmo salar]	66.2162	8	41	1	1	148	16.17	7.55	Not Found	Not Found	Medium	Not Found			26000000		9	High	0	1333.79	8
Fish 1	Master Protein	XP_013981990.1	PREDICTED: vacuolar protein sorting-associated protein 35 isoform X1 [Salmo salar]	30.4511	18	49	18	1	798	91.552	5.33	Not Found	Not Found	High	High			72000000	78000000	1.754	High	0	1333.08	18
Fish 1	Master Protein	XP_014045464.1	PREDICTED: 14-3-3 protein beta/alpha-like, partial [Salmo salar]	50	5	50	2	1	92	10.237	5.48	Not Found	Not Found	High	High			370000000	140000000	9	High	0	1327.37	5
Fish 1	Master Protein	XP_014026066.1	PREDICTED: 60S ribosomal protein L6 isoform X1 [Salmo salar]	30.888	7	34	4	1	259	29.603	10.87	Not Found	Not Found	High	Not Found			32000000		2.652	High	0	1326.66	7
Fish 1	Master Protein	XP_014009290.1	PREDICTED: tyrosine-protein phosphatase non-receptor type 6-like isoform X2 [Salmo salar]	45.283	22	57	2	1	583	66.306	6.95	Not Found	Not Found	Medium	Not Found			8400000		3.556	High	0	1325.49	22
Fish 1	Master Protein	ACM08711.1	Hemoglobin subunit beta [Salmo salar]	83.7838	10	43	0	1	148	16.131	7.11	Not Found	Not Found	Not Found	Not Found					30.623	High	0	1323.21	10
Fish 1	Master Protein	XP_014035822.1	PREDICTED: annexin A4-like isoform X1 [Salmo salar]	26.7925	13	45	8	1	530	55.583	8.12	High	High	Not Found	Not Found	4400000	7300000			4.109	High	0	1321.25	13
Fish 1	Master Protein	ACI67196.1	Transgelin [Salmo salar]	55.9406	11	36	9	1	202	22.472	8.22	Not Found	Not Found	High	High			210000000	87000000	9	High	0	1320.04	11
Fish 1	Master Protein	XP_013986797.1	PREDICTED: malate dehydrogenase, cytoplasmic-like isoform X1 [Salmo salar]	34.2857	9	39	6	1	350	38.161	7.52	Not Found	Not Found	High	High			230000000	170000000	2.162	High	0	1318.96	9
Fish 1	Master Protein	XP_014030748.1	PREDICTED: lysine--tRNA ligase-like isoform X1 [Salmo salar]	35.1575	19	52	4	1	603	68.858	6.55	Not Found	Not Found	High	High			91000000	43000000	2.981	High	0	1318.86	19
Fish 1	Master Protein	XP_014002374.1	PREDICTED: heterogeneous nuclear ribonucleoprotein A1-like isoform X1 [Salmo salar]	28.1407	10	35	1	1	398	39.703	8.29	Not Found	Not Found	High	Not Found			170000000		4.456	High	0	1317.36	10
Fish 1	Master Protein	ACH70809.1	actin related protein 2/3 complex subunit 2 [Salmo salar]	48.495	13	59	13	1	299	34.46	6.92	Not Found	Not Found	High	High			250000000	220000000	5.062	High	0	1317.36	13
Fish 1	Master Protein	ACI66198.1	60S ribosomal protein L5 [Salmo salar]	28.642	8	42	7	1	405	46.028	9.85	Not Found	Not Found	High	High			390000000	300000000	1.754	High	0	1317.36	8
Fish 1	Master Protein	XP_014040562.1	PREDICTED: endonuclease domain-containing 1 protein-like isoform X1 [Salmo salar]	51.634	16	62	16	1	306	34.69	9.19	High	High	High	High	3700000	9500000	360000000	270000000	12.111	High	0	1309.92	16
Fish 1	Master Protein	ACN12199.1	60S ribosomal protein L10a [Salmo salar]	43.0556	11	53	11	1	216	24.552	9.82	High	Not Found	High	High	3300000		450000000	410000000	5.31	High	0	1306.18	11
Fish 1	Master Protein	XP_014044111.1	PREDICTED: proteasome subunit alpha type-2-like [Salmo salar]	57.6923	9	36	2	1	234	25.866	6.55	Not Found	Not Found	High	High			130000000	64000000	13.251	High	0	1287.06	9
Fish 1	Master Protein	ACI66058.1	Proteasome subunit alpha type-3 [Salmo salar]	32.9412	8	32	8	1	255	28.435	5.16	Not Found	Not Found	High	High			130000000	150000000	6.197	High	0	1275.03	8
Fish 1	Master Protein	XP_013998903.1	PREDICTED: myosin heavy chain, fast skeletal muscle-like [Salmo salar]	16.5204	25	53	0	1	1937	221.608	5.68	Not Found	Not Found	Not Found	Not Found					0.715	High	0	1274.63	25
Fish 1	Master Protein	XP_013979290.1	PREDICTED: eukaryotic initiation factor 4A-I-like [Salmo salar]	44.7433	15	40	1	1	409	46.47	5.27	Not Found	Not Found	High	Not Found			74000000		8.085	High	0	1270.42	15
Fish 1	Master Protein	XP_014068899.1	PREDICTED: metalloproteinase inhibitor 2-like [Salmo salar]	56.8182	11	39	8	1	220	24.42	6.52	Not Found	Not Found	High	High			39000000	160000000	9	High	0	1268.61	11
Fish 1	Master Protein	XP_014059520.1	PREDICTED: 116 kDa U5 small nuclear ribonucleoprotein component [Salmo salar]	35.6701	26	50	26	1	970	109.083	4.88	Not Found	Not Found	High	High			61000000	16000000	2.286	High	0	1268.16	26
Fish 1	Master Protein	ACM09389.1	Proteasome subunit alpha type-7 [Salmo salar]	49.8008	11	39	3	1	251	28.075	8.75	Not Found	Not Found	High	High			58000000	49000000	5.494	High	0	1266.94	11
Fish 1	Master Protein	ACI32927.1	Phosphoglycerate kinase [Salmo salar]	38.1295	11	45	2	1	417	44.538	7.03	Not Found	Not Found	Medium	Not Found			27000000		3.786	High	0	1259.32	11
Fish 1	Master Protein	ADM16261.1	40S ribosomal protein S8 [Salmo salar]	58.1731	11	40	11	1	208	24.159	10.27	Not Found	Not Found	High	High			330000000	21000000	30.623	High	0	1252.07	11
Fish 1	Master Protein	ACI33537.1	Interleukin enhancer-binding factor 2 homolog [Salmo salar]	43.6693	10	31	10	1	387	42.718	5.34	Not Found	Not Found	High	High			110000000	57000000	3.16	High	0	1250.64	10
Fish 1	Master Protein	ACI68683.1	Peroxiredoxin [Salmo salar]	69.4581	12	49	8	1	203	22.419	6.92	Not Found	Not Found	High	High			510000000	390000000	10.659	High	0	1243.83	12
Fish 1	Master Protein	ACN10833.1	Thimet oligopeptidase [Salmo salar]	34.6939	19	44	5	1	686	77.691	5.63	Not Found	Not Found	High	High			13000000	47000000	2.548	High	0	1240.82	19
Fish 1	Master Protein	XP_014058958.1	PREDICTED: rho GDP-dissociation inhibitor 1-like isoform X1 [Salmo salar]	55.122	10	45	2	1	205	23.041	5.26	Not Found	Not Found	Not Found	Not Found					16.013	High	0	1240.48	10
Fish 1	Master Protein	ACN10039.1	60S ribosomal protein L6 [Salmo salar]	20.979	5	30	2	1	286	32.3	10.26	Not Found	Not Found	Not Found	Not Found					2.162	High	0	1240.21	5
Fish 1	Master Protein	ACN12592.1	Alcohol dehydrogenase class-3 [Salmo salar]	56.383	11	42	11	1	376	39.988	7.53	Not Found	Not Found	High	High			240000000	230000000	4.623	High	0	1237.9	11
Fish 1	Master Protein	XP_013991021.1	PREDICTED: heterogeneous nuclear ribonucleoprotein A1 isoform X1 [Salmo salar]	27.8607	10	34	1	1	402	40.606	7.59	Not Found	Not Found	Medium	Not Found			39000000		3.642	High	0	1231.64	10
Fish 1	Master Protein	XP_013983426.1	PREDICTED: beta-hexosaminidase beta chain isoform X1 [Salmo salar]	35.4662	14	39	1	1	547	61.863	6.3	Not Found	Not Found	Not Found	High				18000000	2.06	High	0	1230.82	14
Fish 1	Master Protein	ACI33148.1	60 kDa heat shock protein, mitochondrial precursor [Salmo salar]	38.1533	16	42	5	1	574	60.795	5.72	Not Found	Not Found	High	High			52000000	26000000	2.36	High	0	1229.16	16
Fish 1	Master Protein	XP_013997937.1	PREDICTED: asparagine synthetase [glutamine-hydrolyzing]-like [Salmo salar]	36.4769	15	42	15	1	562	64.515	7.06	Not Found	Not Found	High	High			140000000	45000000	2.728	High	0	1225.79	15
Fish 1	Master Protein	XP_014015692.1	PREDICTED: U5 small nuclear ribonucleoprotein 200 kDa helicase-like [Salmo salar]	17.7819	27	44	27	1	2137	243.676	6.15	Not Found	Not Found	High	High			68000000	17000000	0.701	High	0	1210.84	27
Fish 1	Master Protein	XP_014035159.1	PREDICTED: peroxiredoxin-1 isoform X1 [Salmo salar]	67.0051	14	47	12	1	197	21.898	5.95	Not Found	Not Found	High	High			290000000	210000000	14.849	High	0	1198.57	14
Fish 1	Master Protein	XP_013982133.1	PREDICTED: lysine--tRNA ligase isoform X1 [Salmo salar]	29.8361	16	46	1	1	610	69.623	6.74	Not Found	Not Found	High	High			34000000	21000000	2.162	High	0	1195.63	16
Fish 1	Master Protein	ACM08940.1	Ras-related protein Rab-1A [Salmo salar]	62.3762	11	47	3	1	202	22.331	6.21	Not Found	Not Found	High	High			33000000	49000000	5.813	High	0	1189.77	11
Fish 1	Master Protein	NP_001135106.1	Beta-hexosaminidase beta chain precursor [Salmo salar]	38.3486	14	38	1	1	545	61.69	6.19	Not Found	Not Found	Medium	Not Found			41000000		2.162	High	0	1189.15	14
Fish 1	Master Protein	XP_014005960.1	PREDICTED: radixin-like isoform X1 [Salmo salar]	20.954	12	56	2	1	587	68.913	5.88	Not Found	Not Found	High	Not Found			19000000		1.371	High	0	1182.95	12
Fish 1	Master Protein	XP_014043333.1	PREDICTED: myosin heavy chain, fast skeletal muscle-like, partial [Salmo salar]	36.1222	22	45	2	1	753	86.249	6.7	Not Found	Not Found	High	Not Found			140000000		2.631	High	0	1172.6	22
Fish 1	Master Protein	AHG98249.1	proteasome subunit alpha type-7 B-1, partial [Salmo salar]	43.4263	9	33	1	1	251	28.071	8.85	Not Found	Not Found	High	Not Found			28000000		3.87	High	0	1170.17	9
Fish 1	Master Protein	XP_014011154.1	PREDICTED: macrophage-capping protein-like isoform X1 [Salmo salar]	46.6851	10	40	8	1	362	40.607	5.22	Not Found	Not Found	High	High			190000000	130000000	5.31	High	0	1155.07	10
Fish 1	Master Protein	XP_014044680.1	PREDICTED: myosin heavy chain, fast skeletal muscle-like, partial [Salmo salar]	44.3478	18	40	0	1	575	66.275	5.29	Not Found	Not Found	Not Found	Not Found					3.03	High	0	1152.56	18
Fish 1	Master Protein	XP_014012251.1	PREDICTED: acidic leucine-rich nuclear phosphoprotein 32 family member B-like [Salmo salar]	29.434	9	36	6	1	265	29.76	4.02	Not Found	Not Found	High	High			320000000	130000000	20.544	High	0	1151.65	9
Fish 1	Master Protein	XP_014011074.1	PREDICTED: acidic mammalian chitinase-like [Salmo salar]	31.2102	10	37	10	1	471	51.818	6.39	Not Found	Not Found	High	High			270000000	310000000	2.162	High	0	1140.1	10
Fish 1	Master Protein	NP_001133818.1	apoptosis inhibitor 5 [Salmo salar]	34.1509	13	39	5	1	530	59.405	6.74	Not Found	Not Found	High	High			50000000	20000000	1.865	High	0	1137.58	13
Fish 1	Master Protein	XP_014068175.1	PREDICTED: heterogeneous nuclear ribonucleoprotein A0 [Salmo salar]	44.8387	9	36	3	1	310	32.059	7.85	Not Found	Not Found	High	Not Found			330000000		7.66	High	0	1135.13	9
Fish 1	Master Protein	XP_013988035.1	PREDICTED: gelsolin-like [Salmo salar]	25.0342	15	52	14	1	731	80.755	5.22	Not Found	Not Found	High	High			120000000	68000000	2.765	High	0	1134.54	15
Fish 1	Master Protein	XP_014011090.1	PREDICTED: ras-related protein Rab-1B [Salmo salar]	54.2289	10	43	1	1	201	22.326	5.73	Not Found	Not Found	High	High			55000000	40000000	4.275	High	0	1123.16	10
Fish 1	Master Protein	XP_014016967.1	PREDICTED: septin-2 [Salmo salar]	19.8276	4	19	1	1	348	40.014	6.4	Not Found	Not Found	Not Found	Not Found					0.73	High	0	1123.15	4
Fish 1	Master Protein	NP_001167139.1	Eukaryotic translation initiation factor 2 subunit 3 [Salmo salar]	51.0593	15	42	2	1	472	51.167	7.84	Not Found	Not Found	High	High			52000000	30000000	4.484	High	0	1120.5	15
Fish 1	Master Protein	XP_014058185.1	PREDICTED: core histone macro-H2A.2-like [Salmo salar]	36.1186	12	36	1	1	371	40.151	9.91	Not Found	Not Found	Not Found	Not Found					5.449	High	0	1116.82	12
Fish 1	Master Protein	XP_014009460.1	PREDICTED: core histone macro-H2A.2-like [Salmo salar]	36.1186	12	36	1	1	371	40.214	9.91	Not Found	Not Found	Medium	Not Found			15000000		5.449	High	0	1099.67	12
Fish 1	Master Protein	XP_014011416.1	PREDICTED: placenta-specific gene 8 protein-like isoform X3 [Salmo salar]	25.3846	2	33	2	1	130	14.33	7.01	High	High	High	High	35000000	54000000	64000000	80000000	9	High	0	1094.18	2
Fish 1	Master Protein	XP_014055606.1	PREDICTED: lysozyme g isoform X2 [Salmo salar]	52.4324	8	25	8	1	185	20.518	8.87	Not Found	Not Found	High	High			170000000	95000000	5.813	High	0	1092.4	8
Fish 1	Master Protein	XP_014010327.1	PREDICTED: spectrin beta chain, non-erythrocytic 1 isoform X1 [Salmo salar]	13.0508	22	42	17	1	2360	271.73	5.69	Not Found	Not Found	High	High			53000000	21000000	0.437	High	0	1089.8	22
Fish 1	Master Protein	XP_014020745.1	PREDICTED: 60 kDa heat shock protein, mitochondrial isoform X1 [Salmo salar]	31.5162	14	40	3	1	587	62.226	5.81	Not Found	Not Found	High	High			49000000	34000000	1.976	High	0	1088.6	14
Fish 1	Master Protein	AGH92529.1	myosin light polypeptide 6 [Salmo salar]	72.549	9	40	1	1	153	17.093	4.53	Not Found	Not Found	High	Not Found			22000000		17.738	High	0	1084.7	9
Fish 1	Master Protein	XP_013988222.1	PREDICTED: myosin light polypeptide 6 isoform X1 [Salmo salar]	73.5099	9	41	1	1	151	16.905	4.55	Not Found	Not Found	High	Medium			180000000	150000000	17.738	High	0	1080.88	9
Fish 1	Master Protein	ACI67972.1	Proteasome subunit alpha type-1 [Salmo salar]	64.5038	13	42	3	1	262	29.211	6.35	Not Found	Not Found	High	Medium			68000000	36000000	7.859	High	0	1073.67	13
Fish 1	Master Protein	ACH70989.1	ribosomal protein L7-2 [Salmo salar]	39.4737	10	29	10	1	266	29.994	10.52	High	Not Found	High	High	20000000		250000000	64000000	5.31	High	0	1067.43	10
Fish 1	Master Protein	XP_013988211.1	PREDICTED: guanine nucleotide-binding protein G(i) subunit alpha-2 isoform X1 [Salmo salar]	45.7766	13	41	2	1	367	41.827	5.88	High	High	High	Not Found	2000000	4000000	4500000		3.489	High	0	1067.05	13
Fish 1	Master Protein	XP_013991365.1	PREDICTED: proliferation-associated protein 2G4-like [Salmo salar]	43.3249	13	30	4	1	397	43.846	6.95	Not Found	Not Found	High	Not Found			100000000		2.162	High	0	1063.95	13
Fish 1	Master Protein	ACM08557.1	Ras-related protein Rap-1b precursor [Salmo salar]	54.8718	10	52	2	1	195	21.782	5.05	Not Found	Not Found	High	Medium			21000000	23000000	14.199	High	0	1059.1	10
Fish 1	Master Protein	ACI69386.1	40S ribosomal protein S9 [Salmo salar]	49.4845	14	59	14	1	194	22.541	10.67	Not Found	Not Found	High	High			260000000	44000000	12.895	High	0	1054.69	14
Fish 1	Master Protein	ACH70997.1	ribosomal protein S15-1 [Salmo salar]	67.6923	9	56	9	1	130	14.86	10.05	High	High	High	High	7500000	9700000	310000000	81000000	14.199	High	0	1052.44	9
Fish 1	Master Protein	XP_014025621.1	PREDICTED: protein disulfide-isomerase A3-like [Salmo salar]	39.7566	16	45	10	1	493	54.978	5.67	Not Found	High	High	High		4100000	48000000	25000000	2.652	High	0	1044.83	16
Fish 1	Master Protein	XP_013979108.1	PREDICTED: lamin-B2 [Salmo salar]	39.3728	19	37	16	1	574	64.848	5.11	Not Found	Not Found	High	High			160000000	72000000	2.758	High	0	1040.74	19
Fish 1	Master Protein	XP_014054536.1	PREDICTED: septin-6-like isoform X1 [Salmo salar]	33.1797	11	34	7	1	434	49.785	6.84	Not Found	Not Found	High	High			130000000	100000000	1.555	High	0	1039.74	11
Fish 1	Master Protein	XP_013996614.1	PREDICTED: calreticulin-like [Salmo salar]	42.3729	17	50	14	1	413	47.499	4.51	Not Found	Not Found	High	High			150000000	100000000	6.406	High	0	1037.62	17
Fish 1	Master Protein	ACH70612.1	malate dehydrogenase 1 [Salmo salar]	37.7246	9	27	1	1	334	36.137	6.79	Not Found	Not Found	Medium	Not Found					2.02	High	0	1032.2	9
Fish 1	Master Protein	ACN10869.1	Tubulin alpha chain [Salmo salar]	40.0697	13	44	3	1	574	63.774	5.14	High	High	High	Not Found	15000000	3000000	60000000		3.101	High	0	1029.84	13
Fish 1	Master Protein	ACI33582.1	Malate dehydrogenase, cytoplasmic [Salmo salar]	37.7246	9	28	1	1	334	36.137	6.79	Not Found	Not Found	Not Found	Medium					2.02	High	0	1027.68	9
Fish 1	Master Protein	XP_014028229.1	PREDICTED: threonine--tRNA ligase, cytoplasmic-like [Salmo salar]	27.4238	18	42	18	1	722	82.879	7.12	Not Found	Not Found	High	High			94000000	77000000	1.371	High	0	1026.39	18
Fish 1	Master Protein	XP_014039446.1	PREDICTED: complement C1q-like protein 2 [Salmo salar]	59.3407	9	37	9	1	182	20.278	6.64	Medium	High	High	High	5100000	11000000	90000000	68000000	5.813	High	0	1020.12	9
Fish 1	Master Protein	XP_013992617.1	PREDICTED: heterogeneous nuclear ribonucleoprotein L-like isoform X3 [Salmo salar]	19.1529	7	39	2	1	543	59.262	6.58	Not Found	Not Found	High	Not Found			67000000		2.162	High	0	1015.6	7
Fish 1	Master Protein	ACI67379.1	Proteasome subunit alpha type-1 [Salmo salar]	50.7634	11	39	1	1	262	29.344	6	Not Found	Not Found	Medium	High			26000000	17000000	5.952	High	0	1015.59	11
Fish 1	Master Protein	ACN10311.1	H-2 class II histocompatibility antigen, A-K beta chain precursor [Salmo salar]	51.8367	8	35	5	1	245	27.508	6.71	High	High	High	High	11000000	16000000	18000000		4.878	High	0	1011.94	8
Fish 1	Master Protein	XP_014069237.1	PREDICTED: alpha-2-macroglobulin-like isoform X1 [Salmo salar]	24.9489	24	44	1	1	1467	162.579	6.05	Not Found	Not Found	Not Found	Medium				5800000	0.968	High	0	1001.44	24
Fish 1	Master Protein	XP_014004651.1	PREDICTED: calreticulin-like isoform X1 [Salmo salar]	41.6268	12	40	5	1	418	48.09	4.56	Not Found	Not Found	High	High			100000000	78000000	3.062	High	0	993.31	12
Fish 1	Master Protein	ACI33932.1	ADP-ribosylation factor 1 [Salmo salar]	72.9282	11	32	6	1	181	20.578	6.58	Not Found	High	High	High		4000000	120000000	75000000	13.678	High	0	992.457	11
Fish 1	Master Protein	XP_014055563.1	PREDICTED: heterogeneous nuclear ribonucleoprotein A0-like [Salmo salar]	34.6278	8	28	2	1	309	32.094	7.85	Not Found	Not Found	Medium	Not Found			260000000		4.623	High	0	986.83	8
Fish 1	Master Protein	ACN10976.1	Alpha-N-acetylgalactosaminidase [Salmo salar]	36.092	14	36	14	1	435	48.445	5.64	Not Found	Not Found	High	High			79000000	96000000	3.642	High	0	984.923	14
Fish 1	Master Protein	XP_013983924.1	PREDICTED: serine/threonine-protein phosphatase 2B catalytic subunit gamma isoform isoform X1 [Salmo salar]	41.2916	16	39	3	1	511	57.486	5.77	Not Found	Not Found	High	High			40000000	25000000	2.981	High	0	976.165	16
Fish 1	Master Protein	XP_013979042.1	PREDICTED: receptor-type tyrosine-protein phosphatase C isoform X1 [Salmo salar]	24.2918	26	53	26	1	1412	157.771	5.47	High	High	Not Found	Medium	19000000	18000000		21000000	1.419	High	0	975.679	26
Fish 1	Master Protein	ACN12290.1	40S ribosomal protein S19 [Salmo salar]	50.6579	10	48	10	1	152	16.578	10.35	Medium	Not Found	High	High	4900000		290000000	170000000	7.377	High	0	975.133	10
Fish 1	Master Protein	XP_014005809.1	PREDICTED: glycerol-3-phosphate dehydrogenase 1-like protein isoform X1 [Salmo salar]	53.0086	13	33	13	1	349	38.173	6.71	Not Found	Not Found	High	High			94000000	90000000	3.062	High	0	974.858	13
Fish 1	Master Protein	XP_014019758.1	PREDICTED: integrin beta-2-like [Salmo salar]	13.5032	8	35	3	1	785	86.657	6.1	Not Found	Not Found	Not Found	Not Found					0.49	High	0	971.286	8
Fish 1	Master Protein	ACN10908.1	Heterogeneous nuclear ribonucleoprotein U-like protein 1 [Salmo salar]	24.8053	14	34	5	1	899	101.365	4.92	Not Found	Not Found	High	High			71000000	46000000	1.188	High	0	970.606	14
Fish 1	Master Protein	XP_014037051.1	PREDICTED: eukaryotic translation initiation factor 2 subunit 3-like [Salmo salar]	47.3684	14	39	1	1	475	51.557	8.15	Not Found	Not Found	Medium	Not Found			29000000		3.962	High	0	968.702	14
Fish 1	Master Protein	ACI66984.1	Proteasome subunit beta type-8 precursor [Salmo salar]	35.8696	7	29	7	1	276	30.612	6.43	Not Found	Not Found	High	High			92000000	61000000	2.875	High	0	964.097	7
Fish 1	Master Protein	XP_014022846.1	PREDICTED: sodium/potassium-transporting ATPase subunit alpha-3-like isoform X1 [Salmo salar]	26.6602	24	45	16	1	1024	112.494	5.5	High	High	Not Found	Not Found	5400000	5800000			2.162	High	0	963.898	24
Fish 1	Master Protein	ACN11075.1	Ras-related protein Rab-1A [Salmo salar]	52.9412	8	33	1	1	170	18.727	5.72	Not Found	Not Found	High	High			140000000	110000000	3.642	High	0	959.272	8
Fish 1	Master Protein	XP_014022574.1	PREDICTED: guanine nucleotide-binding protein G(i) subunit alpha-2-like [Salmo salar]	43.662	12	37	1	1	355	40.438	5.8	Not Found	High	Not Found	Not Found		2000000			3.642	High	0	941.785	12
Fish 1	Master Protein	XP_014018171.1	PREDICTED: pre-mRNA-processing-splicing factor 8 [Salmo salar]	16.5526	34	53	34	1	2338	273.76	8.85	Not Found	Not Found	High	High			84000000	12000000	0.785	High	0	927.332	34
Fish 1	Master Protein	XP_014043869.1	PREDICTED: transferrin receptor protein 1-like [Salmo salar]	26.4591	13	29	13	1	771	84.108	6.23	Not Found	Not Found	High	High			89000000	68000000	1.119	High	0	926.263	13
Fish 1	Master Protein	XP_014056296.1	PREDICTED: cathepsin S-like [Salmo salar]	51.5152	10	28	6	1	330	36.558	6.42	Not Found	Not Found	High	High			69000000	230000000	3.217	High	0	924.653	10
Fish 1	Master Protein	XP_014067664.1	PREDICTED: pre-mRNA-processing factor 19-like [Salmo salar]	37.6238	13	35	3	1	505	54.697	6.54	Not Found	Not Found	High	High			86000000	68000000	3.642	High	0	924.207	13
Fish 1	Master Protein	NP_001161991.1	protein disulfide-isomerase A3 precursor [Salmo salar]	31.2373	12	39	6	1	493	54.928	5.58	Not Found	Medium	High	High		3600000	38000000	19000000	1.581	High	0	923.779	12
Fish 1	Master Protein	NP_001133706.1	Coatomer subunit gamma-2 [Salmo salar]	32.8751	18	32	18	1	873	97.47	5.68	Not Found	Not Found	High	High			62000000	41000000	1.467	High	0	923.732	18
Fish 1	Master Protein	XP_013983159.1	PREDICTED: acidic leucine-rich nuclear phosphoprotein 32 family member D-like isoform X1 [Salmo salar]	40.0794	10	27	4	1	252	28.46	4.4	Not Found	Not Found	High	High			150000000	34000000	7.483	High	0	917.397	10
Fish 1	Master Protein	ACN09872.1	40S ribosomal protein S13 [Salmo salar]	24.4361	8	41	8	1	266	29.902	10.07	Not Found	Not Found	High	Medium			270000000	23000000	2.793	High	0	911.3	8
Fish 1	Master Protein	XP_014034876.1	PREDICTED: glutamate dehydrogenase, mitochondrial [Salmo salar]	35.2505	14	33	6	1	539	59.49	8.12	Not Found	Not Found	High	High			150000000	83000000	1.955	High	0	909.726	14
Fish 1	Master Protein	ACH70953.1	myosin, light polypeptide 9, like 1 [Salmo salar]	45.9302	7	22	7	1	172	19.78	4.81	High	Not Found	High	High	16000000		200000000	220000000	7.111	High	0	908.672	7
Fish 1	Master Protein	XP_014004721.1	PREDICTED: aspartyl aminopeptidase-like isoform X1 [Salmo salar]	32.5203	8	17	8	1	492	54.034	6.95	Not Found	Not Found	High	High			50000000	27000000	1.043	High	0	908.559	8
Fish 1	Master Protein	ACI69603.1	Glutathione S-transferase P [Salmo salar]	43.75	9	23	4	1	208	23.438	6.9	Not Found	Not Found	High	High			49000000	35000000	5.105	High	0	900.024	9
Fish 1	Master Protein	XP_013999100.1	PREDICTED: 40S ribosomal protein S12 [Salmo salar]	70.4545	7	36	7	1	132	14.441	7.24	Not Found	Not Found	High	High			410000000	240000000	70.969	High	0	896.753	7
Fish 1	Master Protein	ACN11168.1	ADP-ribosylation factor 4 [Salmo salar]	79.4444	11	31	6	1	180	20.332	6.57	Not Found	High	High	High		5000000	60000000	13000000	9	High	0	895.324	11
Fish 1	Master Protein	XP_013981118.1	PREDICTED: F-actin-capping protein subunit alpha-2 [Salmo salar]	44.0559	8	24	2	1	286	32.743	6.05	Not Found	Not Found	Not Found	High				30000000	4.412	High	0	893.471	8
Fish 1	Master Protein	XP_014018513.1	PREDICTED: glia maturation factor gamma-like [Salmo salar]	76.0563	9	30	7	1	142	16.636	5.4	Not Found	Not Found	High	High			420000000	140000000	20.544	High	0	888.885	9
Fish 1	Master Protein	XP_014009160.1	PREDICTED: staphylococcal nuclease domain-containing protein 1 [Salmo salar]	27.9626	21	32	21	1	962	107.807	7.31	Not Found	Not Found	High	High			99000000	33000000	1.404	High	0	884.837	21
Fish 1	Master Protein	ACN10089.1	Hemoglobin subunit alpha-4 [Salmo salar]	64.3357	9	35	9	1	143	15.883	8.62	Not Found	Not Found	High	High			1000000000	37000000	58.948	High	0	883.028	9
Fish 1	Master Protein	NP_001133123.1	capping protein (actin filament) muscle Z-line alpha 2 [Salmo salar]	34.6154	7	23	1	1	286	32.673	6.05	Not Found	Not Found	High	Not Found			86000000		3.642	High	0	874.804	7
Fish 1	Master Protein	XP_013985830.1	PREDICTED: phosphoglycerate mutase 1 [Salmo salar]	64.5669	11	34	7	1	254	28.938	6.05	Not Found	Not Found	High	High			260000000	120000000	7.577	High	0	872.029	11
Fish 1	Master Protein	XP_014047979.1	PREDICTED: perforin-1-like isoform X1 [Salmo salar]	31.6726	14	48	14	1	562	62.169	9.47	High	High	High	Not Found	36000000	33000000	5000000		1.707	High	0	867.843	14
Fish 1	Master Protein	XP_014041785.1	PREDICTED: ubiquitin carboxyl-terminal hydrolase 7, partial [Salmo salar]	30.7018	14	30	8	1	684	79.68	5.48	Not Found	Not Found	High	High			61000000	57000000	1.081	High	0	865.917	14
Fish 1	Master Protein	ACM08537.1	Ependymin precursor [Salmo salar]	20.2765	4	22	4	1	217	24.373	7.66	Not Found	Not Found	High	High			190000000	120000000	2.162	High	0	859.423	4
Fish 1	Master Protein	XP_014008373.1	PREDICTED: aldose reductase-like isoform X1 [Salmo salar]	44.6203	11	33	1	1	316	35.429	7.52	Not Found	Not Found	Medium	Not Found			22000000		3.062	High	0	857.649	11
Fish 1	Master Protein	ACN12760.1	Cathepsin S precursor [Salmo salar]	37.8788	8	27	4	1	330	36.723	5.86	Not Found	Not Found	High	High			66000000	100000000	2.384	High	0	854.866	8
Fish 1	Master Protein	NP_001135256.1	guanine nucleotide-binding protein G(k) subunit alpha [Salmo salar]	44.3503	13	34	1	1	354	40.28	5.67	Not Found	High	Not Found	Not Found		2900000			4.78	High	0	850.657	13
Fish 1	Master Protein	XP_014040758.1	PREDICTED: eukaryotic translation initiation factor 3 subunit B-like [Salmo salar]	35.0725	16	28	16	1	690	80.066	5.27	Not Found	Not Found	High	High			100000000	140000000	1.728	High	0	849.033	16
Fish 1	Master Protein	XP_014067627.1	PREDICTED: tubulin beta-2C chain isoform X1 [Salmo salar]	28.4753	11	38	1	1	446	49.888	4.89	High	Not Found	High	Not Found	8600000		16000000		5.7	High	0	833.411	11
Fish 1	Master Protein	XP_014065680.1	PREDICTED: proteasome subunit beta type-1 [Salmo salar]	56.5401	11	35	3	1	237	26.19	7.44	Not Found	Not Found	High	High			110000000	110000000	10.659	High	0	831.697	11
Fish 1	Master Protein	ACM08989.1	FK506-binding protein 1A [Salmo salar]	58.3333	4	22	4	1	108	11.672	5.9	Not Found	Not Found	High	High			230000000	110000000	38.811	High	0	828.195	4
Fish 1	Master Protein	ACN12531.1	Tubulin beta-1 chain [Salmo salar]	34.1573	12	38	1	1	445	49.755	4.89	Not Found	Not Found	High	Not Found					6.406	High	0	828.059	12
Fish 1	Master Protein	ACN11451.1	Pre-mRNA-processing factor 19 [Salmo salar]	37.6238	13	30	3	1	505	54.757	6.54	Not Found	Not Found	High	High			53000000	16000000	2.831	High	0	826.652	13
Fish 1	Master Protein	ACN10991.1	Nucleolar protein 5A [Salmo salar]	38.2625	14	29	14	1	541	59.288	9	Not Found	Not Found	High	High			140000000	68000000	1.848	High	0	824.129	14
Fish 1	Master Protein	XP_014040204.1	PREDICTED: polyadenylate-binding protein 1 [Salmo salar]	22.381	11	24	11	1	630	70.474	9.54	Not Found	Not Found	High	High			130000000	35000000	1.031	High	0	823.802	11
Fish 1	Master Protein	XP_013988494.1	PREDICTED: guanine nucleotide-binding protein G(k) subunit alpha-like [Salmo salar]	40.113	12	33	1	1	354	40.296	5.54	Not Found	Medium	Not Found	Not Found		3600000			4.179	High	0	814.553	12
Fish 1	Master Protein	XP_013986539.1	PREDICTED: puromycin-sensitive aminopeptidase-like isoform X1 [Salmo salar]	25.0266	16	33	16	1	939	105.127	5.78	Not Found	Not Found	High	High			69000000	30000000	1.069	High	0	811.893	16
Fish 1	Master Protein	XP_013993674.1	PREDICTED: serine/threonine-protein phosphatase 2B catalytic subunit gamma isoform-like isoform X1 [Salmo salar]	36.7906	14	35	1	1	511	57.436	5.99	Not Found	Not Found	Medium	Not Found			2400000		2.415	High	0	811.53	14
Fish 1	Master Protein	NP_001133825.1	Coatomer subunit alpha [Salmo salar]	20.964	20	33	20	1	1307	147	7.88	Not Found	Not Found	High	High			86000000	24000000	0.841	High	0	808.597	20
Fish 1	Master Protein	ACI67137.1	Metalloproteinase inhibitor 2 precursor [Salmo salar]	44.0909	7	22	6	1	220	24.494	6.52	Not Found	Not Found	High	High			58000000	56000000	3.642	High	0	807.188	7
Fish 1	Master Protein	XP_014055640.1	PREDICTED: complement C3 [Salmo salar]	10.637	12	30	12	1	1664	184.771	6.2	Not Found	Not Found	High	High			43000000	83000000	0.33	High	0	800.078	12
Fish 1	Master Protein	XP_014000483.1	PREDICTED: eukaryotic translation initiation factor 2 subunit 1 [Salmo salar]	44.4444	12	27	3	1	315	35.981	5.03	Not Found	Not Found	High	High			68000000	43000000	3.329	High	0	799.562	12
Fish 1	Master Protein	XP_014069078.1	PREDICTED: serine/threonine-protein phosphatase 2A 65 kDa regulatory subunit A beta isoform [Salmo salar]	28.6927	13	24	13	1	589	65.393	5.06	Not Found	Not Found	High	Not Found			81000000		1.637	High	0	796.452	13
Fish 1	Master Protein	XP_014028075.1	PREDICTED: ubiquitin-conjugating enzyme E2 L3 [Salmo salar]	63.6364	7	37	1	1	154	17.879	8.85	Not Found	Not Found	High	High			190000000	130000000	12.335	High	0	791.447	7
Fish 1	Master Protein	XP_013988019.1	PREDICTED: cathepsin Z-like [Salmo salar]	45.8194	7	34	7	1	299	33.497	6.06	Not Found	Medium	High	High		2100000	140000000	200000000	5.105	High	0	789.147	7
Fish 1	Master Protein	XP_013991909.1	PREDICTED: 40S ribosomal protein S10-like isoform X1 [Salmo salar]	16.1826	3	30	3	1	241	27.442	10.08	Not Found	Not Found	High	High			460000000	120000000	0.551	High	0	788.478	3
Fish 1	Master Protein	XP_013987607.1	PREDICTED: thioredoxin reductase 1, cytoplasmic-like [Salmo salar]	29.1181	9	22	9	1	601	66.175	6.34	Not Found	Not Found	High	High			46000000	33000000	0.896	High	0	787.175	9
Fish 1	Master Protein	ACI34066.1	Dipeptidyl-peptidase 3 [Salmo salar]	29.2011	13	26	6	1	726	81.606	5.21	Not Found	Not Found	High	High			46000000	13000000	1.119	High	0	783.102	13
Fish 1	Master Protein	XP_014009077.1	PREDICTED: myotrophin [Salmo salar]	63.2479	8	25	8	1	117	12.733	5.19	Not Found	Not Found	High	High			210000000	71000000	41.17	High	0	782.937	8
Fish 1	Master Protein	ACI32910.1	aldehyde dehydrogenase family 7 member A1 homolog [Salmo salar]	28.5185	11	29	11	1	540	58.828	7.39	Not Found	Not Found	High	High			54000000	35000000	1.894	High	0	781.2	11
Fish 1	Master Protein	XP_014035902.1	PREDICTED: calpain-2 catalytic subunit-like [Salmo salar]	24.0343	9	20	9	1	699	77.808	5.12	Not Found	Not Found	High	High			85000000	53000000	0.833	High	0	781.15	9
Fish 1	Master Protein	NP_001135241.1	26S proteasome non-ATPase regulatory subunit 12 [Salmo salar]	33.9827	12	29	1	1	462	53.431	6.42	Not Found	Not Found	High	Not Found			65000000		1.412	High	0	780.179	12
Fish 1	Master Protein	XP_013984029.1	PREDICTED: 14-3-3 protein eta-like [Salmo salar]	50	12	38	9	1	246	27.927	4.79	Not Found	Not Found	High	Medium			65000000	14000000	4.275	High	0	775.795	12
Fish 1	Master Protein	XP_014026000.1	PREDICTED: histone H2A.V-like [Salmo salar]	40.5882	5	45	4	1	170	18.166	10.64	Medium	Not Found	High	High	3900000		300000000	140000000	4.995	High	0	774.165	5
Fish 1	Master Protein	ACI67052.1	Leukocyte cell-derived chemotaxin 2 precursor [Salmo salar]	38.4615	4	21	4	1	156	17.206	9.26	Not Found	Not Found	High	High			140000000	170000000	2.594	High	0	773.388	4
Fish 1	Master Protein	XP_013979713.1	PREDICTED: splicing factor 3B subunit 3 [Salmo salar]	16.7969	14	30	14	1	1280	142.518	5.38	Not Found	Not Found	High	High			91000000	74000000	0.778	High	0	766.324	14
Fish 1	Master Protein	XP_013996489.1	PREDICTED: cold-inducible RNA-binding protein B-like isoform X1 [Salmo salar]	10.1449	1	15	1	1	207	20.548	8.95	Not Found	Not Found	High	High			300000000	120000000	0.311	High	0	765.608	1
Fish 1	Master Protein	ACN12347.1	60S ribosomal protein L18 [Salmo salar]	21.8085	3	25	3	1	188	21.542	11.69	High	Not Found	High	High	7000000		310000000	22000000	4.012	High	0	765.6	3
Fish 1	Master Protein	NP_001134756.2	Ubiquitin-conjugating enzyme E2 L3 [Salmo salar]	63.6364	7	36	1	1	154	17.905	8.85	Not Found	Not Found	Not Found	High				24000000	12.335	High	0	763.107	7
Fish 1	Master Protein	XP_014067596.1	PREDICTED: GTP-binding nuclear protein Ran isoform X1 [Salmo salar]	60.9302	9	34	4	1	215	24.358	7.49	Not Found	Not Found	High	High			320000000	24000000	7.377	High	0	762.819	9
Fish 1	Master Protein	ACN10896.1	Tubulin alpha chain [Salmo salar]	41.6481	12	32	3	1	449	50.126	5.1	High	Not Found	High	Not Found	4200000		36000000		5.19	High	0	760.203	12
Fish 1	Master Protein	XP_014067803.1	PREDICTED: histidine--tRNA ligase, cytoplasmic-like isoform X1 [Salmo salar]	35.9465	14	29	14	1	523	58.352	6.6	Not Found	Not Found	High	High			76000000	46000000	1.976	High	0	757.933	14
Fish 1	Master Protein	XP_013983222.1	PREDICTED: ubiquitin-conjugating enzyme E2 L3-like [Salmo salar]	53.2609	7	37	1	1	184	21.194	8.15	Not Found	Not Found	Not Found	Medium				35000000	6.943	High	0	755.429	7
Fish 1	Master Protein	XP_014022615.1	PREDICTED: proliferation-associated protein 2G4-like [Salmo salar]	25.6997	8	20	3	1	393	43.571	7.78	Not Found	Not Found	High	Not Found			41000000		1.043	High	0	752.959	8
Fish 1	Master Protein	XP_014071687.1	PREDICTED: calreticulin-like [Salmo salar]	23.0942	9	35	1	1	446	51.057	4.54	Not Found	Not Found	Not Found	Not Found					1.555	High	0	750.935	9
Fish 1	Master Protein	XP_014001152.1	PREDICTED: guanine nucleotide-binding protein G(I)/G(S)/G(T) subunit beta-1 isoform X1 [Salmo salar]	47.0588	12	34	8	1	340	37.251	6	High	Medium	Not Found	Medium	4100000	7100000		7800000	5.494	High	0	750.352	12
Fish 1	Master Protein	XP_014060138.1	PREDICTED: ezrin-like [Salmo salar]	14.9079	9	42	2	1	597	70.393	5.78	Not Found	Not Found	High	Not Found			18000000		0.725	High	0	750.182	9
Fish 1	Master Protein	XP_014022546.1	PREDICTED: exportin-2-like [Salmo salar]	22.76	15	26	2	1	971	110.116	5.57	Not Found	Not Found	High	Not Found			37000000		0.909	High	0	748.596	15
Fish 1	Master Protein	XP_013988349.1	PREDICTED: exportin-2 [Salmo salar]	20.3913	14	25	1	1	971	110.049	5.57	Not Found	Not Found	High	Not Found			34000000		0.833	High	0	747.091	14
Fish 1	Master Protein	ACL37479.2	non-specific cytotoxic cell receptor protein-1 [Salmo salar]	50.4348	7	28	7	1	230	26.537	5.25	Not Found	Not Found	High	High			99000000	87000000	4.623	High	0	746.464	7
Fish 1	Master Protein	ACI34374.1	Heat shock 70 kDa protein [Salmo salar]	19.7205	11	29	5	1	644	70.79	5.52	Not Found	Medium	High	Not Found		3300000	46000000		1.195	High	0	745.775	11
Fish 1	Master Protein	ACM09477.1	6-phosphogluconolactonase [Salmo salar]	63.6364	8	26	8	1	253	27.006	5.2	Not Found	Not Found	High	High			120000000	38000000	3.924	High	0	745.48	8
Fish 1	Master Protein	CAD27784.2	MHC class II antigen beta chain, partial [Salmo salar]	49.7959	8	33	5	1	245	27.513	6.64	High	High	Medium	High	5800000	9100000	7800000	18000000	6.017	High	0	741.986	8
Fish 1	Master Protein	ACI66289.1	Proteasome subunit alpha type-6 [Salmo salar]	42.6829	9	24	1	1	246	27.326	6.74	Not Found	Not Found	High	High			31000000	23000000	3.87	High	0	737.048	9
Fish 1	Master Protein	NP_001133521.1	dyskerin [Salmo salar]	30.0766	12	34	12	1	522	58.171	8.94	Not Found	Not Found	High	High			140000000	92000000	1.943	High	0	734.902	12
Fish 1	Master Protein	ACI33646.1	Lysosomal protective protein precursor [Salmo salar]	21.8684	6	23	6	1	471	53.065	6.09	Not Found	Not Found	High	High			93000000	150000000	1.404	High	0	729.417	6
Fish 1	Master Protein	NP_001133605.1	T-complex protein 1 subunit beta [Salmo salar]	39.0654	13	22	13	1	535	57.808	6.49	Not Found	Not Found	High	Medium			170000000	54000000	1.637	High	0	729.356	13
Fish 1	Master Protein	XP_014027701.1	PREDICTED: 26S proteasome non-ATPase regulatory subunit 12-like [Salmo salar]	33.9827	12	28	1	1	462	53.476	5.99	Not Found	Not Found	Medium	Not Found			27000000		1.412	High	0	729.155	12
Fish 1	Master Protein	XP_014002539.1	PREDICTED: proliferation-associated protein 2G4-like [Salmo salar]	38.4422	11	23	3	1	398	43.849	6.9	Not Found	Not Found	High	High			100000000	40000000	1.649	High	0	727.584	11
Fish 1	Master Protein	XP_014024593.1	PREDICTED: gelsolin-like [Salmo salar]	17.3611	10	31	6	1	720	79.881	6.68	Not Found	Not Found	High	Not Found			27000000		1.198	High	0	727.253	10
Fish 1	Master Protein	XP_014033055.1	PREDICTED: proteasome subunit beta type-2-like [Salmo salar]	70	9	31	4	1	200	22.606	6.54	Not Found	Not Found	High	High			99000000	40000000	4.878	High	0	726.72	9
Fish 1	Master Protein	XP_014027924.1	PREDICTED: exportin-1 [Salmo salar]	24.3925	18	34	10	1	1070	122.908	6.09	Not Found	Not Found	High	High			44000000	34000000	1.209	High	0	724.952	18
Fish 1	Master Protein	XP_014014035.1	PREDICTED: sarcoplasmic/endoplasmic reticulum calcium ATPase 1 isoform X1 [Salmo salar]	24.3706	21	34	13	1	993	108.295	5.53	High	Medium	Not Found	Not Found	30000000	3500000			1.904	High	0	723.887	21
Fish 1	Master Protein	ACN10447.1	F-actin-capping protein subunit alpha-1 [Salmo salar]	58.3916	11	26	2	1	286	32.761	5.66	Not Found	Not Found	High	Not Found			110000000		5.494	High	0	722.438	11
Fish 1	Master Protein	NP_001158733.1	Low choriolytic enzyme precursor [Salmo salar]	40.5594	8	27	3	1	286	32.249	8.73	Not Found	Not Found	Not Found	High				76000000	9	High	0	720.859	8
Fish 1	Master Protein	XP_013991367.1	PREDICTED: extended synaptotagmin-1-like isoform X1 [Salmo salar]	16.3993	14	21	14	1	1122	126.252	6.35	Not Found	Not Found	High	High			62000000	47000000	0.546	High	0	719.079	14
Fish 1	Master Protein	ADM16254.1	Calpain small subunit 1 [Salmo salar]	44.4444	7	18	4	1	216	24.632	5.21	Not Found	Not Found	High	High			65000000	58000000	2.728	High	0	718.298	7
Fish 1	Master Protein	ACI68854.1	Proteasome subunit alpha type-7 [Salmo salar]	26.0163	5	20	1	1	246	27.762	7.96	Not Found	Not Found	Not Found	Not Found					1.683	High	0	717.239	5
Fish 1	Master Protein	XP_014054777.1	PREDICTED: glutathione S-transferase P [Salmo salar]	50.9615	10	25	5	1	208	23.407	7.72	Not Found	Not Found	High	High			79000000	72000000	7.483	High	0	715.201	10
Fish 1	Master Protein	XP_014039595.1	PREDICTED: 26S proteasome non-ATPase regulatory subunit 13-like [Salmo salar]	40.7407	11	26	11	1	378	42.934	5.52	Not Found	Not Found	High	High			100000000	35000000	1.683	High	0	713.167	11
Fish 1	Master Protein	XP_013989328.1	PREDICTED: F-actin-capping protein subunit alpha-1 [Salmo salar]	58.042	11	24	3	1	286	32.825	5.67	Not Found	Not Found	High	Not Found			47000000		6.356	High	0	710.254	11
Fish 1	Master Protein	ACI67731.1	Ras-related C3 botulinum toxin substrate 2 precursor [Salmo salar]	30.7292	7	38	6	1	192	21.47	8.32	Medium	High	High	High	5100000	10000000	100000000	55000000	4.995	High	0	707.939	7
Fish 1	Master Protein	XP_013980557.1	PREDICTED: guanine nucleotide-binding protein G(i) subunit alpha-1 [Salmo salar]	34.7458	9	26	3	1	354	40.366	5.94	Not Found	Not Found	Not Found	Not Found					2.36	High	0	703.362	9
Fish 1	Master Protein	ACN12313.1	40S ribosomal protein S14 [Salmo salar]	27.907	7	26	7	1	215	23.041	9.57	Not Found	Not Found	High	High			360000000	47000000	5.579	High	0	703.177	7
Fish 1	Master Protein	ACM08819.1	Hypoxanthine-guanine phosphoribosyltransferase [Salmo salar]	45.4128	8	24	8	1	218	24.654	6.4	Not Found	Not Found	High	High			120000000	95000000	2.728	High	0	702.268	8
Fish 1	Master Protein	XP_014006507.1	PREDICTED: histone-binding protein RBBP7 isoform X1 [Salmo salar]	32.5527	9	25	5	1	427	47.818	4.86	Not Found	Not Found	High	High			120000000	280000000	2.162	High	0	701.988	9
Fish 1	Master Protein	ACI66416.1	40S ribosomal protein S25 [Salmo salar]	32.8859	5	26	5	1	149	16.37	10.02	Not Found	Not Found	High	High			300000000	210000000	13.678	High	0	699.891	5
Fish 1	Master Protein	ACI34227.1	SH3 domain-binding glutamic acid-rich-like protein 3 [Salmo salar]	82.6087	4	31	1	1	92	10.456	4.63	Not Found	Not Found	High	High			690000000	370000000	24.119	High	0	699.655	4
Fish 1	Master Protein	XP_014036312.1	PREDICTED: protein FAM49B [Salmo salar]	39.3846	7	23	3	1	325	36.915	5.21	Not Found	Not Found	High	Medium			46000000	9200000	1.683	High	0	698.02	7
Fish 1	Master Protein	ACI69405.1	Histone H2B type 1-A [Salmo salar]	11.039	2	45	2	1	154	16.789	10.15	High	High	High	High	330000000	76000000	18000000000	11000000000	0.52	High	0	695.471	2
Fish 1	Master Protein	ACH70824.1	adenosine kinase a [Salmo salar]	31.5104	7	19	7	1	384	42.863	7.17	Not Found	Not Found	High	High			100000000	66000000	1.61	High	0	695.355	7
Fish 1	Master Protein	XP_013986191.1	PREDICTED: choline transporter-like protein 2 [Salmo salar]	12.0739	10	34	8	1	704	79.658	8.29	Not Found	High	Not Found	High		11000000		14000000	0.914	High	0	692.654	10
Fish 1	Master Protein	XP_014045585.1	PREDICTED: coatomer subunit beta'-like [Salmo salar]	30.1486	16	28	16	1	942	105.626	5	Not Found	Not Found	High	High			55000000	58000000	1.093	High	0	692.325	16
Fish 1	Master Protein	XP_014006214.1	PREDICTED: sodium/potassium-transporting ATPase subunit alpha-1 [Salmo salar]	20.9756	17	34	1	1	1025	112.614	5.31	Not Found	Not Found	Not Found	Not Found					1.154	High	0	690.92	17
Fish 1	Master Protein	ACM08535.1	60S ribosomal protein L12 [Salmo salar]	50.2994	5	31	5	1	167	17.75	9.55	High	Not Found	High	Medium	5300000		340000000	44000000	2.162	High	0	690.616	5
Fish 1	Master Protein	ACI34062.1	Ras-related protein Rab-7a [Salmo salar]	57.0732	9	27	3	1	205	23.163	5.81	Not Found	Not Found	High	High			65000000	43000000	2.875	High	0	687.969	9
Fish 1	Master Protein	XP_014003035.1	PREDICTED: ubiquitin-like modifier-activating enzyme 1 [Salmo salar]	31.0559	8	24	3	1	322	36.187	7.72	Not Found	Not Found	High	Medium			110000000	18000000	3.084	High	0	681.156	8
Fish 1	Master Protein	XP_013988286.1	PREDICTED: ras-related protein Rab-7a [Salmo salar]	56.5217	9	28	3	1	207	23.554	6.7	Not Found	Not Found	High	High			37000000	26000000	2.875	High	0	680.393	9
Fish 1	Master Protein	XP_014051754.1	PREDICTED: heterogeneous nuclear ribonucleoprotein U-like protein 1 isoform X1 [Salmo salar]	16.8623	10	23	1	1	937	105.736	4.82	Not Found	Not Found	Medium	Not Found			16000000		0.8	High	0	680.32	10
Fish 1	Master Protein	XP_014038125.1	PREDICTED: 14-3-3 protein beta/alpha-A-like, partial [Salmo salar]	29.1139	5	24	3	1	158	17.454	8.25	Not Found	Not Found	High	High			310000000	120000000	3.329	High	0	678.044	5
Fish 1	Master Protein	ACI33287.1	Cystathionine gamma-lyase [Salmo salar]	36.2963	8	18	8	1	405	44.448	6.83	Not Found	Not Found	High	High			66000000	28000000	1.462	High	0	674.389	8
Fish 1	Master Protein	ACN11163.1	Acidic leucine-rich nuclear phosphoprotein 32 family member E [Salmo salar]	43.254	8	21	8	1	252	28.073	4.07	Not Found	Not Found	High	Not Found			200000000		9	High	0	674.184	8
Fish 1	Master Protein	ACN10608.1	DNA damage-binding protein 1 [Salmo salar]	12.9061	12	30	12	1	1139	126.171	5.21	Not Found	Not Found	High	High			40000000	38000000	0.647	High	0	670.532	12
Fish 1	Master Protein	ADM16126.1	Small nuclear ribonucleoprotein Sm D2 [Salmo salar]	60.3306	7	24	1	1	121	13.722	9.91	Not Found	Not Found	High	High			130000000	62000000	4.995	High	0	669.404	7
Fish 1	Master Protein	ACI33130.1	Cell division control protein 42 homolog precursor [Salmo salar]	48.1675	8	30	3	1	191	21.258	7.15	Not Found	Not Found	High	High			75000000	26000000	5.31	High	0	667.091	8
Fish 1	Master Protein	ACH70968.1	proteasome (prosome, macropain) subunit, alpha type 6-2 [Salmo salar]	48.7805	10	26	3	1	246	27.158	6.01	Not Found	Not Found	High	Not Found			54000000		4.623	High	0	666.55	10
Fish 1	Master Protein	XP_014021144.1	PREDICTED: interferon-induced guanylate-binding protein 1-like [Salmo salar]	25.5217	12	25	8	1	623	71.242	5.34	Not Found	Not Found	High	High			63000000	25000000	0.995	High	0	665.321	12
Fish 1	Master Protein	ACI68289.1	Proteasome subunit beta type-1-A [Salmo salar]	50.6329	10	26	2	1	237	26.17	7.08	Not Found	Not Found	High	Not Found			120000000		7.577	High	0	665.304	10
Fish 1	Master Protein	XP_013999804.1	PREDICTED: serine/threonine-protein phosphatase 2A catalytic subunit beta isoform [Salmo salar]	33.3333	9	23	3	1	309	35.61	5.54	Not Found	Not Found	High	High			13000000	5800000	1.976	High	0	662.714	9
Fish 1	Master Protein	ACN12304.1	40S ribosomal protein S7 [Salmo salar]	53.7313	10	31	10	1	201	22.925	10.13	Not Found	Not Found	High	High			390000000	44000000	22.101	High	0	660.916	10
Fish 1	Master Protein	XP_013980183.1	PREDICTED: apoptosis inhibitor 5 [Salmo salar]	26.7925	10	26	2	1	530	59.58	7.72	Not Found	Not Found	High	High			32000000	11000000	1.352	High	0	655.543	10
Fish 1	Master Protein	XP_013982063.1	PREDICTED: heterogeneous nuclear ribonucleoprotein K-like isoform X1 [Salmo salar]	19.8157	6	21	1	1	434	47.931	6.81	Not Found	Not Found	High	High			70000000	37000000	0.887	High	0	654.492	6
Fish 1	Master Protein	ACH70876.1	eukaryotic translation initiation factor 3, subunit M [Salmo salar]	41.8667	10	19	10	1	375	42.524	5.35	Not Found	Not Found	High	High			72000000	64000000	2.481	High	0	652.694	10
Fish 1	Master Protein	ACN60173.1	Nucleophosmin, partial [Salmo salar]	23.588	5	19	3	1	301	33.018	5.03	Not Found	Not Found	High	High			230000000	180000000	1.581	High	0	652.66	5
Fish 1	Master Protein	XP_013985422.1	PREDICTED: actin-related protein 2/3 complex subunit 1B-like isoform X1 [Salmo salar]	23.5714	3	15	1	1	280	29.317	6.99	Not Found	Not Found	High	High			330000000	210000000	1.424	High	0	651.796	3
Fish 1	Master Protein	XP_013980319.1	PREDICTED: pro-cathepsin H-like [Salmo salar]	39.6341	8	27	8	1	328	37.056	6.23	Not Found	Not Found	High	High			84000000	78000000	1.994	High	0	651.619	8
Fish 1	Master Protein	ACI66075.1	Calmodulin [Salmo salar]	60.4027	9	19	9	1	149	16.827	4.22	Not Found	Not Found	High	High			620000000	48000000	30.623	High	0	649.224	9
Fish 1	Master Protein	XP_013982094.1	PREDICTED: heterogeneous nuclear ribonucleoprotein K-like isoform X4 [Salmo salar]	19.4444	6	21	0	1	432	47.64	6.81	Not Found	Not Found	Not Found	Not Found					0.887	High	0	647.763	6
Fish 1	Master Protein	XP_013986239.1	PREDICTED: myosin-11 isoform X2 [Salmo salar]	11.4604	17	28	11	1	1972	227.036	5.49	Not Found	Not Found	High	High			26000000	19000000	0.386	High	0	647.731	17
Fish 1	Master Protein	ACH71012.1	ribosomal protein S6-1 [Salmo salar]	27.3092	6	20	6	1	249	28.706	10.9	Not Found	Not Found	High	Not Found			310000000		3.125	High	0	647.211	6
Fish 1	Master Protein	XP_014016702.1	PREDICTED: AP-1 complex subunit beta-1-like isoform X1 [Salmo salar]	17.1875	13	28	7	1	1024	112.561	5.16	Not Found	Not Found	High	High			57000000	40000000	0.798	High	0	647.201	13
Fish 1	Master Protein	ACM08490.1	Thioredoxin [Salmo salar]	70.6422	6	18	6	1	109	12.144	4.84	Not Found	Not Found	High	High			280000000	160000000	6.743	High	0	646.34	6
Fish 1	Master Protein	XP_014005633.1	PREDICTED: tubulin beta-4B chain-like [Salmo salar]	28.5393	11	30	2	1	445	49.799	4.89	Medium	Not Found	Medium	Not Found	7400000		20000000		3.062	High	0	644.369	11
Fish 1	Master Protein	XP_014027632.1	PREDICTED: heterogeneous nuclear ribonucleoprotein K isoform X1 [Salmo salar]	16.4786	5	21	2	1	443	48.37	6.09	Not Found	Not Found	High	High			91000000	46000000	0.562	High	0	642.523	5
Fish 1	Master Protein	NP_001133469.1	Annexin A11 [Salmo salar]	22.7437	10	24	8	1	554	58.684	8.18	High	High	Not Found	Not Found	4400000	5100000			2.008	High	0	641.977	10
Fish 1	Master Protein	AAG43440.1	low molecular mass protein 7 [Salmo salar]	32.5843	6	16	6	1	267	29.252	8.22	Not Found	Not Found	High	High			120000000	80000000	1.371	High	0	641.728	6
Fish 1	Master Protein	XP_014053653.1	PREDICTED: heterogeneous nuclear ribonucleoprotein A/B-like isoform X1 [Salmo salar]	22.5627	7	17	4	1	359	39.388	5.21	Not Found	Not Found	High	Medium			73000000	16000000	2.162	High	0	641.019	7
Fish 1	Master Protein	XP_013984787.1	PREDICTED: V-type proton ATPase catalytic subunit A-like [Salmo salar]	27.5527	13	23	3	1	617	68.339	5.45	Not Found	Not Found	High	High			55000000	8700000	1.113	High	0	638.31	13
Fish 1	Master Protein	XP_013983643.1	PREDICTED: tubulin alpha chain, testis-specific [Salmo salar]	24.6667	8	24	3	1	450	49.962	5.1	High	Not Found	High	Not Found	3300000		34000000		2.162	High	0	637.912	8
Fish 1	Master Protein	ACN09923.1	40S ribosomal protein S11 [Salmo salar]	40.3727	6	26	6	1	161	18.477	10.43	Not Found	Not Found	High	Not Found			310000000		6.943	High	0	635.84	6
Fish 1	Master Protein	XP_014007633.1	PREDICTED: sodium/potassium-transporting ATPase subunit alpha-1 [Salmo salar]	20.9756	17	33	1	1	1025	112.63	5.31	Not Found	Not Found	Not Found	Not Found					1.154	High	0	634.684	17
Fish 1	Master Protein	XP_014017702.1	PREDICTED: bleomycin hydrolase isoform X1 [Salmo salar]	32.967	11	25	2	1	455	52.448	6.23	Not Found	Not Found	High	High			13000000	6100000	1.683	High	0	633.404	11
Fish 1	Master Protein	ACI33182.1	Bactericidal permeability-increasing protein precursor [Salmo salar]	14.433	6	19	6	1	485	52.788	5.77	High	High	High	High	3200000	3500000	44000000	12000000	0.859	High	0	631.106	6
Fish 1	Master Protein	ACI33324.1	N-acetylgalactosamine kinase [Salmo salar]	16.7756	4	18	4	1	459	50.395	6.4	Not Found	Not Found	High	High			82000000	49000000	0.509	High	0	630.403	4
Fish 1	Master Protein	XP_013987085.1	PREDICTED: copine-3-like isoform X1 [Salmo salar]	35.206	12	21	12	1	534	58.836	5.81	High	High	High	High	4100000	5200000	22000000	8700000	1.371	High	0	630.26	12
Fish 1	Master Protein	NP_001133505.1	ras-related protein Rab-2A [Salmo salar]	47.1698	8	20	8	1	212	23.542	6.39	Not Found	Not Found	High	High			77000000	51000000	2.981	High	0	628.486	8
Fish 1	Master Protein	XP_013983772.1	PREDICTED: versican core protein [Salmo salar]	23.3236	11	21	11	1	686	78.198	7.75	Not Found	Not Found	High	High			89000000	64000000	1.202	High	0	628.199	11
Fish 1	Master Protein	ACM09222.1	Glutathione transferase omega-1 [Salmo salar]	54.3933	11	33	11	1	239	27.589	8.5	Not Found	Not Found	High	High			220000000	160000000	4.817	High	0	627.863	11
Fish 1	Master Protein	AHG98246.1	proteasome activator complex subunit 1, partial [Salmo salar]	53.2	14	29	8	1	250	28.658	6.2	Not Found	Not Found	High	Not Found			46000000		9	High	0	627.359	14
Fish 1	Master Protein	XP_014015915.1	PREDICTED: protein SET [Salmo salar]	29.5203	5	27	1	1	271	31.267	4.26	Not Found	Not Found	High	High			400000000	400000000	2.831	High	0	626.575	5
Fish 1	Master Protein	NP_001133884.1	Ras-related protein Rab-11B [Salmo salar]	47.4654	9	31	1	1	217	24.352	6.14	Not Found	Not Found	High	High			17000000	7600000	3.87	High	0	625.991	9
Fish 1	Master Protein	NP_001117016.1	hyperosmotic glycine rich protein [Salmo salar]	13.6585	2	13	2	1	205	21.447	8.76	Not Found	Not Found	High	Not Found			240000000		0.438	High	0	625.886	2
Fish 1	Master Protein	XP_014065632.1	PREDICTED: heterogeneous nuclear ribonucleoprotein Q isoform X1 [Salmo salar]	15.5635	8	24	2	1	559	62.052	8.18	Not Found	Not Found	High	Not Found			92000000		0.863	High	0	625.135	8
Fish 1	Master Protein	NP_001133381.1	poly(rC)-binding protein 2 [Salmo salar]	32.4159	7	18	7	1	327	34.201	8	Not Found	Not Found	High	High			190000000	28000000	1.581	High	0	624.369	7
Fish 1	Master Protein	XP_014004201.1	PREDICTED: ras-related protein Rab-11B-like [Salmo salar]	49.7696	9	29	1	1	217	24.269	5.88	Not Found	Not Found	High	Not Found			21000000		3.87	High	0	623.095	9
Fish 1	Master Protein	ACM09314.1	Small nuclear ribonucleoprotein Sm D2 [Salmo salar]	60.3306	7	22	1	1	121	13.749	9.91	Not Found	Not Found	High	High			49000000	40000000	4.995	High	0	622.462	7
Fish 1	Master Protein	ACM08681.1	Elongation factor 1-gamma [Salmo salar]	36.4045	14	37	2	1	445	50.719	7.4	Not Found	Not Found	High	Medium			17000000	7000000	3.394	High	0	620.957	14
Fish 1	Master Protein	ACI33457.1	Alanyl-tRNA synthetase, cytoplasmic [Salmo salar]	20.3723	14	28	14	1	967	107.238	5.55	Not Found	Not Found	High	High			60000000	18000000	0.887	High	0	620.869	14
Fish 1	Master Protein	XP_014027150.1	PREDICTED: protein SET-like [Salmo salar]	29.304	5	25	1	1	273	31.483	4.26	Not Found	Not Found	High	High			170000000	200000000	2.162	High	0	619.13	5
Fish 1	Master Protein	XP_014050466.1	PREDICTED: high mobility group protein B2-like isoform X1 [Salmo salar]	26.0504	6	23	6	1	238	26.274	8.75	Not Found	Not Found	High	Not Found			410000000		3.87	High	0	614.406	6
Fish 1	Master Protein	ACX50292.1	immunoglobulin tau heavy chain constant region membrane form, partial [Salmo salar]	29.4118	9	23	9	1	459	49.895	5.3	Not Found	High	High	High		11000000	45000000	240000000	1.721	High	0	613.11	9
Fish 1	Master Protein	XP_014031831.1	PREDICTED: U2 small nuclear ribonucleoprotein A'-like [Salmo salar]	21.1594	4	17	4	1	345	39.02	4.6	Not Found	Not Found	High	High			76000000	46000000	0.823	High	0	607.168	4
Fish 1	Master Protein	XP_014066593.1	PREDICTED: proteasome subunit alpha type-6-like [Salmo salar]	24.0275	9	26	4	1	437	49.26	7.39	Not Found	Not Found	High	High			62000000	40000000	1.346	High	0	602.578	9
Fish 1	Master Protein	XP_013989505.1	PREDICTED: UPF0160 protein MYG1, mitochondrial [Salmo salar]	34.878	10	25	10	1	410	45.903	7.53	Not Found	Not Found	High	High			58000000	52000000	1.395	High	0	599.429	10
Fish 1	Master Protein	XP_013982659.1	PREDICTED: importin-7-like [Salmo salar]	18.9423	14	22	14	1	1040	119.155	4.75	Not Found	Not Found	High	Not Found			52000000		0.995	High	0	597.193	14
Fish 1	Master Protein	XP_014067073.1	PREDICTED: bifunctional epoxide hydrolase 2-like isoform X1 [Salmo salar]	20.4301	9	24	1	1	558	61.604	5.96	Not Found	Not Found	Not Found	Not Found					0.808	High	0	594.371	9
Fish 1	Master Protein	ACN10681.1	Bifunctional purine biosynthesis protein PURH [Salmo salar]	23.181	9	19	2	1	591	63.967	6.68	Not Found	Not Found	High	Not Found			23000000		0.84	High	0	593.417	9
Fish 1	Master Protein	XP_014027973.1	PREDICTED: LOW QUALITY PROTEIN: NAD-dependent malic enzyme, mitochondrial [Salmo salar]	26.4605	8	15	8	1	582	65.13	6.34	Not Found	Not Found	High	High			40000000	16000000	0.668	High	0	590.825	8
Fish 1	Master Protein	XP_014032240.1	PREDICTED: protein disulfide-isomerase [Salmo salar]	31.8359	12	31	4	1	512	56.792	4.72	Not Found	Medium	High	High		3200000	33000000	21000000	1.154	High	0	587.192	12
Fish 1	Master Protein	XP_014013246.1	PREDICTED: protein FAM49B-like [Salmo salar]	23.5474	5	16	1	1	327	37.117	5.38	Not Found	Not Found	Not Found	Not Found					1.015	High	0	585.935	5
Fish 1	Master Protein	ACN12356.1	Actin-related protein 2/3 complex subunit 3 [Salmo salar]	36.5169	6	28	2	1	178	20.423	8.59	Not Found	Not Found	High	High			80000000	75000000	7.254	High	0	580.03	6
Fish 1	Master Protein	XP_014007238.1	PREDICTED: ATP synthase subunit beta, mitochondrial [Salmo salar]	37.911	12	30	12	1	517	55.062	5.08	High	High	High	Not Found	6000000	4600000	33000000		2.162	High	0	579.777	12
Fish 1	Master Protein	XP_013990090.1	PREDICTED: F-actin-capping protein subunit alpha-1 isoform X1 [Salmo salar]	55.5944	11	24	7	1	286	32.718	5.25	Not Found	Not Found	High	Not Found			36000000		6.356	High	0	574.163	11
Fish 1	Master Protein	NP_001133620.1	Nucleophosmin [Salmo salar]	17.4377	3	12	1	1	281	30.855	5	Not Found	Not Found	High	High			170000000	34000000	1.054	High	0	573.922	3
Fish 1	Master Protein	XP_014058210.1	PREDICTED: coronin-7-like [Salmo salar]	33.8681	12	23	12	1	561	60.969	6.16	Not Found	Not Found	High	High			160000000	15000000	1.477	High	0	572.92	12
Fish 1	Master Protein	XP_014015558.1	PREDICTED: drebrin-like protein isoform X1 [Salmo salar]	12.6	5	14	5	1	500	55.813	4.96	Not Found	Not Found	High	High			88000000	44000000	0.532	High	0	571.515	5
Fish 1	Master Protein	NP_001140028.1	glia maturation factor beta [Salmo salar]	68.3099	7	19	5	1	142	16.662	5.06	Not Found	Not Found	High	High			120000000	73000000	6.743	High	0	570.59	7
Fish 1	Master Protein	ACM09008.1	Proteasome activator complex subunit 1 [Salmo salar]	41.2	10	24	4	1	250	28.704	5.88	Not Found	Not Found	High	Not Found			46000000		4.275	High	0	570.054	10
Fish 1	Master Protein	ACI33910.1	Ras-related protein Rab-10 [Salmo salar]	22.3881	4	21	2	1	201	22.629	8.38	Not Found	Not Found	High	Medium			47000000	10000000	0.968	High	0	569.445	4
Fish 1	Master Protein	ACN60216.1	disulfide-isomerase precursor, partial [Salmo salar]	28.2353	10	29	2	1	425	47.291	4.67	Not Found	Not Found	High	High			56000000	54000000	1.154	High	0	569.08	10
Fish 1	Master Protein	ACN12368.1	40S ribosomal protein S23 [Salmo salar]	25	4	17	4	1	200	22.212	10.29	Medium	Not Found	High	High	2400000		280000000	42000000	1.61	High	0	565.015	4
Fish 1	Master Protein	ACI69471.1	Aldose reductase [Salmo salar]	21.6981	6	20	3	1	318	35.521	6.54	Not Found	Not Found	Not Found	High				14000000	1.637	High	0	564.6	6
Fish 1	Master Protein	CAA32596.1	unnamed protein product [Salmo salar]	59.4406	6	22	1	1	143	15.209	9.23	Not Found	Not Found	High	Not Found			570000000		15.681	High	0	564.295	6
Fish 1	Master Protein	ACN12725.1	Small nuclear ribonucleoprotein-associated protein B [Salmo salar]	24.4726	7	18	7	1	237	24.343	11.33	Not Found	Not Found	High	High			72000000	62000000	1.929	High	0	563.62	7
Fish 1	Master Protein	XP_014005255.1	PREDICTED: guanine nucleotide-binding protein subunit beta-4 [Salmo salar]	35.2941	10	24	4	1	340	37.403	6.18	Not Found	Not Found	Not Found	Not Found					4.412	High	0	562.613	10
Fish 1	Master Protein	ACI66658.1	Small nuclear ribonucleoprotein Sm D3 [Salmo salar]	47.2441	4	17	2	1	127	13.873	10.42	Not Found	Not Found	High	High			63000000	43000000	3.642	High	0	561.452	4
Fish 1	Master Protein	XP_014004519.1	PREDICTED: guanine nucleotide-binding protein G(o) subunit alpha isoform X2 [Salmo salar]	22.0339	6	18	4	1	354	40.028	5.72	Not Found	Not Found	Not Found	Not Found					1.069	High	0	553.814	6
Fish 1	Master Protein	ACI33099.1	Glutamate dehydrogenase 1, mitochondrial precursor [Salmo salar]	17.2794	9	21	1	1	544	60.177	8.13	Not Found	Not Found	Not Found	High				13000000	0.968	High	0	552.431	9
Fish 1	Master Protein	XP_014069500.1	PREDICTED: bleomycin hydrolase-like isoform X1 [Salmo salar]	31.4286	10	21	1	1	455	52.51	6.23	Not Found	Not Found	High	Not Found			28000000		1.555	High	0	549.858	10
Fish 1	Master Protein	XP_014056476.1	PREDICTED: valine--tRNA ligase-like isoform X2 [Salmo salar]	8.52228	8	15	8	1	1279	144.203	7.21	Not Found	Not Found	High	High			33000000	22000000	0.382	High	0	548.742	8
Fish 1	Master Protein	XP_014020750.1	PREDICTED: splicing factor 3B subunit 1 isoform X1 [Salmo salar]	15.991	14	28	14	1	1332	148.599	6.73	Not Found	Not Found	High	High			40000000	15000000	0.722	High	0	548.615	14
Fish 1	Master Protein	ACN12656.1	SH3 domain-binding glutamic acid-rich-like protein 3 [Salmo salar]	82.6087	4	25	1	1	92	10.442	4.63	Not Found	Not Found	Medium	Medium			220000000	53000000	24.119	High	0	546.564	4
Fish 1	Master Protein	ACI33360.1	Rho-related GTP-binding protein RhoC precursor [Salmo salar]	49.7409	8	23	2	1	193	21.905	6.58	Not Found	Not Found	High	High			23000000	33000000	4.878	High	0	544.792	8
Fish 1	Master Protein	XP_014048453.1	PREDICTED: hemoglobin subunit alpha [Salmo salar]	59.4406	6	21	1	1	143	15.168	9.2	Not Found	Not Found	High	Not Found			1200000000		22.714	High	0	544.263	6
Fish 1	Master Protein	ACI70015.1	Proteasome subunit alpha type-6 [Salmo salar]	40.6504	8	17	6	1	246	27.316	7.61	Not Found	Not Found	High	High			87000000	41000000	2.415	High	0	543.997	8
Fish 1	Master Protein	XP_014067516.1	PREDICTED: nuclear cap-binding protein subunit 1-like isoform X1 [Salmo salar]	25.1256	13	25	13	1	796	92.637	6.13	Not Found	Not Found	High	High			57000000	21000000	1.154	High	0	543.98	13
Fish 1	Master Protein	ACM09394.1	SH3 domain-binding glutamic acid-rich-like protein [Salmo salar]	63.4783	7	23	7	1	115	12.898	4.82	Not Found	Not Found	High	High			170000000	42000000	25.827	High	0	541.816	7
Fish 1	Master Protein	XP_014007834.1	PREDICTED: bifunctional purine biosynthesis protein PURH-like [Salmo salar]	16.6118	8	17	1	1	608	65.92	7.17	Not Found	Not Found	High	Not Found			20000000		0.668	High	0	541.588	8
Fish 1	Master Protein	ACI68543.1	Peptidyl-prolyl cis-trans isomerase B precursor [Salmo salar]	38.4259	8	30	8	1	216	23.88	9.13	Medium	High	High	High	2000000	11000000	65000000	48000000	2.415	High	0	541.402	8
Fish 1	Master Protein	NP_001167031.1	calpain small subunit 1 [Salmo salar]	32.4074	5	13	2	1	216	24.382	5.33	Not Found	Not Found	High	High			25000000	14000000	1.683	High	0	540.931	5
Fish 1	Master Protein	XP_014066833.1	PREDICTED: ribose-5-phosphate isomerase-like [Salmo salar]	49.3617	7	18	2	1	235	25.572	6.64	Not Found	Not Found	Medium	High			64000000	77000000	2.162	High	0	540.343	7
Fish 1	Master Protein	XP_014033546.1	PREDICTED: programmed cell death 6-interacting protein isoform X1 [Salmo salar]	25.4791	18	32	12	1	887	98.415	5.72	High	Medium	High	Not Found	4000000	3700000	30000000		1.254	High	0	537.898	18
Fish 1	Master Protein	XP_014064146.1	PREDICTED: ras-related protein Rab-8B [Salmo salar]	20.2899	4	19	2	1	207	23.679	9.09	Not Found	Not Found	High	Medium			8000000	3600000	1.054	High	0.000616903	535.345	4
Fish 1	Master Protein	XP_013984509.1	PREDICTED: spectrin beta chain, non-erythrocytic 1-like isoform X1 [Salmo salar]	9.06812	15	22	10	1	2393	273.784	5.49	Not Found	Not Found	High	High			26000000	33000000	0.274	High	0.000616903	534.715	15
Fish 1	Master Protein	ACM09182.1	Elongation factor 1-gamma [Salmo salar]	36.6516	13	31	1	1	442	50.323	7.4	Not Found	Not Found	Not Found	Not Found					3.047	High	0.000616903	534.353	13
Fish 1	Master Protein	XP_014042065.1	PREDICTED: phosphoglucomutase-2 [Salmo salar]	29.69	10	20	10	1	613	67.557	6.04	Not Found	Not Found	High	High			76000000	25000000	1.031	High	0.000616903	534.336	10
Fish 1	Master Protein	ACH70948.1	malate dehydrogenase 2-1, NAD (mitochondrial) [Salmo salar]	26.3314	6	15	6	1	338	35.399	7.71	Not Found	Not Found	High	High			53000000	8700000	0.905	High	0.000616903	532.27	6
Fish 1	Master Protein	XP_014030362.1	PREDICTED: serine/threonine-protein phosphatase 2A catalytic subunit beta isoform-like [Salmo salar]	26.5372	7	18	1	1	309	35.523	5.54	Not Found	Not Found	Medium	High			3500000	2200000	1.336	High	0.000616903	531.45	7
Fish 1	Master Protein	ACI68025.1	60S ribosomal protein L15 [Salmo salar]	24.0196	5	23	5	1	204	24.135	11.56	High	Not Found	High	Medium	3300000		72000000	4100000	2.162	High	0.000616903	528.536	5
Fish 1	Master Protein	ACI67810.1	Annexin A5 [Salmo salar]	32.4921	8	19	5	1	317	34.833	5.49	Not Found	High	Not Found	Not Found		3600000			1.404	High	0.000616903	526.062	8
Fish 1	Master Protein	ACN11301.1	Heterogeneous nuclear ribonucleoprotein K [Salmo salar]	12.7273	4	15	1	1	440	48.017	6.24	Not Found	Not Found	High	High			38000000	13000000	0.334	High	0.000616903	521.637	4
Fish 1	Master Protein	XP_013993203.1	PREDICTED: guanine nucleotide-binding protein G(I)/G(S)/G(T) subunit beta-2-like [Salmo salar]	34.7059	9	23	2	1	340	37.467	6	Not Found	Not Found	Not Found	Not Found					3.642	High	0.000616903	518.64	9
Fish 1	Master Protein	XP_014033583.1	PREDICTED: small nuclear ribonucleoprotein Sm D1 [Salmo salar]	36.9748	4	18	4	1	119	13.275	11.56	Not Found	Not Found	High	High			180000000	71000000	14.849	High	0.000616903	515.235	4
Fish 1	Master Protein	XP_014050679.1	PREDICTED: eukaryotic translation initiation factor 2 subunit 1-like [Salmo salar]	34.2857	10	20	1	1	315	35.864	5	Not Found	Not Found	Medium	Medium			8100000	9300000	1.721	High	0.000616903	514.13	10
Fish 1	Master Protein	AGH92561.1	ras-related nuclear protein [Salmo salar]	31.4554	6	22	1	1	213	24.13	7.01	Not Found	Not Found	Medium	Not Found			43000000		2.455	High	0.000616903	514.015	6
Fish 1	Master Protein	ACI34100.1	FK506-binding protein 4 [Salmo salar]	52.2727	7	13	4	1	220	23.884	4.7	Not Found	Not Found	High	High			53000000	58000000	3.642	High	0.000616903	511.155	7
Fish 1	Master Protein	ACI34174.1	Arginyl-tRNA synthetase, cytoplasmic [Salmo salar]	15.303	9	14	9	1	660	75.404	6.84	Not Found	Not Found	High	High			48000000	21000000	0.619	High	0.000775795	507.435	9
Fish 1	Master Protein	XP_014010596.1	PREDICTED: inorganic pyrophosphatase [Salmo salar]	25.816	6	15	4	1	337	37.747	5.9	Not Found	Not Found	High	High			37000000	20000000	1.31	High	0.000775795	506.252	6
Fish 1	Master Protein	XP_013978799.1	PREDICTED: protein mago nashi homolog [Salmo salar]	61.2245	8	20	8	1	147	17.226	6.39	Not Found	Not Found	High	High			300000000	150000000	2.728	High	0.000775795	502.946	8
Fish 1	Master Protein	XP_013992696.1	PREDICTED: AP-1 complex subunit beta-1 isoform X1 [Salmo salar]	19.958	15	27	9	1	952	105.818	5.25	Not Found	Not Found	High	High			24000000	20000000	0.995	High	0.000775795	502.427	15
Fish 1	Master Protein	ACN09866.1	40S ribosomal protein S17 [Salmo salar]	38.8889	6	17	2	1	180	20.664	9.95	Not Found	Not Found	High	Not Found			200000000		11.915	High	0.000775795	500.207	6
Fish 1	Master Protein	NP_001133496.1	Nucleolar protein 5 [Salmo salar]	20.2627	7	15	7	1	533	59.349	8.69	Not Found	Not Found	High	High			82000000	14000000	1.043	High	0.000775795	499.759	7
Fish 1	Master Protein	ACI32918.1	Heterogeneous nuclear ribonucleoprotein A0 [Salmo salar]	32	7	12	7	1	300	31.479	7.02	Not Found	Not Found	High	Not Found			250000000		2.162	High	0.000775795	496.911	7
Fish 1	Master Protein	XP_014047775.1	PREDICTED: serine/threonine-protein phosphatase 4 catalytic subunit B [Salmo salar]	18.6495	5	14	3	1	311	35.555	5.19	Not Found	Not Found	High	High			36000000	31000000	1.154	High	0.000775795	496.471	5
Fish 1	Master Protein	XP_014026057.1	PREDICTED: ATP synthase subunit alpha, mitochondrial isoform X1 [Salmo salar]	24.8188	10	19	1	1	552	59.673	8.9	High	Medium	Not Found	Not Found	9800000	6200000			0.931	High	0.000775795	495.88	10
Fish 1	Master Protein	XP_014048047.1	PREDICTED: ribose-5-phosphate isomerase-like [Salmo salar]	32.3232	7	17	2	1	297	32.37	8.84	Not Found	Not Found	Not Found	Medium				27000000	1.637	High	0.000775795	495.864	7
Fish 1	Master Protein	ACN12697.1	60S ribosomal protein L9 [Salmo salar]	45.8333	5	12	5	1	192	21.809	9.95	Not Found	Not Found	High	Not Found			31000000		3.329	High	0.000775795	493.832	5
Fish 1	Master Protein	XP_014072251.1	PREDICTED: lysosome-associated membrane glycoprotein 3-like [Salmo salar]	28.1369	7	22	7	1	263	29.027	8.38	High	High	Not Found	Not Found	10000000	20000000			3.125	High	0.000775795	493.086	7
Fish 1	Master Protein	XP_013999611.1	PREDICTED: heterogeneous nuclear ribonucleoprotein Q-like isoform X1 [Salmo salar]	10.0156	6	17	1	1	639	71.121	8.15	Not Found	Not Found	High	Not Found			38000000		0.482	High	0.000775795	492.313	6
Fish 1	Master Protein	ACN12709.1	60S ribosomal protein L18a [Salmo salar]	21.6216	6	17	6	1	222	25.683	10.68	Medium	Not Found	High	Not Found			96000000		1.955	High	0.000775795	491.119	6
Fish 1	Master Protein	ACN10937.1	Heterogeneous nuclear ribonucleoprotein R [Salmo salar]	14.3307	9	22	5	1	635	70.83	8.13	Not Found	Not Found	High	High			53000000	34000000	0.778	High	0.000775795	487.052	9
Fish 1	Master Protein	XP_014001238.1	PREDICTED: transforming protein RhoA-like isoform X1 [Salmo salar]	38.5321	7	21	1	1	218	24.813	5.58	Not Found	Not Found	High	Not Found			57000000		2.652	High	0.000775795	485.892	7
Fish 1	Master Protein	XP_014022240.1	PREDICTED: 26S proteasome non-ATPase regulatory subunit 6 [Salmo salar]	24.9357	8	16	8	1	389	45.744	6.19	Not Found	Not Found	High	High			80000000	38000000	0.931	High	0.000775795	482.542	8
Fish 1	Master Protein	NP_001133677.1	Probable aminopeptidase NPEPL1 [Salmo salar]	31.8095	11	18	11	1	525	55.428	7.27	Not Found	Not Found	High	High			69000000	34000000	1.555	High	0.000775795	479.733	11
Fish 1	Master Protein	XP_013987518.1	PREDICTED: glutaredoxin-1-like [Salmo salar]	50	4	14	4	1	106	11.62	5.03	Not Found	Not Found	High	High			68000000	100000000	13.678	High	0.000775795	476.508	4
Fish 1	Master Protein	XP_014055348.1	PREDICTED: dedicator of cytokinesis protein 2-like [Salmo salar]	10.5322	17	26	5	1	1785	206.092	7.4	Not Found	Not Found	Medium	Not Found			16000000		0.463	High	0.000775795	476.316	17
Fish 1	Master Protein	XP_013996248.1	PREDICTED: ATP synthase subunit alpha, mitochondrial [Salmo salar]	26.6304	11	18	2	1	552	59.767	9.06	Not Found	Not Found	Not Found	Not Found					0.983	High	0.000775795	472.373	11
Fish 1	Master Protein	ACI67093.1	Ig kappa chain V-III region CLL precursor [Salmo salar]	21.3992	4	15	2	1	243	26.221	6.99	Not Found	Not Found	High	Medium			7700000	2700000	1.424	High	0.000775795	472.001	4
Fish 1	Master Protein	ACI33589.1	Proactivator polypeptide precursor [Salmo salar]	18.3365	7	15	7	1	529	57.859	4.91	Not Found	Not Found	High	High			96000000	48000000	0.812	High	0.000775795	471.537	7
Fish 1	Master Protein	NP_001167051.1	glycogen phosphorylase, brain form [Salmo salar]	13.6954	8	21	4	1	847	97.505	6.02	Not Found	Not Found	High	Not Found			19000000		0.498	High	0.000775795	471.305	8
Fish 1	Master Protein	XP_013995384.1	PREDICTED: 60S ribosomal protein L5-like isoform X1 [Salmo salar]	21.1409	4	13	1	1	298	34.062	9.64	Not Found	Not Found	High	Medium			140000000	100000000	1.254	High	0.000775795	470.485	4
Fish 1	Master Protein	ACN10225.1	Proteasome subunit beta type-2 [Salmo salar]	39.9038	6	21	1	1	208	23.435	6.93	Not Found	Not Found	High	High			64000000	21000000	1.683	High	0.000775795	467.881	6
Fish 1	Master Protein	XP_014051540.1	PREDICTED: dipeptidyl peptidase 3-like [Salmo salar]	16.6448	8	17	1	1	763	85.73	5.73	Not Found	Not Found	Not Found	Not Found					0.501	High	0.000775795	467.524	8
Fish 1	Master Protein	XP_013997221.1	PREDICTED: proteasome subunit beta type-7-like [Salmo salar]	30.6859	6	14	6	1	277	30.01	5.71	Not Found	Not Found	High	High			42000000	9900000	1.683	High	0.000775795	466.048	6
Fish 1	Master Protein	XP_013988401.1	PREDICTED: cell division control protein 42 homolog isoform X2 [Salmo salar]	39.267	7	22	1	1	191	21.344	6.55	Not Found	Not Found	Not Found	Not Found					4.012	High	0.000775795	462.65	7
Fish 1	Master Protein	ACM08372.1	FAM49A [Salmo salar]	10.8025	3	11	1	1	324	36.673	5.83	Not Found	Not Found	High	Not Found			50000000		0.624	High	0.000775795	461.303	3
Fish 1	Master Protein	NP_001135218.1	Vacuolar ATP synthase subunit B, brain isoform [Salmo salar]	23.506	8	16	8	1	502	55.703	5.68	Not Found	Not Found	High	Not Found			66000000		0.951	High	0.000775795	461.17	8
Fish 1	Master Protein	XP_014018741.1	PREDICTED: KH domain-containing, RNA-binding, signal transduction-associated protein 1-like isoform X1 [Salmo salar]	13.3166	5	16	5	1	398	43.988	8.75	Not Found	Not Found	High	High			300000000	61000000	0.688	High	0.000775795	460.59	5
Fish 1	Master Protein	XP_014002983.1	PREDICTED: host cell factor 1-like [Salmo salar]	6.87831	10	20	2	1	1890	193.772	7.01	Not Found	Not Found	High	High			21000000	17000000	0.403	High	0.000775795	460.014	10
Fish 1	Master Protein	NP_001133246.1	Epidermis-type lipoxygenase 3 [Salmo salar]	29.0611	14	23	14	1	671	76.579	6.05	Not Found	Not Found	High	Medium			28000000	10000000	1.154	High	0.000775795	459.726	14
Fish 1	Master Protein	B5DG42.1	RecName: Full=Eukaryotic initiation factor 4A-III; Short=eIF-4A-III; Short=eIF4A-III; AltName: Full=ATP-dependent RNA helicase DDX48; AltName: Full=ATP-dependent RNA helicase eIF4A-3; AltName: Full=DEAD box protein 48; AltName: Full=Eukaryotic translation initiation factor 4A isoform 3	28.0788	8	14	7	1	406	46.552	6.47	Not Found	Not Found	High	High			62000000	37000000	1.291	High	0.000775795	459.678	8
Fish 1	Master Protein	XP_013999495.1	PREDICTED: lamin-B1 [Salmo salar]	18.8776	8	16	6	1	588	66.301	5.19	Not Found	Not Found	High	High			74000000	35000000	0.947	High	0.000775795	456.159	8
Fish 1	Master Protein	ACI67742.1	Eukaryotic translation initiation factor 3 subunit K [Salmo salar]	42.2727	6	14	6	1	220	25.57	5.1	Not Found	Not Found	High	High			95000000	75000000	2.455	High	0.000775795	455.864	6
Fish 1	Master Protein	ACI34044.1	60S ribosomal protein L5 [Salmo salar]	21.1409	4	13	1	1	298	34.076	9.64	Not Found	Not Found	Not Found	Medium				66000000	1.254	High	0.000775795	454.095	4
Fish 1	Master Protein	XP_013989897.1	PREDICTED: tyrosine-protein kinase HCK isoform X1 [Salmo salar]	23.506	11	20	9	1	502	56.564	5.76	Medium	High	High	Not Found	6000000	6900000	17000000		1.477	High	0.000775795	452.875	11
Fish 1	Master Protein	XP_014026454.1	PREDICTED: serine/threonine-protein phosphatase 2B catalytic subunit gamma isoform-like isoform X1 [Salmo salar]	16.9291	7	20	1	1	508	57.256	5.68	Not Found	Not Found	High	High			84000000	54000000	0.743	High	0.000775795	451.434	7
Fish 1	Master Protein	ACI66267.1	Barrier-to-autointegration factor [Salmo salar]	40	3	17	3	1	90	10.198	5.5	Medium	Not Found	High	High	2800000		86000000	50000000	2.162	High	0.000775795	450.472	3
Fish 1	Master Protein	ACH70746.1	phosphoglucomutase 1 [Salmo salar]	20.3209	8	13	8	1	561	60.8	7.18	Not Found	Not Found	High	High			31000000	24000000	0.719	High	0.000775795	450.085	8
Fish 1	Master Protein	XP_014045807.1	PREDICTED: serotransferrin-1 isoform X1 [Salmo salar]	23.1322	10	18	10	1	696	75.186	6.99	Not Found	Not Found	High	High			29000000	37000000	0.688	High	0.000775795	448.451	10
Fish 1	Master Protein	XP_014062667.1	PREDICTED: plasminogen activator inhibitor 1-like [Salmo salar]	30.4124	9	17	5	1	388	43.226	8.16	Not Found	Not Found	Not Found	Not Found					5.494	High	0.000775795	445.638	9
Fish 1	Master Protein	XP_014005233.1	PREDICTED: 26S proteasome non-ATPase regulatory subunit 1 isoform X1 [Salmo salar]	12.0494	7	13	7	1	971	107.878	5.35	Not Found	Not Found	High	Not Found			110000000		0.348	High	0.000775795	445.203	7
Fish 1	Master Protein	XP_013986041.1	PREDICTED: xaa-Pro aminopeptidase 1 isoform X1 [Salmo salar]	16.4537	6	13	3	1	626	69.765	6.24	Not Found	Not Found	High	Medium			31000000	15000000	0.468	High	0.000775795	444.185	6
Fish 1	Master Protein	XP_014008288.1	PREDICTED: ATP-dependent DNA helicase Q1-like isoform X1 [Salmo salar]	11.0843	7	11	7	1	830	93.019	7.14	Not Found	Not Found	High	Not Found			29000000		0.492	High	0.000775795	443.259	7
Fish 1	Master Protein	XP_014049347.1	PREDICTED: eukaryotic translation initiation factor 3 subunit D-like isoform X2 [Salmo salar]	23.689	8	14	8	1	553	64.332	5.9	Not Found	Not Found	High	High			66000000	36000000	1.276	High	0.000775795	440.943	8
Fish 1	Master Protein	XP_014038284.1	PREDICTED: tripartite motif-containing protein 16-like [Salmo salar]	22.1014	9	15	4	1	552	62.647	7.27	Not Found	Not Found	High	High			61000000	71000000	0.931	High	0.000775795	440.733	9
Fish 1	Master Protein	ACI33442.1	Histone-binding protein RBBP4 [Salmo salar]	14.6226	6	15	2	1	424	47.471	4.87	Not Found	Not Found	Medium	Not Found			12000000		0.995	High	0.000775795	440.518	6
Fish 1	Master Protein	ACN12172.1	60S ribosomal protein L30 [Salmo salar]	56.0345	5	15	5	1	116	12.855	9.74	High	Not Found	High	Not Found	7400000		58000000		6.499	High	0.000775795	439.715	5
Fish 1	Master Protein	XP_014007472.1	PREDICTED: polypyrimidine tract-binding protein 1-like isoform X1 [Salmo salar]	16.443	5	13	5	1	596	64.384	8.95	Not Found	Not Found	High	High			260000000	86000000	0.738	High	0.000775795	439.492	5
Fish 1	Master Protein	XP_014061166.1	PREDICTED: poly [ADP-ribose] polymerase 1 isoform X1 [Salmo salar]	16.2722	9	15	9	1	1014	112.904	8.73	Not Found	Not Found	High	High			36000000	21000000	0.433	High	0.000775795	435.575	9
Fish 1	Master Protein	ACN11098.1	Dolichyl-diphosphooligosaccharide--protein glycosyltransferase subunit 1 precursor [Salmo salar]	20.0997	9	15	9	1	602	67.932	6.55	High	High	High	High	4900000	7500000	22000000	23000000	0.658	High	0.000775795	434.156	9
Fish 1	Master Protein	ACI69781.1	Proteasome subunit beta type-9 precursor [Salmo salar]	36.8664	4	13	4	1	217	23.368	4.77	Not Found	Not Found	High	High			74000000	40000000	1.61	High	0.000775795	434.107	4
Fish 1	Master Protein	NP_001136190.1	actin-related protein 2/3 complex subunit 3 [Salmo salar]	40.4494	7	26	3	1	178	20.499	8.37	Not Found	Not Found	High	High			61000000	53000000	9	High	0.000775795	433.342	7
Fish 1	Master Protein	AAG17529.1	beta-2 microglobulin [Salmo salar]	33.6207	3	11	1	1	116	13.073	6.92	Not Found	Not Found	High	High			290000000	170000000	1.371	High	0.000775795	432.645	3
Fish 1	Master Protein	NP_001134634.1	costars family protein ABRACL [Salmo salar]	46.9136	3	11	3	1	81	8.931	5.86	Not Found	Not Found	High	High			71000000	14000000	9	High	0.000775795	432.469	3
Fish 1	Master Protein	XP_013989622.1	PREDICTED: small nuclear ribonucleoprotein Sm D3-like [Salmo salar]	46.875	4	14	2	1	128	13.992	10.42	Not Found	Not Found	High	Medium			27000000	10000000	2.162	High	0.000775795	431.137	4
Fish 1	Master Protein	XP_013983319.1	PREDICTED: serine/threonine-protein phosphatase 6 catalytic subunit [Salmo salar]	29.8361	7	13	7	1	305	35.136	5.69	Not Found	Not Found	High	High			45000000	43000000	1.404	High	0.000775795	430.845	7
Fish 1	Master Protein	XP_014032877.1	PREDICTED: cell division control protein 42 homolog isoform X1 [Salmo salar]	30.0971	5	20	1	1	206	23.113	7.2	Not Found	Not Found	Not Found	Not Found					1.848	High	0.000775795	430.836	5
Fish 1	Master Protein	ACI69151.1	Cell division control protein 42 homolog precursor [Salmo salar]	43.4555	6	22	2	1	191	21.294	6.55	Not Found	Not Found	Medium	Not Found			19000000		2.981	High	0.000775795	428.521	6
Fish 1	Master Protein	XP_013986820.1	PREDICTED: T-complex protein 1 subunit delta [Salmo salar]	29.5539	10	17	10	1	538	57.719	7.36	Not Found	Not Found	High	Medium			99000000	16000000	0.833	High	0.000775795	427.648	10
Fish 1	Master Protein	XP_014005569.1	PREDICTED: basic leucine zipper and W2 domain-containing protein 1-A-like [Salmo salar]	33.6516	11	18	3	1	419	48.081	5.92	Not Found	Not Found	High	High			37000000	31000000	1.264	High	0.000775795	427.004	11
Fish 1	Master Protein	XP_014048825.1	PREDICTED: proteasome activator complex subunit 3-like [Salmo salar]	14.7287	3	9	3	1	258	29.572	5.63	Not Found	Not Found	High	High			43000000	33000000	0.624	High	0.000775795	424.481	3
Fish 1	Master Protein	XP_013988516.1	PREDICTED: methylosome protein 50-like [Salmo salar]	28.4024	7	14	4	1	338	36.839	6.3	Not Found	Not Found	High	High			22000000	12000000	1.448	High	0.000775795	424.1	7
Fish 1	Master Protein	NP_001239284.1	Leukocyte elastase inhibitor [Salmo salar]	22.6913	6	15	6	1	379	42.87	5.49	Not Found	Not Found	High	High			39000000	38000000	1.015	High	0.000775795	420.023	6
Fish 1	Master Protein	XP_013994093.1	PREDICTED: heterogeneous nuclear ribonucleoprotein K-like isoform X5 [Salmo salar]	16.7053	5	15	1	1	431	47.679	6.9	Not Found	Not Found	Not Found	High				32000000	0.743	High	0.000775795	419.45	5
Fish 1	Master Protein	XP_014067952.1	PREDICTED: dedicator of cytokinesis protein 2-like, partial [Salmo salar]	15.3368	13	21	2	1	965	110.922	7.05	Not Found	Not Found	High	Not Found			20000000		0.65	High	0.000775795	418.342	13
Fish 1	Master Protein	XP_013985317.1	PREDICTED: T-complex protein 1 subunit theta isoform X1 [Salmo salar]	23.5189	10	14	10	1	557	60.78	5.4	Not Found	Not Found	High	High			100000000	9500000	0.778	High	0.000775795	417.378	10
Fish 1	Master Protein	XP_014049754.1	PREDICTED: nuclear GTPase SLIP-GC-like isoform X1 [Salmo salar]	17.7559	11	20	11	1	811	93.02	6.64	Not Found	Not Found	High	High			63000000	22000000	0.741	High	0.000775795	416.949	11
Fish 1	Master Protein	XP_014030247.1	PREDICTED: high choriolytic enzyme 1-like [Salmo salar]	34.728	6	18	1	1	239	27.097	8.79	Not Found	Not Found	Not Found	High				26000000	5.813	High	0.000775795	414.769	6
Fish 1	Master Protein	NP_001133574.1	4-trimethylaminobutyraldehyde dehydrogenase [Salmo salar]	27.668	8	18	8	1	506	55.04	6.46	Not Found	Not Found	High	Medium			99000000	42000000	0.848	High	0.000775795	412.41	8
Fish 1	Master Protein	XP_014020390.1	PREDICTED: septin-7-like [Salmo salar]	31.4554	8	15	3	1	426	49.542	8.16	Not Found	Not Found	High	Not Found			94000000		1.154	High	0.000775795	411.398	8
Fish 1	Master Protein	XP_014024349.1	PREDICTED: alcohol dehydrogenase [NADP(+)] B [Salmo salar]	25.228	6	13	6	1	329	37.072	6.8	Not Found	Not Found	High	High			35000000	59000000	0.931	High	0.000775795	409.478	6
Fish 1	Master Protein	ACM08734.1	40S ribosomal protein S17 [Salmo salar]	44.7761	5	16	1	1	134	15.457	9.85	Not Found	Not Found	High	Not Found			200000000		30.623	High	0.000775795	409.461	5
Fish 1	Master Protein	XP_014056465.1	PREDICTED: flotillin-1-like [Salmo salar]	42.2535	13	20	13	1	426	47.404	6.05	High	High	Not Found	Not Found	5800000	9500000			1.548	High	0.000775795	409.089	13
Fish 1	Master Protein	XP_014018206.1	PREDICTED: lissencephaly-1 homolog A-like [Salmo salar]	14.3902	4	11	3	1	410	46.532	7.37	Not Found	Not Found	High	High			35000000	29000000	0.407	High	0.000775795	408.937	4
Fish 1	Master Protein	XP_014031879.1	PREDICTED: cysteine--tRNA ligase, cytoplasmic [Salmo salar]	13.866	9	14	9	1	851	96.637	6.4	Not Found	Not Found	High	High			85000000	11000000	0.49	High	0.000775795	408.823	9
Fish 1	Master Protein	XP_014037850.1	PREDICTED: ubiquitin carboxyl-terminal hydrolase 7-like [Salmo salar]	28.6364	5	13	3	1	220	26.1	6.54	Not Found	Not Found	High	Medium			39000000	13000000	1.054	High	0.000775795	407.924	5
Fish 1	Master Protein	XP_014032236.1	PREDICTED: rho GDP-dissociation inhibitor 1-like [Salmo salar]	44.7257	8	17	7	1	237	26.779	5.59	Not Found	Not Found	High	High			150000000	48000000	5.105	High	0.000775795	406.436	8
Fish 1	Master Protein	XP_014016773.1	PREDICTED: T-complex protein 1 subunit gamma-like [Salmo salar]	16.4815	7	10	7	1	540	59.722	6.67	Not Found	Not Found	High	Not Found			120000000		0.546	High	0.000775795	403.912	7
Fish 1	Master Protein	NP_001301409.1	inorganic pyrophosphatase-like [Salmo salar]	12.7148	3	11	1	1	291	32.838	5.29	Not Found	Not Found	High	High			24000000	14000000	0.778	High	0.000775795	401.627	3
Fish 1	Master Protein	XP_014053463.1	PREDICTED: septin-8 isoform X1 [Salmo salar]	17.5476	7	16	3	1	473	54.682	6.73	Not Found	Not Found	High	Not Found			44000000		0.817	High	0.000775795	401.469	7
Fish 1	Master Protein	XP_013988160.1	PREDICTED: extended synaptotagmin-1-like [Salmo salar]	8.51293	9	15	9	1	1856	207.927	5.4	Not Found	Not Found	High	High			46000000	28000000	0.201	High	0.000775795	399.802	9
Fish 1	Master Protein	XP_014042699.1	PREDICTED: CD9 antigen-like [Salmo salar]	22.467	4	16	4	1	227	24.787	5.97	High	High	Not Found	High	13000000	20000000		42000000	4.995	High	0.000775795	398.22	4
Fish 1	Master Protein	XP_014056181.1	PREDICTED: septin-7 isoform X1 [Salmo salar]	21.3615	6	13	1	1	426	49.558	8.32	Not Found	Not Found	High	Not Found			27000000		0.778	High	0.000775795	395.626	6
Fish 1	Master Protein	ACI67308.1	Proteasome subunit beta type-6 precursor [Salmo salar]	36.6379	5	12	5	1	232	25.026	5.26	Not Found	Not Found	High	High			92000000	25000000	1.61	High	0.000775795	395.253	5
Fish 1	Master Protein	XP_014069006.1	PREDICTED: latexin isoform X1 [Salmo salar]	36.9565	4	10	4	1	230	25.928	5.49	Not Found	Not Found	High	High			89000000	85000000	1.848	High	0.000775795	394.195	4
Fish 1	Master Protein	XP_014000411.1	PREDICTED: serine/threonine-protein phosphatase PP1-beta catalytic subunit-like [Salmo salar]	39.1437	9	20	5	1	327	37.167	6.19	Not Found	Not Found	High	High			35000000	12000000	2.548	High	0.000775795	393.39	9
Fish 1	Master Protein	XP_014003044.1	PREDICTED: ubiquitin-like modifier-activating enzyme 1 [Salmo salar]	33.5227	3	11	2	1	176	19.09	4.5	Not Found	Not Found	High	Not Found			190000000		3.217	High	0.000775795	392.25	3
Fish 1	Master Protein	NP_001140074.1	ubiquitin carboxyl-terminal hydrolase isozyme L3 [Salmo salar]	48.2609	7	14	7	1	230	25.916	5	Not Found	Not Found	High	High			69000000	9600000	2.728	High	0.000775795	391.779	7
Fish 1	Master Protein	ACH70870.1	ribosomal protein L3 [Salmo salar]	30.0248	9	17	9	1	403	46.163	10.21	Not Found	Not Found	High	Not Found			33000000		1.848	High	0.000775795	391.67	9
Fish 1	Master Protein	ACI68493.1	Ig kappa chain V region K29-213 [Salmo salar]	22.0408	3	11	1	1	245	26.441	7.85	Not Found	Not Found	High	Not Found			23000000		1.031	High	0.000775795	391.563	3
Fish 1	Master Protein	XP_014012836.1	PREDICTED: polypyrimidine tract-binding protein 2 isoform X1 [Salmo salar]	20.0382	6	10	6	1	524	56.657	7.99	Not Found	Not Found	High	High			62000000	48000000	0.978	High	0.000775795	391.42	6
Fish 1	Master Protein	ACN10792.1	Neutrophil cytosol factor 2 [Salmo salar]	23.6111	10	19	7	1	504	56.777	5.52	Not Found	Not Found	High	High			37000000	38000000	1.021	High	0.000775795	391.37	10
Fish 1	Master Protein	NP_001134111.1	pleckstrin [Salmo salar]	28.6089	7	16	7	1	381	43.885	7.97	Not Found	Not Found	High	High			97000000	38000000	1.31	High	0.000775795	389.208	7
Fish 1	Master Protein	ACI32882.1	Ras-related protein Rab-5C [Salmo salar]	42.0091	6	13	6	1	219	23.358	8.41	Not Found	High	High	Not Found		3300000	98000000		2.455	High	0.000775795	387.45	6
Fish 1	Master Protein	XP_014010600.1	PREDICTED: 40S ribosomal protein S24 isoform X1 [Salmo salar]	28.0488	4	13	4	1	164	18.969	10.9	Not Found	Not Found	High	High			250000000	41000000	4.995	High	0.000775795	386.655	4
Fish 1	Master Protein	ACM08322.1	Beta-galactoside-binding lectin [Salmo salar]	70.1493	6	14	6	1	134	15.137	6.19	Not Found	Not Found	High	Not Found			250000000		3.642	High	0.000775795	386.24	6
Fish 1	Master Protein	XP_014064333.1	PREDICTED: ras-related protein Rab-21 [Salmo salar]	24.2009	5	11	5	1	219	23.93	7.66	Not Found	Not Found	High	High			25000000	81000000	1.154	High	0.000775795	384.389	5
Fish 1	Master Protein	XP_014029187.1	PREDICTED: basic leucine zipper and W2 domain-containing protein 1-A-like [Salmo salar]	29.8329	11	17	3	1	419	48.026	6.06	Not Found	Not Found	High	Medium			48000000	5400000	1.264	High	0.000775795	384.05	11
Fish 1	Master Protein	NP_001133249.1	phosphoglycerate mutase 1 [Salmo salar]	45.2756	7	14	3	1	254	29.023	6.65	Not Found	Not Found	High	High			150000000	160000000	1.929	High	0.000775795	383.993	7
Fish 1	Master Protein	XP_014058276.1	PREDICTED: transportin-2 [Salmo salar]	12.3735	8	14	8	1	889	100.104	4.84	Not Found	Not Found	High	High			39000000	32000000	0.551	High	0.000775795	383.678	8
Fish 1	Master Protein	ACI69071.1	Proteasome activator complex subunit 2 [Salmo salar]	19.6721	4	8	4	1	244	27.871	5.6	Not Found	Not Found	High	Not Found			85000000		0.778	High	0.000775795	383.065	4
Fish 1	Master Protein	ACN09954.1	40S ribosomal protein S28 [Salmo salar]	21.7687	3	17	3	1	147	16.425	9.92	Not Found	Not Found	High	High			87000000	29000000	2.162	High	0.000775795	381.645	3
Fish 1	Master Protein	NP_001133066.1	ubiquitin-conjugating enzyme E2 D3 [Salmo salar]	35.8108	3	13	3	1	148	16.783	6.9	Not Found	Not Found	High	High			190000000	120000000	5.31	High	0.000775795	380.495	3
Fish 1	Master Protein	XP_013979934.1	PREDICTED: twinfilin-1-like [Salmo salar]	18.8571	6	13	3	1	350	39.915	6.55	Not Found	Not Found	High	High			7100000	46000000	0.874	High	0.000775795	379.245	6
Fish 1	Master Protein	XP_014070073.1	PREDICTED: replication protein A 70 kDa DNA-binding subunit-like isoform X1 [Salmo salar]	10.8553	5	13	5	1	608	67.188	7.53	Not Found	Not Found	High	High			67000000	26000000	0.438	High	0.000775795	379.155	5
Fish 1	Master Protein	NP_001138891.1	cytochrome b-245, beta polypeptide [Salmo salar]	18.4071	8	18	8	1	565	64.656	7.78	High	High	Not Found	Not Found	12000000	17000000			1.346	High	0.000775795	378.856	8
Fish 1	Master Protein	ACI33042.1	Vacuolar ATP synthase catalytic subunit A [Salmo salar]	22.5284	11	16	1	1	617	68.385	5.52	Not Found	Not Found	High	Not Found			5100000		0.884	High	0.000775795	377.281	11
Fish 1	Master Protein	XP_014021931.1	PREDICTED: host cell factor 1-like isoform X1 [Salmo salar]	7.23722	9	16	1	1	1741	179.962	7.52	Not Found	Not Found	Medium	Not Found			20000000		0.362	High	0.000775795	374.613	9
Fish 1	Master Protein	NP_001117050.1	fatty acid-binding protein, heart [Salmo salar]	48.8722	5	9	4	1	133	14.621	5.63	Not Found	Not Found	High	High			77000000	28000000	1.61	High	0.000775795	373.301	5
Fish 1	Master Protein	NP_001133652.1	DNA replication licensing factor MCM3 [Salmo salar]	13.5301	8	13	8	1	813	91.284	5.76	Not Found	Not Found	High	High			94000000	12000000	0.425	High	0.000775795	372.973	8
Fish 1	Master Protein	ACM09183.1	Ig kappa chain V-IV region Len [Salmo salar]	16.1765	2	11	1	1	136	14.873	8.43	Not Found	Not Found	High	High			19000000	11000000	0.668	High	0.000775795	372.651	2
Fish 1	Master Protein	ACN12771.1	Cleavage and polyadenylation specificity factor subunit 5 [Salmo salar]	40.8696	6	14	1	1	230	26.159	9.01	Not Found	Not Found	High	Not Found			99000000		2.162	High	0.000775795	372.442	6
Fish 1	Master Protein	XP_014047887.1	PREDICTED: 26S proteasome non-ATPase regulatory subunit 3 isoform X1 [Salmo salar]	18.8716	8	14	8	1	514	58.911	8.57	Not Found	Not Found	High	Not Found			71000000		0.751	High	0.000775795	372.071	8
Fish 1	Master Protein	XP_013982640.1	PREDICTED: xaa-Pro dipeptidase-like [Salmo salar]	22.0648	7	12	7	1	494	55.342	6.02	Not Found	Not Found	High	High			33000000	26000000	0.655	High	0.000775795	371.383	7
Fish 1	Master Protein	XP_014070770.1	PREDICTED: dipeptidyl peptidase 1 [Salmo salar]	16.6302	5	12	5	1	457	50.935	6.33	Not Found	Not Found	High	High			75000000	90000000	0.823	High	0.000775795	371.116	5
Fish 1	Master Protein	ACI66097.1	40 kDa peptidyl-prolyl cis-trans isomerase [Salmo salar]	26.4151	7	14	7	1	371	41.158	6.18	Not Found	Not Found	High	High			110000000	62000000	0.957	High	0.000775795	369.114	7
Fish 1	Master Protein	ACI68843.1	Rho-related GTP-binding protein RhoG precursor [Salmo salar]	48.6911	8	17	7	1	191	21.337	8	Not Found	Medium	Medium	Not Found		2100000			3.924	High	0.000775795	367.302	8
Fish 1	Master Protein	XP_014031360.1	PREDICTED: CD81 antigen-like [Salmo salar]	28.6307	4	16	1	1	241	26.385	6.39	Not Found	Not Found	Not Found	Not Found					2.981	High	0.000775795	365.878	4
Fish 1	Master Protein	ACH70853.1	eukaryotic translation initiation factor 3, subunit E, a [Salmo salar]	19.5506	7	14	7	1	445	52.086	6.35	Not Found	Not Found	High	High			58000000	16000000	0.63	High	0.000775795	365.654	7
Fish 1	Master Protein	ACI69506.1	Cystatin precursor [Salmo salar]	26.1745	3	8	3	1	149	16.737	7.05	Not Found	Not Found	High	High			41000000	27000000	1.154	High	0.000775795	365.431	3
Fish 1	Master Protein	XP_014065166.1	PREDICTED: S-methyl-5'-thioadenosine phosphorylase-like isoform X1 [Salmo salar]	27.6527	5	10	5	1	311	34.587	6.92	Not Found	Not Found	High	High			75000000	44000000	1.448	High	0.000775795	365.259	5
Fish 1	Master Protein	ACN10059.1	60S ribosomal protein L14 [Salmo salar]	36.9565	4	12	4	1	138	16.041	10.35	Not Found	Not Found	High	Not Found			130000000		2.594	High	0.000775795	362.308	4
Fish 1	Master Protein	XP_013984159.1	PREDICTED: coronin-1C isoform X1 [Salmo salar]	7.77701	8	12	6	1	1453	161.536	6.25	Not Found	Not Found	High	High			44000000	40000000	0.245	High	0.000775795	361.93	8
Fish 1	Master Protein	ACI66091.1	Epididymal secretory protein E1 precursor [Salmo salar]	38	4	12	4	1	150	16.333	5.77	Not Found	Not Found	High	High			75000000	80000000	1.154	High	0.000775795	361.13	4
Fish 1	Master Protein	ACI67769.1	Carbonyl reductase 1 [Salmo salar]	32.971	7	12	7	1	276	30.019	8.34	Not Found	Not Found	High	High			18000000	13000000	1.783	High	0.000775795	359.92	7
Fish 1	Master Protein	ACH70820.1	superoxide dismutase 1 soluble [Salmo salar]	38.3117	4	12	4	1	154	15.816	6.19	Not Found	Not Found	High	High			110000000	45000000	2.594	High	0.000775795	359.89	4
Fish 1	Master Protein	NP_001117137.1	serum albumin 1 precursor [Salmo salar]	25.8224	11	18	11	1	608	67.107	5.72	Not Found	Not Found	High	High			18000000	29000000	1.062	High	0.000775795	358.766	11
Fish 1	Master Protein	XP_014054405.1	PREDICTED: fermitin family homolog 3-like [Salmo salar]	16.6667	8	11	2	1	642	73.397	6.84	Not Found	Not Found	High	Not Found			26000000		0.778	High	0.000775795	357.602	8
Fish 1	Master Protein	ACI69568.1	Proteasome subunit beta type-6 precursor [Salmo salar]	37.3272	5	13	5	1	217	23.186	7.46	Not Found	Not Found	High	High			91000000	78000000	1.276	High	0.000775795	357.517	5
Fish 1	Master Protein	ACH70753.1	zgc:56141-like [Salmo salar]	27.6657	8	14	2	1	347	39.5	9.19	Not Found	Not Found	High	Not Found			61000000		1.154	High	0.000775795	355.4	8
Fish 1	Master Protein	XP_013980493.1	PREDICTED: peptidyl-prolyl cis-trans isomerase FKBP4 [Salmo salar]	19.8646	6	11	3	1	443	49.081	5.41	Not Found	Not Found	High	Not Found			44000000		0.743	High	0.000775795	352.061	6
Fish 1	Master Protein	XP_013991059.1	PREDICTED: microtubule-associated protein RP/EB family member 1 isoform X1 [Salmo salar]	27.0073	5	9	3	1	274	30.766	5.59	Not Found	Not Found	High	Not Found			33000000		1.069	High	0.000775795	351.145	5
Fish 1	Master Protein	ACN10035.1	60S ribosomal protein L7 [Salmo salar]	24.1497	7	15	1	1	294	33.863	10.81	Not Found	Not Found	High	Not Found			140000000		1.581	High	0.000775795	350.24	7
Fish 1	Master Protein	NP_001167374.1	EF-hand domain-containing protein D2 [Salmo salar]	23.3051	5	12	5	1	236	26.32	5.29	Not Found	Not Found	High	High			69000000	38000000	1.371	High	0.000775795	350.016	5
Fish 1	Master Protein	XP_014039136.1	PREDICTED: annexin A5-like [Salmo salar]	29.8969	5	11	2	1	194	21.838	6.2	Not Found	Not Found	Not Found	Not Found					1.276	High	0.000775795	348.319	5
Fish 1	Master Protein	XP_014057399.1	PREDICTED: 40S ribosomal protein S27-like [Salmo salar]	17.6471	2	12	2	1	119	13.334	9.79	Not Found	Not Found	High	High			240000000	8800000	1.371	High	0.000775795	348.137	2
Fish 1	Master Protein	ACI66994.1	Allograft inflammatory factor 1 [Salmo salar]	26.5306	3	8	3	1	147	16.886	5.44	Not Found	Not Found	High	High			76000000	56000000	0.778	High	0.000775795	345.884	3
Fish 1	Master Protein	ACI69512.1	Thioredoxin [Salmo salar]	53.7037	5	12	5	1	108	12.143	5.33	Not Found	Not Found	High	High			23000000	54000000	3.642	High	0.000775795	345.623	5
Fish 1	Master Protein	XP_014048189.1	PREDICTED: syntaxin-binding protein 2-like [Salmo salar]	22.1465	8	15	8	1	587	66.325	6.81	Not Found	Not Found	High	Medium			36000000	17000000	0.585	High	0.000775795	345.293	8
Fish 1	Master Protein	ACI67690.1	Haloacid dehalogenase-like hydrolase domain-containing protein 1A [Salmo salar]	35.2174	5	9	5	1	230	25.584	5.63	Not Found	Not Found	High	High			43000000	11000000	1.276	High	0.000775795	343.844	5
Fish 1	Master Protein	XP_014062249.1	PREDICTED: macrophage-capping protein-like isoform X1 [Salmo salar]	22.3757	6	19	4	1	362	40.761	5.55	Not Found	Not Found	High	High			19000000	23000000	1.239	High	0.000775795	342.576	6
Fish 1	Master Protein	NP_001135294.1	phosphotriesterase-related protein [Salmo salar]	21.2034	5	10	5	1	349	38.719	6.2	Not Found	Not Found	High	High			39000000	34000000	0.73	High	0.000775795	340.753	5
Fish 1	Master Protein	XP_014010681.1	PREDICTED: prostaglandin reductase 1-like isoform X1 [Salmo salar]	28.2675	7	13	7	1	329	36.439	7.84	Not Found	Not Found	High	High			44000000	28000000	1.581	High	0.000775795	337.908	7
Fish 1	Master Protein	XP_013991670.1	PREDICTED: CD63 antigen-like [Salmo salar]	9.12863	2	13	2	1	241	25.992	7.91	High	High	Not Found	High	10000000	37000000		59000000	0.585	High	0.000775795	336.094	2
Fish 1	Master Protein	XP_013990964.1	PREDICTED: complement receptor type 2-like isoform X1 [Salmo salar]	13.4328	7	12	7	1	670	72.527	8.05	Not Found	Not Found	High	High			58000000	16000000	0.565	High	0.000775795	335.889	7
Fish 1	Master Protein	ACI67639.1	NHP2-like protein 1 [Salmo salar]	51.5625	5	13	3	1	128	14.026	8.46	Not Found	Not Found	High	Not Found			120000000		4.623	High	0.000775795	335.707	5
Fish 1	Master Protein	XP_013988008.1	PREDICTED: WD repeat-containing protein 5 [Salmo salar]	25.9819	5	7	5	1	331	36.24	8.27	Not Found	Not Found	High	High			34000000	30000000	0.65	High	0.000775795	335.603	5
Fish 1	Master Protein	ACI69434.1	Proteasome subunit alpha type-7 [Salmo salar]	11.9835	2	10	1	1	242	27.226	7.94	Not Found	Not Found	High	High			15000000	17000000	0.389	High	0.000775795	335.53	2
Fish 1	Master Protein	ACI66665.1	Nuclear transport factor 2 [Salmo salar]	76.5625	4	11	4	1	128	14.472	6.04	Not Found	Not Found	High	High			250000000	150000000	5.813	High	0.000775795	334.457	4
Fish 1	Master Protein	XP_014003041.1	PREDICTED: ubiquitin-like modifier-activating enzyme 1 [Salmo salar]	40.8537	8	16	3	1	328	36.656	6.52	Not Found	Not Found	High	Not Found			68000000		3.437	High	0.000775795	333.926	8
Fish 1	Master Protein	XP_014059399.1	PREDICTED: hemicentin-1-like isoform X1 [Salmo salar]	8.619	5	15	5	1	1021	112.312	5.67	High	High	High	High	4900000	2900000	11000000	22000000	0.284	High	0.000775795	333.873	5
Fish 1	Master Protein	XP_014057802.1	PREDICTED: actin-related protein 2/3 complex subunit 1A-like [Salmo salar]	25	7	16	7	1	372	41.549	8.35	Not Found	Not Found	High	High			57000000	36000000	0.859	High	0.000775795	332.558	7
Fish 1	Master Protein	ACM08263.1	Proteasome subunit beta type-5 precursor [Salmo salar]	35.9259	6	11	1	1	270	29.489	6.99	Not Found	Not Found	High	High			44000000	33000000	1.738	High	0.000775795	331.891	6
Fish 1	Master Protein	ACH70798.1	ribosomal protein L4-b [Salmo salar]	27.3196	7	13	7	1	388	43.284	11.21	Not Found	Not Found	High	High			100000000	17000000	1.154	High	0.000775795	330.498	7
Fish 1	Master Protein	XP_013980257.1	PREDICTED: ribonuclease UK114 [Salmo salar]	41.1765	4	7	4	1	136	14.222	5.11	Not Found	Not Found	High	High			55000000	43000000	1.512	High	0.000775795	329.884	4
Fish 1	Master Protein	XP_014049047.1	PREDICTED: probable ATP-dependent RNA helicase DDX5 isoform X1 [Salmo salar]	20.9416	11	14	10	1	616	68.554	9.1	Not Found	Not Found	High	Not Found			100000000		0.855	High	0.000775795	328.834	11
Fish 1	Master Protein	CAD27722.1	MHC class II antigen alpha chain, partial [Salmo salar]	22.6667	4	13	1	1	225	24.599	4.78	Not Found	Not Found	Not Found	Not Found					1.512	High	0.000775795	326.541	4
Fish 1	Master Protein	XP_014068103.1	PREDICTED: heterogeneous nuclear ribonucleoprotein A/B-like isoform X1 [Salmo salar]	23.2759	7	15	4	1	348	38.066	5.07	Not Found	Not Found	Medium	Not Found			81000000		1.929	High	0.000775795	325.884	7
Fish 1	Master Protein	XP_014031233.1	PREDICTED: lysozyme G-like [Salmo salar]	43.3333	5	11	5	1	150	16.712	9.39	Not Found	Not Found	High	High			94000000	26000000	2.594	High	0.000775795	325.288	5
Fish 1	Master Protein	XP_013995084.1	PREDICTED: eukaryotic translation initiation factor 4 gamma 1-like isoform X1 [Salmo salar]	4.96054	7	14	7	1	1774	192.356	5.62	Not Found	Not Found	High	High			25000000	15000000	0.187	High	0.000775795	325.132	7
Fish 1	Master Protein	XP_014006430.1	PREDICTED: lanC-like protein 1 [Salmo salar]	29.6569	7	12	7	1	408	45.777	6.96	Not Found	Not Found	High	High			92000000	110000000	2.162	High	0.000775795	324.04	7
Fish 1	Master Protein	XP_014006810.1	PREDICTED: trifunctional purine biosynthetic protein adenosine-3 [Salmo salar]	6.96078	4	9	4	1	1020	107.383	6.23	Not Found	Not Found	High	Medium			63000000	21000000	0.179	High	0.000775795	323.861	4
Fish 1	Master Protein	XP_014068366.1	PREDICTED: fermitin family homolog 3-like [Salmo salar]	15.8879	8	10	2	1	642	73.465	7.12	Not Found	Not Found	High	Not Found			11000000		0.751	High	0.000775795	323.785	8
Fish 1	Master Protein	XP_014035769.1	PREDICTED: vinculin-like isoform X1 [Salmo salar]	10.1218	7	11	7	1	1067	116.617	6.15	Not Found	Not Found	High	Medium			14000000	10000000	0.223	High	0.000775795	321.203	7
Fish 1	Master Protein	XP_014008446.1	PREDICTED: nicotinamide phosphoribosyltransferase [Salmo salar]	15.2749	5	11	5	1	491	55.613	7.03	Not Found	Not Found	High	Not Found			47000000		0.433	High	0.000775795	318.6	5
Fish 1	Master Protein	XP_013997394.1	PREDICTED: 60S ribosomal protein L11 isoform X1 [Salmo salar]	20.3209	4	12	4	1	187	21.398	9.79	High	Not Found	High	High	5900000		51000000		2.594	High	0.000775795	318.441	4
Fish 1	Master Protein	XP_014071439.1	PREDICTED: nardilysin-like [Salmo salar]	11.1312	10	15	10	1	1105	125.821	5.06	Not Found	Not Found	High	High			43000000	12000000	0.536	High	0.000775795	317.69	10
Fish 1	Master Protein	XP_014051935.1	PREDICTED: peptidyl-prolyl cis-trans isomerase FKBP2-like isoform X1 [Salmo salar]	23.1214	3	5	3	1	173	19.131	9.54	Not Found	Not Found	High	High			61000000	39000000	0.778	High	0.000775795	315.373	3
Fish 1	Master Protein	XP_013988611.1	PREDICTED: LOW QUALITY PROTEIN: dolichyl-diphosphooligosaccharide--protein glycosyltransferase subunit 2-like [Salmo salar]	16.0938	7	12	2	1	640	69.512	5.17	Not Found	Not Found	Not Found	Not Found					0.817	High	0.000775795	314.558	7
Fish 1	Master Protein	XP_014013208.1	PREDICTED: poly(U)-binding-splicing factor PUF60-like isoform X1 [Salmo salar]	15.4955	7	12	7	1	555	59.989	5.26	Not Found	Not Found	High	High			48000000	20000000	0.778	High	0.000775795	311.243	7
Fish 1	Master Protein	XP_014018835.1	PREDICTED: calcium-binding protein 39 [Salmo salar]	19.3548	5	10	5	1	341	39.656	6.96	Not Found	Not Found	High	High			21000000	18000000	0.532	High	0.000775795	310.82	5
Fish 1	Master Protein	ACI67466.1	Elongation factor 1-beta [Salmo salar]	41.4414	7	10	7	1	222	24.279	4.73	Not Found	Not Found	High	Not Found			180000000		1.783	High	0.000775795	310.528	7
Fish 1	Master Protein	NP_001134601.1	Eukaryotic translation initiation factor 6 [Salmo salar]	34.6939	4	12	4	1	245	26.605	4.74	Not Found	Not Found	High	High			110000000	110000000	1.61	High	0.000775795	309.27	4
Fish 1	Master Protein	AGH92609.1	ribosomal protein L7 [Salmo salar]	28.9796	7	13	1	1	245	28.597	10.71	Not Found	Not Found	High	Not Found			67000000		1.929	High	0.000775795	309.201	7
Fish 1	Master Protein	XP_014012125.1	PREDICTED: T-complex protein 1 subunit eta [Salmo salar]	21.2844	8	10	8	1	545	59.733	6.98	Not Found	Not Found	High	Not Found			130000000		0.808	High	0.000775795	308.843	8
Fish 1	Master Protein	XP_014038245.1	PREDICTED: exportin-1-like [Salmo salar]	17.8788	9	16	1	1	660	75.497	8.18	Not Found	Not Found	Not Found	Medium				6700000	0.855	High	0.000775795	306.335	9
Fish 1	Master Protein	NP_001133628.1	NMDA receptor-regulated protein 1 [Salmo salar]	12.7733	9	11	9	1	869	101.019	7.08	Not Found	Not Found	High	High			59000000	7400000	0.413	High	0.000775795	304.869	9
Fish 1	Master Protein	XP_013999561.1	PREDICTED: 5'-3' exoribonuclease 2-like isoform X1 [Salmo salar]	10.7404	7	13	7	1	959	109.112	7.46	Not Found	Not Found	High	High			53000000	11000000	0.327	High	0.000775795	304.819	7
Fish 1	Master Protein	ACN10929.1	Galectin-3-binding protein precursor [Salmo salar]	9.88275	6	12	6	1	597	67.676	5.66	Not Found	Not Found	High	High			26000000	27000000	0.585	High	0.000775795	300.935	6
Fish 1	Master Protein	XP_014049364.1	PREDICTED: serine/threonine-protein phosphatase alpha-2 isoform-like [Salmo salar]	35.241	8	14	4	1	332	37.451	6.54	Not Found	Not Found	High	Not Found			23000000		1.818	High	0.000775795	300.659	8
Fish 1	Master Protein	ACI69817.1	S-formylglutathione hydrolase [Salmo salar]	24.8227	4	10	4	1	282	31.007	6.15	Not Found	Not Found	High	High			69000000	70000000	0.848	High	0.000775795	299.658	4
Fish 1	Master Protein	XP_014007832.1	PREDICTED: importin-5 [Salmo salar]	13.9067	10	12	10	1	1093	122.356	4.83	Not Found	Not Found	High	Not Found			56000000		0.468	High	0.000775795	299.546	10
Fish 1	Master Protein	AAX23618.1	MHC class II antigen alpha chain, partial [Salmo salar]	23.3945	4	14	1	1	218	23.684	4.98	Not Found	Medium	Not Found	Not Found		5800000			1.783	High	0.000775795	299.305	4
Fish 1	Master Protein	XP_014037354.1	PREDICTED: cytoplasmic FMR1-interacting protein 1 homolog [Salmo salar]	8.93855	10	13	4	1	1253	145.414	7.09	Not Found	Not Found	High	Not Found			10000000		0.354	High	0.000775795	299.254	10
Fish 1	Master Protein	ACM09751.1	Cleavage and polyadenylation specificity factor subunit 5 [Salmo salar]	40.8696	6	13	1	1	230	26.143	9.14	Not Found	Not Found	High	Not Found			37000000		2.162	High	0.000775795	299.194	6
Fish 1	Master Protein	XP_013978322.1	PREDICTED: ubiquitin carboxyl-terminal hydrolase isozyme L5 isoform X1 [Salmo salar]	26.7477	6	10	1	1	329	37.547	5.17	Not Found	Not Found	High	Not Found			21000000		1.154	High	0.000775795	299.183	6
Fish 1	Master Protein	ACI69356.1	CD81 antigen [Salmo salar]	28.6307	4	16	1	1	241	26.413	6.25	Not Found	Not Found	Not Found	Medium				12000000	2.162	High	0.000775795	298.565	4
Fish 1	Master Protein	XP_014006624.1	PREDICTED: BTB/POZ domain-containing protein KCTD12-like [Salmo salar]	22.3022	6	13	6	1	278	31.695	7.09	Not Found	Not Found	High	High			71000000	50000000	1.581	High	0.000775795	298.218	6
Fish 1	Master Protein	XP_014053134.1	PREDICTED: tripartite motif-containing protein 16-like [Salmo salar]	16.5109	6	11	1	1	642	73.626	7.25	Not Found	Not Found	Not Found	Not Found					0.468	High	0.000775795	296.55	6
Fish 1	Master Protein	XP_014012131.1	PREDICTED: N-acetyl-D-glucosamine kinase isoform X1 [Salmo salar]	40.5714	8	11	8	1	350	37.273	6.44	Not Found	Not Found	High	High			36000000	32000000	1.512	High	0.000775795	295.748	8
Fish 1	Master Protein	XP_014058598.1	PREDICTED: uncharacterized protein LOC106606764 [Salmo salar]	13.9229	7	16	1	1	1142	126.134	7.08	Not Found	Not Found	High	Not Found			5600000		0.297	High	0.000775795	295.649	7
Fish 1	Master Protein	ACI33701.1	Keratin, type II cytoskeletal 8 [Salmo salar]	15.0838	8	11	7	1	537	58.957	5.21	High	Medium	High	Medium	8100000	2200000	68000000	9600000	0.668	High	0.000775795	294.893	8
Fish 1	Master Protein	ACI66093.1	Ubiquitin carboxyl-terminal hydrolase isozyme L5 [Salmo salar]	24.7191	6	10	1	1	356	40.383	5.82	Not Found	Not Found	Not Found	Not Found					0.995	High	0.000775795	293.577	6
Fish 1	Master Protein	ACN12298.1	60S ribosomal protein L35a [Salmo salar]	30	6	16	6	1	110	12.519	10.92	Medium	Not Found	High	Not Found	2900000		40000000		6.743	High	0.000775795	292.954	6
Fish 1	Master Protein	ACH70673.1	glyoxalase 1 [Salmo salar]	23.8889	3	7	3	1	180	20.225	5.4	Not Found	Not Found	High	High			45000000	39000000	0.701	High	0.000775795	291.122	3
Fish 1	Master Protein	XP_013982577.1	PREDICTED: AP-2 complex subunit alpha-2 isoform X1 [Salmo salar]	10.8949	7	13	3	1	1028	113.251	7.02	Not Found	Not Found	High	Medium			59000000	16000000	0.32	High	0.000775795	290.688	7
Fish 1	Master Protein	XP_014001650.1	PREDICTED: thioredoxin-like protein 1 isoform X1 [Salmo salar]	21.4533	4	6	2	1	289	32.179	4.91	Not Found	Not Found	High	High			47000000	33000000	0.719	High	0.000775795	290.347	4
Fish 1	Master Protein	XP_014032605.1	PREDICTED: cytosolic non-specific dipeptidase-like [Salmo salar]	28.692	9	10	9	1	474	53.029	5.67	Not Found	Not Found	High	Not Found			73000000		0.911	High	0.000775795	289.928	9
Fish 1	Master Protein	NP_001133508.1	Flotillin-2a [Salmo salar]	25.9346	9	14	1	1	428	47.021	5.15	High	High	Not Found	Not Found	3500000	4100000			0.874	High	0.000775795	289.916	9
Fish 1	Master Protein	NP_001133604.1	Twinfilin-1 [Salmo salar]	14.8571	4	10	1	1	350	39.952	5.99	Not Found	Not Found	High	Not Found			33000000		0.52	High	0.000775795	287.96	4
Fish 1	Master Protein	XP_014017845.1	PREDICTED: cathepsin K-like [Salmo salar]	21.148	3	6	1	1	331	36.345	5.22	Not Found	Not Found	High	Not Found			64000000		0.701	High	0.000775795	286.107	3
Fish 1	Master Protein	ACI33869.1	Carbonic anhydrase [Salmo salar]	43.4615	7	15	7	1	260	28.595	7.84	Not Found	Not Found	High	High			170000000	44000000	2.728	High	0.000775795	283.31	7
Fish 1	Master Protein	XP_014024057.1	PREDICTED: AP-2 complex subunit alpha-2-like isoform X1 [Salmo salar]	9.43205	6	12	2	1	986	108.221	6.09	Not Found	Not Found	Medium	High			22000000	7400000	0.25	High	0.000775795	282.542	6
Fish 1	Master Protein	ACI67204.1	Translationally-controlled tumor protein [Salmo salar]	20.7317	4	10	4	1	246	26.711	6.07	Not Found	Not Found	High	Medium			53000000	21000000	1.683	High	0.000775795	280.902	4
Fish 1	Master Protein	XP_014011480.1	PREDICTED: RNA-binding protein 4B-like [Salmo salar]	22.3496	7	12	1	1	349	39.814	9.19	Not Found	Not Found	Medium	Not Found			22000000		0.978	High	0.000775795	280.751	7
Fish 1	Master Protein	NP_001135195.1	transglutaminase 2 [Salmo salar]	7.8056	4	5	4	1	679	76.02	6.83	Not Found	Not Found	High	Not Found			36000000		0.227	High	0.000775795	280.24	4
Fish 1	Master Protein	XP_014024727.1	PREDICTED: proteasome subunit beta type-5-like [Salmo salar]	35.7934	6	10	1	1	271	29.543	7.36	Not Found	Not Found	Not Found	Not Found					1.738	High	0.000775795	279.907	6
Fish 1	Master Protein	ACN09948.1	60S ribosomal protein L13a [Salmo salar]	12.5	3	9	3	1	248	28.36	11.33	Not Found	Not Found	High	Not Found			120000000		0.551	High	0.000997672	277.712	3
Fish 1	Master Protein	ACI67678.1	U6 snRNA-associated Sm-like protein LSm8 [Salmo salar]	46.875	3	7	3	1	96	10.401	4.48	Not Found	Not Found	High	High			47000000	43000000	2.728	High	0.000997672	276.928	3
Fish 1	Master Protein	ACI67534.1	Peroxiredoxin-4 [Salmo salar]	11.0687	4	13	1	1	262	29.441	7.49	Not Found	Not Found	Not Found	Not Found					1.054	High	0.000997672	275.793	4
Fish 1	Master Protein	XP_014057867.1	PREDICTED: ubiquitin carboxyl-terminal hydrolase 7-like [Salmo salar]	23.0159	8	15	4	1	504	58.196	6.1	Not Found	Not Found	High	Not Found			43000000		0.655	High	0.000997672	274.752	8
Fish 1	Master Protein	XP_013994874.1	PREDICTED: UMP-CMP kinase [Salmo salar]	24.2009	5	10	5	1	219	24.715	8.13	Not Found	Not Found	High	High			53000000	26000000	1.276	High	0.000997672	274.513	5
Fish 1	Master Protein	NP_001158874.1	Matrix metalloproteinase-25 precursor [Salmo salar]	14.0411	7	15	7	1	584	65.838	7.46	Not Found	Not Found	High	High			29000000	49000000	0.751	High	0.000997672	273.25	7
Fish 1	Master Protein	ACN12746.1	Cathepsin K precursor [Salmo salar]	21.148	3	6	1	1	331	36.516	5.4	Not Found	Not Found	High	Not Found			9100000		0.638	High	0.000997672	271.644	3
Fish 1	Master Protein	ACM08747.1	26S proteasome non-ATPase regulatory subunit 7 [Salmo salar]	28.1734	5	10	1	1	323	36.728	6.67	Not Found	Not Found	High	High			58000000	61000000	1.512	High	0.000997672	270.791	5
Fish 1	Master Protein	XP_014058223.1	PREDICTED: coronin-7-like isoform X3 [Salmo salar]	18.2131	3	9	3	1	291	31.51	6.49	Not Found	Not Found	High	High			89000000	52000000	0.551	High	0.000997672	270.524	3
Fish 1	Master Protein	ACI33473.1	RCC2 homolog [Salmo salar]	37.2984	11	11	11	1	496	54.084	8.32	Not Found	Not Found	High	Not Found			75000000		1.207	High	0.000997672	269.036	11
Fish 1	Master Protein	XP_014024065.1	PREDICTED: protein arginine N-methyltransferase 1-like isoform X1 [Salmo salar]	27.2472	7	10	7	1	356	41.012	5.74	Not Found	Not Found	High	High			95000000	13000000	1.565	High	0.000997672	268.358	7
Fish 1	Master Protein	XP_014034553.1	PREDICTED: 26S proteasome non-ATPase regulatory subunit 11B [Salmo salar]	25.5924	9	11	9	1	422	47.138	7.24	Not Found	Not Found	High	Not Found			80000000		0.911	High	0.000997672	267.772	9
Fish 1	Master Protein	ACI33838.1	Thymidine phosphorylase precursor [Salmo salar]	16.777	5	11	5	1	453	48.206	5.96	Not Found	Not Found	High	Not Found			66000000		0.638	High	0.000997672	267.49	5
Fish 1	Master Protein	XP_013984226.1	PREDICTED: ras-related protein Rab-14-like isoform X1 [Salmo salar]	21.2963	4	11	3	1	216	24.022	6.21	Not Found	Not Found	High	Not Found			24000000		1.154	High	0.000997672	267.399	4
Fish 1	Master Protein	NP_001133716.1	transformer-2 protein homolog beta [Salmo salar]	8.60927	2	5	2	1	302	34.4	11.3	Not Found	Not Found	High	High			48000000	27000000	0.52	High	0.000997672	265.641	2
Fish 1	Master Protein	XP_013992949.1	PREDICTED: apoptosis-inducing factor 1, mitochondrial isoform X1 [Salmo salar]	5.06173	3	8	3	1	810	87.03	4.73	Not Found	Not Found	High	High			30000000	26000000	0.269	High	0.000997672	263.379	3
Fish 1	Master Protein	XP_014023450.1	PREDICTED: keratin, type I cytoskeletal 18-like [Salmo salar]	12.7962	5	9	5	1	422	46.051	5.2	Not Found	Not Found	High	High			82000000	22000000	0.417	High	0.000997672	261.586	5
Fish 1	Master Protein	ACI33000.1	Arachidonate 5-lipoxygenase [Salmo salar]	12.0178	7	11	7	1	674	78.235	5.72	High	Medium	Not Found	Not Found	3100000	3500000			0.585	High	0.000997672	259.519	7
Fish 1	Master Protein	XP_014024020.1	PREDICTED: sarcoplasmic/endoplasmic reticulum calcium ATPase 1-like [Salmo salar]	10.7463	9	12	1	1	1005	109.988	5.38	Not Found	Not Found	Not Found	Not Found					0.477	High	0.000997672	259.113	9
Fish 1	Master Protein	ACI33018.1	Syntenin-1 [Salmo salar]	14.9502	3	10	3	1	301	32.488	7.85	Medium	High	Not Found	High	5100000	17000000		13000000	0.468	High	0.000997672	258.379	3
Fish 1	Master Protein	ACM08625.1	DNA-directed RNA polymerases I, II, and III subunit RPABC3 [Salmo salar]	27.3333	3	5	3	1	150	17.09	4.61	Not Found	Not Found	High	Not Found			27000000		0.995	High	0.000997672	257.171	3
Fish 1	Master Protein	XP_014064248.1	PREDICTED: nucleosome assembly protein 1-like 1-A isoform X1 [Salmo salar]	19.603	6	16	5	1	403	46.237	4.46	Not Found	Not Found	High	Medium			130000000	25000000	1.254	High	0.000997672	255.68	6
Fish 1	Master Protein	XP_014000033.1	PREDICTED: CAD protein-like isoform X1 [Salmo salar]	4.72615	9	11	9	1	2264	250.594	6.4	Not Found	Not Found	High	High			28000000	11000000	0.18	High	0.000997672	255.426	9
Fish 1	Master Protein	XP_014057265.1	PREDICTED: splicing factor U2AF 65 kDa subunit-like isoform X1 [Salmo salar]	20.1597	6	7	6	1	501	56.22	8.72	Not Found	Not Found	High	Not Found			33000000		1.081	High	0.000997672	255.153	6
Fish 1	Master Protein	XP_014036787.1	PREDICTED: xaa-Pro aminopeptidase 1-like [Salmo salar]	12.6238	4	7	1	1	404	45.206	7.15	Not Found	Not Found	Not Found	Not Found					0.73	High	0.000997672	254.944	4
Fish 1	Master Protein	ADM15882.1	Eukaryotic translation initiation factor 1b [Salmo salar]	61.0619	5	7	5	1	113	12.801	8.78	Not Found	Not Found	High	High			25000000	17000000	14.849	High	0.000997672	253.715	5
Fish 1	Master Protein	XP_014038115.1	PREDICTED: LOW QUALITY PROTEIN: serine hydroxymethyltransferase, cytosolic-like [Salmo salar]	23.7136	7	11	7	1	447	49.058	7.23	Not Found	Not Found	High	Medium			51000000	2900000	0.931	High	0.000997672	252.952	7
Fish 1	Master Protein	XP_013990377.1	PREDICTED: NACHT, LRR and PYD domains-containing protein 3-like isoform X1 [Salmo salar]	12.3469	8	10	8	1	980	108.439	6.04	Not Found	Not Found	High	High			29000000	22000000	0.416	High	0.000997672	252.891	8
Fish 1	Master Protein	XP_014038019.1	PREDICTED: aspartate aminotransferase, cytoplasmic-like isoform X1 [Salmo salar]	13.7767	4	9	4	1	421	46.742	6.7	Not Found	Not Found	High	High			25000000	24000000	0.532	High	0.000997672	250.995	4
Fish 1	Master Protein	XP_014026320.1	PREDICTED: fumarylacetoacetate hydrolase domain-containing protein 2-like isoform X1 [Salmo salar]	8.38509	2	5	2	1	322	35.141	5.97	Not Found	Not Found	High	High			18000000	14000000	0.233	High	0.000997672	250.877	2
Fish 1	Master Protein	XP_014036075.1	PREDICTED: 40S ribosomal protein S20 isoform X1 [Salmo salar]	15.7025	2	14	2	1	121	13.436	9.94	Not Found	Not Found	High	High			320000000	91000000	1.683	High	0.000997672	249.777	2
Fish 1	Master Protein	ACN10293.1	Ribulose-phosphate 3-epimerase [Salmo salar]	17.5439	2	8	2	1	228	24.692	5.25	Not Found	Not Found	High	High			86000000	85000000	1.154	High	0.000997672	249.679	2
Fish 1	Master Protein	NP_001134325.1	17-beta-hydroxysteroid dehydrogenase 14 [Salmo salar]	36.4662	7	10	7	1	266	28.305	6.54	Not Found	Not Found	High	High			49000000	15000000	1.581	High	0.000997672	249.402	7
Fish 1	Master Protein	AAD43526.1	immunoglobulin heavy chain, partial [Salmo salar]	10.3356	6	15	1	1	745	82.531	7.8	Medium	Not Found	Medium	High	5700000		38000000	66000000	0.413	High	0.000997672	248.632	6
Fish 1	Master Protein	XP_013983742.1	PREDICTED: nucleolysin TIA-1 isoform p40-like isoform X1 [Salmo salar]	20.2564	5	8	2	1	390	42.665	7.78	Not Found	Not Found	High	Medium			34000000	16000000	1.069	High	0.000997672	247.615	5
Fish 1	Master Protein	XP_014026175.1	PREDICTED: FK506-binding protein 5-like isoform X1 [Salmo salar]	3.70091	4	6	2	1	1324	144.544	5.22	Not Found	Not Found	Not Found	High				32000000	0.127	High	0.000997672	246.423	4
Fish 1	Master Protein	XP_014012892.1	PREDICTED: ras suppressor protein 1 isoform X1 [Salmo salar]	26.0563	4	8	4	1	284	31.984	8.57	Not Found	Not Found	High	High			22000000	6000000	0.668	High	0.000997672	246.03	4
Fish 1	Master Protein	XP_014002970.1	PREDICTED: 40S ribosomal protein S21 [Salmo salar]	57.8313	4	10	4	1	83	9.118	8.5	Not Found	Not Found	High	Medium			89000000	7900000	4.179	High	0.000997672	245.735	4
Fish 1	Master Protein	XP_013998569.1	PREDICTED: programmed cell death 6-interacting protein-like, partial [Salmo salar]	25.6198	7	15	1	1	363	40.158	7.27	Not Found	Not Found	Not Found	Not Found					0.859	High	0.000997672	245.524	7
Fish 1	Master Protein	XP_014044157.1	PREDICTED: endoplasmic reticulum resident protein 44-like [Salmo salar]	17.734	5	9	5	1	406	46.601	5.16	High	High	Not Found	Not Found	2300000	2500000			0.778	High	0.000997672	245.285	5
Fish 1	Master Protein	XP_014021812.1	PREDICTED: dolichyl-diphosphooligosaccharide--protein glycosyltransferase subunit 2-like isoform X1 [Salmo salar]	14.7975	7	13	2	1	642	69.722	5.47	Not Found	Not Found	Not Found	Not Found					0.859	High	0.000997672	243.469	7
Fish 1	Master Protein	ACN10947.1	Selenide, water dikinase 1 [Salmo salar]	17.0918	5	9	5	1	392	42.869	5.97	Not Found	Not Found	High	High			71000000	35000000	1.054	High	0.000997672	241.83	5
Fish 1	Master Protein	XP_014055175.1	PREDICTED: ras-related protein Rab-6A-like isoform X1 [Salmo salar]	15.6398	2	9	1	1	211	23.696	5.85	Not Found	Not Found	High	Not Found			16000000		0.501	High	0.000997672	241.83	2
Fish 1	Master Protein	ACI67544.1	60S ribosomal protein L22 [Salmo salar]	38.1679	3	7	3	1	131	14.969	9.41	Medium	Not Found	High	Not Found	2900000		67000000		3.642	High	0.000997672	239.867	3
Fish 1	Master Protein	XP_014018997.1	PREDICTED: GMP synthase [glutamine-hydrolyzing] [Salmo salar]	12.8799	6	9	6	1	691	76.561	7.11	Not Found	Not Found	High	Not Found			27000000		0.369	High	0.000997672	239.745	6
Fish 1	Master Protein	ACH70884.1	COP9 constitutive photomorphogenic subunit 3 [Salmo salar]	17.9669	5	9	5	1	423	47.841	6.83	Not Found	Not Found	High	High			30000000	30000000	0.509	High	0.000997672	238.947	5
Fish 1	Master Protein	XP_014036498.1	PREDICTED: amyloid beta A4 precursor protein-binding family B member 1-interacting protein-like [Salmo salar]	9.78102	5	10	5	1	685	74.473	5.77	Not Found	Not Found	High	High			38000000	34000000	0.487	High	0.000997672	235.508	5
Fish 1	Master Protein	XP_014005732.1	PREDICTED: 26S proteasome non-ATPase regulatory subunit 14 [Salmo salar]	27.0968	5	8	5	1	310	34.572	6.33	Not Found	Not Found	High	Not Found			96000000		0.896	High	0.000997672	235.506	5
Fish 1	Master Protein	XP_014057055.1	PREDICTED: apolipoprotein Eb-like [Salmo salar]	31.3291	7	11	7	1	316	35.566	5.82	Not Found	Not Found	High	Not Found			160000000		1.424	High	0.000997672	235.402	7
Fish 1	Master Protein	XP_014054308.1	PREDICTED: heterogeneous nuclear ribonucleoprotein H isoform X1 [Salmo salar]	12.285	3	6	3	1	407	44.03	7.33	Not Found	Not Found	High	High			51000000	12000000	0.468	High	0.000997672	235.313	3
Fish 1	Master Protein	ACM08885.1	Microtubule-associated protein RP/EB family member 1 [Salmo salar]	14.6154	3	6	1	1	260	29.316	5.15	Not Found	Not Found	High	Not Found			68000000		0.438	High	0.000997672	234.703	3
Fish 1	Master Protein	XP_014015192.1	PREDICTED: flap endonuclease 1 [Salmo salar]	24.7368	5	11	5	1	380	42.448	7.99	Not Found	Not Found	High	Not Found			40000000		1.081	High	0.000997672	234.621	5
Fish 1	Master Protein	XP_014040519.1	PREDICTED: lysosomal alpha-mannosidase [Salmo salar]	10.582	6	10	6	1	945	105.818	6.61	Not Found	Not Found	Medium	High			2600000	31000000	0.431	High	0.000997672	234.603	6
Fish 1	Master Protein	ACI67424.1	Eukaryotic translation initiation factor 3 subunit G [Salmo salar]	6.37584	2	5	2	1	298	33.042	6.43	Not Found	Not Found	High	High			11000000	5600000	0.311	High	0.000997672	234.513	2
Fish 1	Master Protein	NP_001158813.1	Cytosolic 5-nucleotidase 1A [Salmo salar]	23.8356	6	12	6	1	365	40.927	6.47	Not Found	Not Found	High	Medium			32000000	6400000	1.089	High	0.000997672	234.448	6
Fish 1	Master Protein	XP_014062104.1	PREDICTED: cystatin-B-like [Salmo salar]	40.404	4	12	4	1	99	11.07	7.09	Not Found	Not Found	High	High			110000000	85000000	1.783	High	0.000997672	234.266	4
Fish 1	Master Protein	XP_014033645.1	PREDICTED: proto-oncogene tyrosine-protein kinase Yrk-like isoform X1 [Salmo salar]	12.758	7	14	5	1	533	59.711	6.67	Not Found	High	Not Found	Not Found		2400000			0.52	High	0.000997672	231.903	7
Fish 1	Master Protein	XP_014057026.1	PREDICTED: mannan-binding lectin serine protease 2-like [Salmo salar]	10.7759	5	8	5	1	696	76.145	5.05	Not Found	Not Found	High	High			38000000	49000000	0.403	High	0.000997672	231.851	5
Fish 1	Master Protein	XP_013979148.1	PREDICTED: sodium/potassium-transporting ATPase subunit beta-233-like [Salmo salar]	31.5789	9	10	9	1	304	34.958	8.1	Not Found	High	Not Found	Not Found		2000000			1.818	High	0.000997672	231.514	9
Fish 1	Master Protein	XP_013989361.1	PREDICTED: ubiquitin-like modifier-activating enzyme 1 [Salmo salar]	2.75862	2	7	1	1	1015	111.983	5.48	Not Found	Not Found	Not Found	Not Found					0.131	High	0.000997672	231.343	2
Fish 1	Master Protein	AAG21264.1	immunoglobulin heavy chain variable region, partial [Salmo salar]	19.2593	2	4	2	1	135	14.921	8.27	Not Found	Not Found	High	High			22000000	11000000	1.154	High	0.000997672	231.05	2
Fish 1	Master Protein	XP_013986946.1	PREDICTED: LOW QUALITY PROTEIN: integrin alpha-L-like [Salmo salar]	10.8444	12	14	11	1	1208	134.016	5.67	Medium	High	Not Found	Not Found	3200000	3300000			0.492	High	0.000997672	230.519	12
Fish 1	Master Protein	XP_014014851.1	PREDICTED: transferrin receptor protein 1-like isoform X1 [Salmo salar]	6.57895	4	6	4	1	760	83.166	6.25	Not Found	Not Found	Not Found	High				31000000	0.274	High	0.000997672	230.159	4
Fish 1	Master Protein	XP_013993425.1	PREDICTED: flotillin-2a isoform X1 [Salmo salar]	23.0599	9	13	1	1	451	49.568	5.55	Not Found	Not Found	Not Found	Not Found					0.808	High	0.000997672	227.542	9
Fish 1	Master Protein	XP_013997942.1	PREDICTED: septin-7 isoform X1 [Salmo salar]	7.23982	2	8	1	1	442	51.451	8.03	Not Found	Not Found	High	High			83000000	160000000	0.194	High	0.000997672	226.994	2
Fish 1	Master Protein	ADM16134.1	Calcyclin-binding protein [Salmo salar]	13.3891	3	7	3	1	239	27.356	8.53	Not Found	Not Found	High	High			31000000	39000000	0.585	High	0.000997672	226.833	3
Fish 1	Master Protein	ACM08735.1	Prefoldin subunit 5 [Salmo salar]	22.2222	2	6	2	1	153	17.055	6.14	Not Found	Not Found	High	High			59000000	30000000	1.783	High	0.000997672	226.691	2
Fish 1	Master Protein	XP_013991138.1	PREDICTED: TAR DNA-binding protein 43-like [Salmo salar]	21.8045	6	9	4	1	399	42.977	5.8	Not Found	Not Found	High	Medium			40000000	5200000	1.069	High	0.000997672	226.501	6
Fish 1	Master Protein	NP_001140070.1	U6 snRNA-associated Sm-like protein LSm2 [Salmo salar]	61.0526	4	9	4	1	95	10.828	6.52	Not Found	Not Found	High	High			69000000	64000000	2.728	High	0.000997672	226.301	4
Fish 1	Master Protein	XP_014065859.1	PREDICTED: glutaminyl-peptide cyclotransferase-like [Salmo salar]	19.0476	6	11	6	1	399	45.548	7.74	Not Found	Not Found	High	High			42000000	17000000	0.905	High	0.000997672	226.007	6
Fish 1	Master Protein	XP_014007596.1	PREDICTED: putative ATP-dependent RNA helicase Pl10 isoform X5 [Salmo salar]	12.027	6	7	5	1	740	80.699	8.18	Not Found	Not Found	High	Not Found			49000000		0.318	High	0.000997672	225.9	6
Fish 1	Master Protein	XP_014049040.1	PREDICTED: growth factor receptor-bound protein 2 isoform X1 [Salmo salar]	34.1014	5	10	5	1	217	25.18	6.32	Not Found	Not Found	High	High			36000000	28000000	0.833	High	0.000997672	225.682	5
Fish 1	Master Protein	XP_013995317.1	PREDICTED: dipeptidyl peptidase 9-like isoform X1 [Salmo salar]	14.9153	8	10	4	1	885	100.78	6.37	Not Found	Not Found	High	Not Found			22000000		0.526	High	0.000997672	225.557	8
Fish 1	Master Protein	XP_014018155.1	PREDICTED: 26S proteasome non-ATPase regulatory subunit 2-like [Salmo salar]	29.7778	4	9	1	1	225	26.168	5.05	Not Found	Not Found	Medium	Not Found			65000000		1.154	High	0.000997672	225.358	4
Fish 1	Master Protein	ACI69124.1	NHP2-like protein 1 [Salmo salar]	32.8125	3	8	1	1	128	13.935	8.46	Not Found	Not Found	High	Not Found			24000000		1.371	High	0.000997672	224.385	3
Fish 1	Master Protein	XP_014069453.1	PREDICTED: transgelin-like isoform X1 [Salmo salar]	25.7282	4	6	2	1	206	22.569	8.63	Not Found	Not Found	High	Not Found			13000000		0.778	High	0.000997672	224.073	4
Fish 1	Master Protein	ACI69734.1	Fatty acid-binding protein, brain [Salmo salar]	36.3636	5	7	4	1	132	14.754	5.4	Not Found	Not Found	High	High			27000000	11000000	2.162	High	0.000997672	223.296	5
Fish 1	Master Protein	XP_014059121.1	PREDICTED: choline transporter-like protein 2 isoform X1 [Salmo salar]	3.44828	3	13	1	1	725	81.973	7.8	Not Found	Not Found	Not Found	Not Found					0.274	High	0.000997672	221.888	3
Fish 1	Master Protein	XP_014007588.1	PREDICTED: uncharacterized protein LOC106575549 isoform X1 [Salmo salar]	15.0246	4	9	1	1	406	43.08	4.7	Not Found	Not Found	Not Found	Not Found					0.425	High	0.000997672	221.287	4
Fish 1	Master Protein	XP_014029938.1	PREDICTED: 60S ribosomal protein L8-like [Salmo salar]	16.6667	3	9	3	1	282	30.883	11.12	High	Not Found	High	Not Found	3500000		35000000		0.501	High	0.000997672	220.628	3
Fish 1	Master Protein	XP_014051297.1	PREDICTED: ruvB-like 2 [Salmo salar]	13.6069	5	7	5	1	463	51.236	5.62	Medium	Not Found	High	Not Found	2500000		43000000		0.509	High	0.000997672	219.91	5
Fish 1	Master Protein	XP_014019110.1	PREDICTED: C-1-tetrahydrofolate synthase, cytoplasmic [Salmo salar]	9.42184	5	5	5	1	934	100.623	7.83	Not Found	Not Found	Not Found	Not Found					0.215	High	0.000997672	219.836	5
Fish 1	Master Protein	XP_014015525.1	PREDICTED: ras-related protein Rab-35 isoform X1 [Salmo salar]	16.2037	3	9	2	1	216	24.525	9.1	Not Found	Medium	Not Found	Not Found		5900000			0.778	High	0.000997672	219.474	3
Fish 1	Master Protein	ACM09277.1	Dynein light chain 1, cytoplasmic [Salmo salar]	50.5618	3	8	3	1	89	10.353	7.37	Not Found	Not Found	High	High			66000000	44000000	5.31	High	0.000997672	217.32	3
Fish 1	Master Protein	ACI67339.1	2-amino-3-ketobutyrate coenzyme A ligase, mitochondrial precursor [Salmo salar]	18.5012	5	9	5	1	427	46.444	7.28	Not Found	Not Found	High	Medium			21000000	30000000	0.738	High	0.000997672	217.291	5
Fish 1	Master Protein	NP_001134743.1	Annexin A1 [Salmo salar]	9.43953	2	5	2	1	339	37.494	6.4	Not Found	Not Found	High	Not Found			16000000		0.389	High	0.000997672	217.07	2
Fish 1	Master Protein	ACN12355.1	40S ribosomal protein S15 [Salmo salar]	17.4342	3	9	3	1	304	34.235	9.7	Not Found	Not Found	High	Medium			65000000	28000000	1.254	High	0.000997672	215.733	3
Fish 1	Master Protein	XP_013997979.1	PREDICTED: adseverin-like isoform X1 [Salmo salar]	15.5647	10	15	9	1	726	81.479	6.51	Not Found	Not Found	High	High			10000000	26000000	0.668	High	0.000997672	215.177	10
Fish 1	Master Protein	ACM09843.1	Actin-related protein 2/3 complex subunit 5 [Salmo salar]	16.6667	2	7	2	1	150	16.605	5.12	Not Found	Not Found	High	High			71000000	29000000	0.778	High	0.000997672	214.72	2
Fish 1	Master Protein	XP_014071657.1	PREDICTED: myeloid-derived growth factor-like [Salmo salar]	26.9939	3	6	2	1	163	18.234	5.59	Not Found	Not Found	High	High				17000000	1.683	High	0.000997672	213.857	3
Fish 1	Master Protein	ADM16123.1	Eukaryotic translation initiation factor 3 subunit I [Salmo salar]	23.6923	5	10	5	1	325	36.262	5.52	Not Found	Not Found	High	High			28000000	12000000	0.778	High	0.000997672	213.765	5
Fish 1	Master Protein	XP_013986593.1	PREDICTED: phosphoribosyl pyrophosphate synthetase-associated protein 1 isoform X1 [Salmo salar]	16.8449	5	8	5	1	374	41.297	7.49	Not Found	Not Found	High	Not Found			33000000		0.585	High	0.000997672	213.634	5
Fish 1	Master Protein	XP_014011807.1	PREDICTED: plasminogen activator inhibitor 1-like [Salmo salar]	16.3683	6	10	2	1	391	43.485	7.56	Not Found	Not Found	Not Found	Not Found					1.955	High	0.000997672	211.812	6
Fish 1	Master Protein	XP_014034257.1	PREDICTED: tyrosine--tRNA ligase, cytoplasmic [Salmo salar]	18.1818	7	10	7	1	528	59.034	6.51	Not Found	Not Found	High	High			30000000	13000000	0.482	High	0.000997672	211.698	7
Fish 1	Master Protein	ACI68644.1	Ig kappa chain V-IV region B17 precursor [Salmo salar]	16.0643	3	10	2	1	249	26.821	6.32	Not Found	Not Found	High	High			23000000	24000000	0.931	High	0.00124649	210.71	3
Fish 1	Master Protein	XP_014009473.1	PREDICTED: cytosolic purine 5'-nucleotidase isoform X1 [Salmo salar]	14.2615	5	7	5	1	589	68.232	6.07	Not Found	Not Found	High	High			43000000	13000000	0.377	High	0.00124649	209.954	5
Fish 1	Master Protein	XP_014067287.1	PREDICTED: chloride intracellular channel protein 2-like [Salmo salar]	12.2449	3	8	2	1	245	28.224	8.05	Not Found	Not Found	Not Found	Not Found					0.668	High	0.00124649	209.816	3
Fish 1	Master Protein	XP_014049371.1	PREDICTED: transcription elongation factor B polypeptide 2 [Salmo salar]	36.1345	3	7	3	1	119	13.368	5.01	Not Found	Not Found	High	Medium			45000000	18000000	1.154	High	0.00124649	209.092	3
Fish 1	Master Protein	ACM09168.1	Glutathione S-transferase A [Salmo salar]	23.4513	4	7	4	1	226	26.014	7.43	Not Found	Not Found	High	High			31000000	17000000	0.585	High	0.00124649	208.48	4
Fish 1	Master Protein	XP_013993604.1	PREDICTED: eukaryotic peptide chain release factor subunit 1-like [Salmo salar]	15.4709	5	7	5	1	446	49.851	5.82	Not Found	Not Found	High	Not Found			17000000		0.532	High	0.00124649	208.27	5
Fish 1	Master Protein	XP_014061477.1	PREDICTED: aldose 1-epimerase [Salmo salar]	11.6279	2	4	2	1	344	37.493	6.35	Not Found	Not Found	High	High			22000000	6400000	0.359	High	0.00124649	207.596	2
Fish 1	Master Protein	XP_013998741.1	PREDICTED: mRNA cap guanine-N7 methyltransferase [Salmo salar]	11.1959	3	6	3	1	393	44.747	6.54	Not Found	Not Found	High	High			39000000	21000000	0.334	High	0.00124649	207.111	3
Fish 1	Master Protein	XP_014033801.1	PREDICTED: chromobox protein homolog 3-like isoform X1 [Salmo salar]	42.328	6	11	6	1	189	21.442	4.97	Not Found	Not Found	High	Not Found			110000000		2.831	High	0.00124649	207.072	6
Fish 1	Master Protein	XP_014018040.1	PREDICTED: importin subunit alpha-3-like [Salmo salar]	9.98081	3	7	3	1	521	57.769	4.92	Not Found	Not Found	High	High			22000000	20000000	0.52	High	0.00124649	207.022	3
Fish 1	Master Protein	ACN12672.1	ADP/ATP translocase 2 [Salmo salar]	23.2323	7	10	2	1	297	32.691	9.67	Not Found	Not Found	Not Found	Not Found					1.239	High	0.00124649	206.951	7
Fish 1	Master Protein	NP_001133934.1	Methylosome protein 50 [Salmo salar]	20.1183	5	9	2	1	338	36.668	6.4	Not Found	Not Found	High	Medium			14000000	3400000	0.896	High	0.00124649	206.089	5
Fish 1	Master Protein	ACI67782.1	26S proteasome non-ATPase regulatory subunit 8 [Salmo salar]	14.9813	3	7	3	1	267	30.972	5.74	Not Found	Not Found	High	Not Found			56000000		0.551	High	0.00124649	205.794	3
Fish 1	Master Protein	XP_014023752.1	PREDICTED: protein SEC13 homolog isoform X1 [Salmo salar]	17.1875	3	5	3	1	320	35.045	5.2	Not Found	Not Found	High	Not Found			26000000		0.638	High	0.00124649	205.308	3
Fish 1	Master Protein	XP_014027212.1	PREDICTED: translational activator GCN1-like [Salmo salar]	4.86709	8	11	8	1	2671	292.166	6.74	Not Found	Not Found	High	Not Found			14000000		0.13	High	0.00124649	204.912	8
Fish 1	Master Protein	XP_014037765.1	PREDICTED: uncharacterized protein LOC106591099 isoform X1 [Salmo salar]	9.19118	2	7	2	1	272	29.779	5.3	High	High	Not Found	Not Found	6300000	11000000			0.425	High	0.00124649	204.912	2
Fish 1	Master Protein	XP_014020908.1	PREDICTED: isocitrate dehydrogenase [NADP] cytoplasmic-like isoform X1 [Salmo salar]	18.4579	7	7	6	1	428	48.428	7.75	Not Found	Not Found	Not Found	Not Found					0.655	High	0.00124649	203.013	7
Fish 1	Master Protein	XP_014001578.1	PREDICTED: tumor necrosis factor receptor superfamily member 6B-like [Salmo salar]	16.1404	3	4	3	1	285	31.862	8.12	Not Found	Not Found	Not Found	High				46000000	0.501	High	0.00124649	202.548	3
Fish 1	Master Protein	XP_013981292.1	PREDICTED: CUGBP Elav-like family member 2 isoform X1 [Salmo salar]	12.1646	6	9	6	1	559	59.31	8.25	Not Found	Not Found	High	Not Found			25000000		0.957	High	0.00124649	202.38	6
Fish 1	Master Protein	ACI66363.1	Ependymin precursor [Salmo salar]	16.2791	3	7	3	1	215	23.896	7.24	Not Found	Not Found	High	Medium			64000000	23000000	0.778	High	0.00124649	201.155	3
Fish 1	Master Protein	XP_014020866.1	PREDICTED: translin [Salmo salar]	17.1806	3	7	3	1	227	26.214	6.42	Not Found	Not Found	High	High			38000000	40000000	0.638	High	0.00124649	200.877	3
Fish 1	Master Protein	XP_014066728.1	PREDICTED: uncharacterized protein LOC106611247 isoform X1 [Salmo salar]	0.205339	1	21	1	1	3409	368.474	6.4	Medium	Medium	High	High	4200000	5800000	510000000	390000000	0.013	High	0.00124649	200.864	1
Fish 1	Master Protein	XP_014010299.1	PREDICTED: reticulon-4 isoform X5 [Salmo salar]	12.894	5	9	3	1	349	38.596	4.65	High	Not Found	Not Found	High	2900000			31000000	0.968	High	0.00124649	200.841	5
Fish 1	Master Protein	ACI34087.1	Androgen-induced proliferation inhibitor [Salmo salar]	5.19751	2	4	2	1	481	53.938	7.59	Not Found	Not Found	High	Not Found			45000000		0.212	High	0.00124649	200.33	2
Fish 1	Master Protein	ACI32937.1	Vacuolar protein sorting-associated protein 26A [Salmo salar]	17.1254	4	7	3	1	327	38.05	6.58	Not Found	Not Found	High	High			28000000	16000000	0.551	High	0.00124649	200.276	4
Fish 1	Master Protein	XP_014024317.1	PREDICTED: phospholipase D4-like isoform X4 [Salmo salar]	9.55166	3	7	3	1	513	57.59	7.44	Not Found	Not Found	High	High			27000000	13000000	0.359	High	0.00124649	199.536	3
Fish 1	Master Protein	ACI68726.1	Small nuclear ribonucleoprotein E [Salmo salar]	52.1739	3	7	3	1	92	10.775	9.16	Not Found	Not Found	High	Not Found			130000000		5.31	High	0.00124649	199.295	3
Fish 1	Master Protein	XP_014021145.1	PREDICTED: interferon-induced guanylate-binding protein 1-like [Salmo salar]	9.53895	5	9	1	1	629	71.768	5.31	Not Found	Not Found	Not Found	Not Found					0.324	High	0.00124649	199.269	5
Fish 1	Master Protein	XP_013998435.1	PREDICTED: transformer-2 protein homolog alpha-like [Salmo salar]	7.37179	2	6	2	1	312	35.602	10.65	Not Found	Not Found	High	High			34000000	16000000	0.359	High	0.00124649	198.319	2
Fish 1	Master Protein	XP_014020020.1	PREDICTED: NADP-dependent malic enzyme-like [Salmo salar]	19.3811	5	7	5	1	614	67.706	7.68	Not Found	Not Found	High	Not Found			49000000		0.453	High	0.00124649	197.41	5
Fish 1	Master Protein	XP_014017360.1	PREDICTED: uncharacterized protein LOC106580622 [Salmo salar]	12.9442	4	5	4	1	394	44.908	6.18	Not Found	Not Found	Not Found	Not Found					0.492	High	0.00124649	197.337	4
Fish 1	Master Protein	ACI67959.1	Ig kappa chain V-IV region B17 precursor [Salmo salar]	30.6723	4	11	1	1	238	25.976	6.96	Not Found	Not Found	Medium	Not Found			17000000		1.054	High	0.00124649	196.667	4
Fish 1	Master Protein	XP_013989798.1	PREDICTED: glutathione S-transferase Mu 3-like [Salmo salar]	32.4201	6	9	6	1	219	25.949	6.04	Not Found	Not Found	High	High			37000000	4800000	1.154	High	0.00124649	196.371	6
Fish 1	Master Protein	XP_014008315.1	PREDICTED: transportin-3 isoform X3 [Salmo salar]	5.75461	4	8	4	1	921	103.813	5.71	Not Found	Not Found	High	Not Found			15000000		0.271	High	0.00124649	195.774	4
Fish 1	Master Protein	XP_014000327.1	PREDICTED: protein FAM49A isoform X1 [Salmo salar]	13.5802	4	8	3	1	324	37.016	5.74	Not Found	Not Found	Not Found	High				26000000	0.585	High	0.00124649	194.13	4
Fish 1	Master Protein	ACI33953.1	RuvB-like 1 [Salmo salar]	19.2982	6	7	6	1	456	50.311	6.55	Not Found	Not Found	High	Not Found			57000000		0.778	High	0.00124649	193.607	6
Fish 1	Master Protein	NP_001134742.1	U1 small nuclear ribonucleoprotein A [Salmo salar]	8.18505	2	7	2	1	281	30.677	9.79	Not Found	Not Found	High	High			27000000	15000000	0.425	High	0.00124649	193.075	2
Fish 1	Master Protein	XP_014006170.1	PREDICTED: uncharacterized protein LOC106574687 isoform X1 [Salmo salar]	14.6597	4	9	1	1	382	40.832	5.07	Not Found	Not Found	Not Found	Not Found					0.492	High	0.00124649	192.965	4
Fish 1	Master Protein	XP_014057412.1	PREDICTED: cullin-9-like isoform X1 [Salmo salar]	4.40154	8	9	3	1	2590	289.855	5.64	Not Found	Not Found	High	Not Found			7800000		0.134	High	0.00124649	192.689	8
Fish 1	Master Protein	ACN09967.1	Activated RNA polymerase II transcriptional coactivator p15 [Salmo salar]	16.6667	2	6	2	1	150	16.473	9.17	Not Found	Not Found	High	High			150000000	200000000	0.668	High	0.00124649	192.428	2
Fish 1	Master Protein	XP_013981600.1	PREDICTED: annexin A2-like [Salmo salar]	24.4624	7	8	7	1	372	41.462	7.74	Not Found	Not Found	Not Found	Not Found					1.228	High	0.00124649	191.551	7
Fish 1	Master Protein	ACH70805.1	thioredoxin-like 1 [Salmo salar]	29.4118	5	6	3	1	289	32.255	4.92	Not Found	Not Found	Medium	High			30000000	26000000	0.968	High	0.00124649	191.538	5
Fish 1	Master Protein	ACI66239.1	Cystatin precursor [Salmo salar]	18.9394	3	7	3	1	132	14.81	9.47	Not Found	Not Found	High	High			70000000	45000000	1.154	High	0.00124649	190.949	3
Fish 1	Master Protein	ACI33214.1	Poly synthetase 3 [Salmo salar]	7.89474	3	5	3	1	532	60.088	7.75	Not Found	Not Found	High	Medium			15000000	7300000	0.189	High	0.00124649	190.197	3
Fish 1	Master Protein	XP_014069191.1	PREDICTED: alpha-2-macroglobulin-like [Salmo salar]	25.8865	5	12	3	1	282	31.446	8.19	Not Found	Not Found	High	High			38000000	21000000	1.424	High	0.00152532	189.34	5
Fish 1	Master Protein	ACI69367.1	Gamma-interferon-inducible lysosomal thiol reductase precursor [Salmo salar]	29.249	6	9	4	1	253	28.135	5.53	Not Found	Not Found	High	High			35000000	57000000	4.012	High	0.00152532	188.584	6
Fish 1	Master Protein	ACI34355.1	SH3 and PX domain-containing protein 2A [Salmo salar]	22.409	6	8	6	1	357	40.574	6.44	Not Found	Not Found	High	High			10000000	15000000	0.859	High	0.00152532	188.214	6
Fish 1	Master Protein	XP_014055092.1	PREDICTED: saxitoxin and tetrodotoxin-binding protein 2-like [Salmo salar]	40.8867	5	5	5	1	203	22.653	5.53	Not Found	Not Found	Not Found	Not Found					1.61	High	0.00152532	188.202	5
Fish 1	Master Protein	XP_014035759.1	PREDICTED: catechol O-methyltransferase domain-containing protein 1 [Salmo salar]	7.36434	2	5	2	1	258	28.765	8.44	Not Found	Not Found	High	High			24000000	39000000	0.292	High	0.00152532	186.356	2
Fish 1	Master Protein	XP_014065433.1	PREDICTED: thioredoxin-like [Salmo salar]	36.1905	3	6	3	1	105	11.849	4.82	Not Found	Not Found	High	High			77000000	13000000	2.162	High	0.00152532	185.997	3
Fish 1	Master Protein	XP_014057076.1	PREDICTED: rho guanine nucleotide exchange factor 1 isoform X1 [Salmo salar]	5.6553	5	6	5	1	1114	125.348	6.27	Not Found	Not Found	High	Not Found			24000000		0.208	High	0.00155199	185.475	5
Fish 1	Master Protein	XP_014005247.1	PREDICTED: actin-like protein 6A [Salmo salar]	17.0163	4	7	4	1	429	47.255	5.6	Not Found	Not Found	High	High			54000000	27000000	0.551	High	0.00155199	185.34	4
Fish 1	Master Protein	ACH71049.1	26S proteasome non-ATPase regulatory subunit 7 like 2 [Salmo salar]	27.8287	5	9	1	1	327	37.316	6.61	Not Found	Not Found	Medium	Not Found			85000000		1.512	High	0.00155199	184.606	5
Fish 1	Master Protein	XP_014012493.1	PREDICTED: eukaryotic translation initiation factor 3 subunit C isoform X1 [Salmo salar]	6.03113	4	6	4	1	1028	116.904	6.09	Not Found	Not Found	High	High			38000000	37000000	0.163	High	0.00155199	184.227	4
Fish 1	Master Protein	ACI68263.1	Histidine triad nucleotide-binding protein 1 [Salmo salar]	32.5397	2	6	2	1	126	13.68	7.11	Not Found	Not Found	High	Not Found			150000000		0.778	High	0.00155199	184.134	2
Fish 1	Master Protein	XP_014063771.1	PREDICTED: methionine aminopeptidase 2 isoform X1 [Salmo salar]	4.19287	2	3	2	1	477	53.175	5.92	Not Found	Not Found	High	Not Found			42000000		0.077	High	0.00155199	183.83	2
Fish 1	Master Protein	XP_014062309.1	PREDICTED: RNA-binding protein 4.1-like [Salmo salar]	17.7546	4	4	4	1	383	43.474	9.67	Not Found	Not Found	High	Not Found			39000000		0.374	High	0.00155199	182.707	4
Fish 1	Master Protein	XP_014013653.1	PREDICTED: calcium/calmodulin-dependent protein kinase type II delta 1 chain isoform X1 [Salmo salar]	7.9288	4	9	2	1	618	68.389	6.74	Not Found	Not Found	Medium	Medium			38000000	37000000	0.322	High	0.00155199	182.465	4
Fish 1	Master Protein	XP_014060987.1	PREDICTED: T-complex protein 1 subunit alpha [Salmo salar]	13.9785	5	5	5	1	558	60.452	6.39	Not Found	Not Found	High	Not Found			45000000		0.365	High	0.00155199	182.186	5
Fish 1	Master Protein	XP_013996037.1	PREDICTED: ubiquitin carboxyl-terminal hydrolase 14-like isoform X1 [Salmo salar]	12.9555	6	10	6	1	494	56.01	5.25	Not Found	Not Found	High	Not Found			23000000		0.859	High	0.00155199	181.16	6
Fish 1	Master Protein	NP_001140011.1	Nucleoplasmin-like protein NO29 [Salmo salar]	36.875	3	6	3	1	160	17.476	4.7	Not Found	Not Found	High	High			160000000	82000000	1.371	High	0.00155199	180.926	3
Fish 1	Master Protein	XP_014058183.1	PREDICTED: coronin-7-like [Salmo salar]	33.5821	3	7	3	1	134	14.815	4.78	Not Found	Not Found	High	Medium			140000000	37000000	2.162	High	0.00155199	180.687	3
Fish 1	Master Protein	ACN12434.1	40S ribosomal protein S26 [Salmo salar]	19.1489	3	8	1	1	188	21.024	10.99	Not Found	Not Found	High	High			290000000	37000000	2.162	High	0.00155199	180.68	3
Fish 1	Master Protein	XP_014009013.1	PREDICTED: ubiquitin-conjugating enzyme E2 N-like [Salmo salar]	61.6883	7	11	3	1	154	17.27	6	Not Found	Not Found	High	Not Found			73000000		4.337	High	0.00155199	180.68	7
Fish 1	Master Protein	XP_014059935.1	PREDICTED: protein FAM53B [Salmo salar]	1.55902	1	9	1	1	449	48.766	7.18	Not Found	Not Found	High	High			70000000	110000000	0.116	High	0.00155199	180.454	1
Fish 1	Master Protein	ACI67171.1	Ictacalcin [Salmo salar]	35.8696	2	4	2	1	92	10.222	5.48	Not Found	Not Found	High	High			39000000	33000000	2.162	High	0.00155199	180.3	2
Fish 1	Master Protein	XP_014017045.1	PREDICTED: ran-specific GTPase-activating protein-like [Salmo salar]	39.8104	6	9	6	1	211	24.381	5.17	Not Found	Not Found	High	High			270000000	60000000	2.981	High	0.00155199	178.9	6
Fish 1	Master Protein	XP_014037145.1	PREDICTED: protein disulfide-isomerase A4-like [Salmo salar]	9.23318	4	5	4	1	639	71.977	5.17	Not Found	Not Found	High	High			16000000	46000000	0.207	High	0.00155199	178.778	4
Fish 1	Master Protein	XP_014050743.1	PREDICTED: pleiotropic regulator 1-like [Salmo salar]	12.8655	4	5	4	1	513	56.33	9.14	Not Found	Not Found	High	High			27000000	26000000	0.389	High	0.00155199	178.135	4
Fish 1	Master Protein	ACI67557.1	Proteasome subunit beta type-7 precursor [Salmo salar]	21.875	2	4	2	1	288	31.154	7.34	Not Found	Not Found	High	High			67000000	35000000	0.334	High	0.00155199	178.02	2
Fish 1	Master Protein	XP_014007466.1	PREDICTED: mitotic checkpoint protein BUB3 isoform X1 [Salmo salar]	17.8392	5	9	5	1	398	44.402	7.25	Not Found	Not Found	High	High			36000000	40000000	0.688	High	0.00155199	177.701	5
Fish 1	Master Protein	XP_014064531.1	PREDICTED: programmed cell death protein 4-like isoform X1 [Salmo salar]	15.2034	5	9	5	1	467	52.288	5.76	Not Found	Not Found	High	Medium			52000000	9200000	0.532	High	0.00155199	177.264	5
Fish 1	Master Protein	XP_014046137.1	PREDICTED: ATP-dependent RNA helicase A isoform X1 [Salmo salar]	5.29595	5	5	5	1	1284	140.896	7.3	Not Found	Not Found	Medium	Not Found			7500000		0.161	High	0.00155199	177.04	5
Fish 1	Master Protein	ACN11489.1	ADP/ATP translocase 2 [Salmo salar]	18.4713	6	9	1	1	314	34.552	9.67	Not Found	Not Found	Not Found	Not Found					0.823	High	0.00155199	176.689	6
Fish 1	Master Protein	XP_014035534.1	PREDICTED: gamma-adducin-like [Salmo salar]	6.90647	3	6	3	1	695	77.653	6.84	Not Found	Not Found	Medium	High			17000000	21000000	0.274	High	0.00155199	176.67	3
Fish 1	Master Protein	XP_014004668.1	PREDICTED: myeloid-derived growth factor-like [Salmo salar]	15.4321	2	4	1	1	162	18.088	6.57	Not Found	Not Found	Not Found	High				10000000	0.931	High	0.00155199	176.281	2
Fish 1	Master Protein	XP_014016929.1	PREDICTED: ras GTPase-activating-like protein IQGAP1 isoform X1 [Salmo salar]	2.45069	4	11	1	1	1673	189.741	6.43	Not Found	Not Found	Not Found	Not Found					0.095	High	0.00155199	175.791	4
Fish 1	Master Protein	XP_014022844.1	PREDICTED: voltage-gated hydrogen channel 1-like isoform X1 [Salmo salar]	10.4869	4	9	4	1	267	30.392	6.13	Medium	Not Found	Not Found	Not Found	3700000				1.512	High	0.00155199	175.528	4
Fish 1	Master Protein	XP_013990843.1	PREDICTED: dolichyl-diphosphooligosaccharide--protein glycosyltransferase 48 kDa subunit [Salmo salar]	9.87124	4	8	4	1	466	51.612	6.01	High	High	Not Found	Not Found	5300000	4200000			0.445	High	0.00155199	175.112	4
Fish 1	Master Protein	XP_013993653.1	PREDICTED: exportin-7 isoform X1 [Salmo salar]	6.06061	4	6	4	1	1122	127.608	6.24	Not Found	Not Found	High	High			12000000	6800000	0.15	High	0.00155199	174.485	4
Fish 1	Master Protein	AAG18371.1	immunoglobulin light chain precursor [Salmo salar]	19.8347	3	7	1	1	242	26.248	6.76	Not Found	Not Found	Not Found	Medium				9100000	0.931	High	0.00155199	174.39	3
Fish 1	Master Protein	XP_014012485.1	PREDICTED: 26S protease regulatory subunit 8 isoform X1 [Salmo salar]	7.86241	2	4	2	1	407	45.82	7.58	Not Found	Not Found	High	High			72000000	42000000	0.179	High	0.00155199	173.83	2
Fish 1	Master Protein	XP_014057486.1	PREDICTED: casein kinase II subunit alpha-like [Salmo salar]	24.2268	6	7	2	1	388	44.872	8.02	Not Found	Not Found	High	Not Found			30000000		0.823	High	0.00155199	173.127	6
Fish 1	Master Protein	XP_013989342.1	PREDICTED: importin-9 [Salmo salar]	6.14948	4	8	4	1	1057	116.704	4.73	Not Found	Not Found	High	Medium			19000000	8900000	0.253	High	0.00155199	172.877	4
Fish 1	Master Protein	XP_013995916.1	PREDICTED: uroporphyrinogen decarboxylase [Salmo salar]	16.8937	3	6	3	1	367	41.162	6.8	Not Found	Not Found	High	Medium			53000000	53000000	0.413	High	0.00155199	172.819	3
Fish 1	Master Protein	NP_001133915.1	Phospholipase A-2-activating protein [Salmo salar]	12.2653	5	6	1	1	799	86.57	5.45	Not Found	Not Found	Not Found	Not Found					0.278	High	0.00155199	172.628	5
Fish 1	Master Protein	XP_014017583.1	PREDICTED: phospholipase D3 [Salmo salar]	9.89691	3	4	3	1	485	54.175	7.99	Not Found	Not Found	Not Found	High				12000000	0.25	High	0.00155199	172.444	3
Fish 1	Master Protein	ACM09017.1	Cellular nucleic acid-binding protein [Salmo salar]	26.3473	4	6	4	1	167	18.388	8.03	Not Found	Not Found	High	Not Found			21000000		0.848	High	0.00155199	171.86	4
Fish 1	Master Protein	ACI70023.1	WD repeat-containing protein 61 [Salmo salar]	24.2623	5	7	5	1	305	33.413	5.59	Not Found	Not Found	High	Medium			26000000	26000000	0.995	High	0.00155199	171.4	5
Fish 1	Master Protein	ACI34012.1	Eukaryotic translation initiation factor 5A-1 [Salmo salar]	42.6752	4	5	1	1	157	17.016	5.81	Not Found	Not Found	High	Not Found			100000000		1.783	High	0.00155199	170.966	4
Fish 1	Master Protein	ACN10526.1	Leucyl-tRNA synthetase, cytoplasmic [Salmo salar]	3.57143	2	4	2	1	1176	133.901	7.9	Not Found	Not Found	High	High			15000000	5700000	0.071	High	0.00155199	170.915	2
Fish 1	Master Protein	XP_014048973.1	PREDICTED: interleukin enhancer-binding factor 3 homolog isoform X1 [Salmo salar]	2.72512	2	3	2	1	844	90.757	8.32	Not Found	Not Found	High	Not Found			30000000		0.113	High	0.00155199	170.712	2
Fish 1	Master Protein	XP_014016949.1	PREDICTED: tissue-type plasminogen activator-like isoform X1 [Salmo salar]	11.0379	5	7	5	1	607	68.014	8.57	Not Found	Not Found	Not Found	High				12000000	0.324	High	0.00155199	170.482	5
Fish 1	Master Protein	XP_013989420.1	PREDICTED: vacuolar protein sorting-associated protein 29 isoform X1 [Salmo salar]	26.3441	3	6	3	1	186	20.847	7.01	Not Found	Not Found	High	High			43000000	40000000	0.778	High	0.00155199	170.433	3
Fish 1	Master Protein	ACI68429.1	Ubiquitin-conjugating enzyme E2 N [Salmo salar]	49.3506	5	9	1	1	154	17.266	6	Not Found	Not Found	High	Not Found			160000000		2.511	High	0.00155199	170.018	5
Fish 1	Master Protein	ACI67111.1	3-hydroxybutyrate dehydrogenase type 2 [Salmo salar]	13.0612	3	5	3	1	245	26.4	7.05	Not Found	Not Found	High	High			43000000	30000000	0.585	High	0.00155199	169.458	3
Fish 1	Master Protein	ACY30364.1	von Willebrand factor A domain containing 5A [Salmo salar]	7.83818	4	8	2	1	791	85.541	6.04	Not Found	Not Found	Not Found	Not Found					0.222	High	0.00155199	169.135	4
Fish 1	Master Protein	ACH71045.1	ribosomal protein, large, P1 like 2 [Salmo salar]	37.8378	2	9	2	1	111	11.41	4.28	Not Found	Not Found	High	High			150000000	210000000	2.981	High	0.00155199	168.644	2
Fish 1	Master Protein	CAD89610.1	myosin regulatory light chain 2 [Salmo salar]	31.1765	5	7	5	1	170	18.983	4.77	Not Found	Not Found	High	Not Found			38000000		2.831	High	0.00155199	168.263	5
Fish 1	Master Protein	ACI34222.1	Hsp90 co-chaperone Cdc37 [Salmo salar]	5.30504	1	3	1	1	377	44.344	5.22	Not Found	Not Found	High	High			43000000	57000000	0.105	High	0.00155199	168.127	1
Fish 1	Master Protein	XP_014048338.1	PREDICTED: 2',3'-cyclic-nucleotide 3'-phosphodiesterase-like isoform X1 [Salmo salar]	6.64781	3	5	3	1	707	77.061	4.75	Not Found	Not Found	High	High			27000000	9400000	0.166	High	0.00155199	167.684	3
Fish 1	Master Protein	ACN10030.1	60S ribosomal protein L10 [Salmo salar]	21.7557	5	10	5	1	262	29.746	10.13	Not Found	Not Found	High	Not Found			14000000		1.254	High	0.00155199	167.145	5
Fish 1	Master Protein	XP_014027076.1	PREDICTED: dipeptidyl peptidase 2 [Salmo salar]	5.91837	2	4	2	1	490	54.855	5.34	Not Found	Not Found	High	High			24000000	19000000	0.369	High	0.00155199	166.889	2
Fish 1	Master Protein	ACI69110.1	Nucleoside diphosphate kinase A [Salmo salar]	19.2053	2	10	1	1	151	17.007	6.55	Not Found	Not Found	High	Not Found			58000000		1.154	High	0.00155199	166.605	2
Fish 1	Master Protein	XP_014048353.1	PREDICTED: signal transducer and activator of transcription 3 isoform X1 [Salmo salar]	7.68278	4	4	3	1	807	91.925	5.97	Not Found	Not Found	High	Not Found			20000000		0.216	High	0.00155199	165.782	4
Fish 1	Master Protein	XP_013988541.1	PREDICTED: H-2 class II histocompatibility antigen, A-U alpha chain-like [Salmo salar]	16.5049	4	9	1	1	309	33.695	4.67	Not Found	Medium	Not Found	Not Found		4400000			1.154	High	0.00155199	164.828	4
Fish 1	Master Protein	XP_013990513.1	PREDICTED: prostaglandin E synthase 3-like [Salmo salar]	22.2857	4	5	2	1	175	19.977	4.46	Not Found	Not Found	High	High			100000000	57000000	1.783	High	0.00155199	164.56	4
Fish 1	Master Protein	XP_013993463.1	PREDICTED: hexokinase-2-like [Salmo salar]	7.92079	3	4	3	1	505	55.582	4.94	Not Found	Not Found	High	Not Found			39000000		0.25	High	0.00155199	164.539	3
Fish 1	Master Protein	AAG21255.1	immunoglobulin heavy chain variable region, partial [Salmo salar]	14.7059	2	4	2	1	136	14.946	7.94	Not Found	Not Found	High	High			77000000	26000000	0.778	High	0.00155199	164.209	2
Fish 1	Master Protein	ACN11423.1	Caspase-3 precursor [Salmo salar]	19.0141	4	8	4	1	284	31.078	6.54	Not Found	Not Found	High	High			25000000	9700000	0.624	High	0.00155199	163.645	4
Fish 1	Master Protein	ACN11166.1	Lupus La protein homolog B [Salmo salar]	9.47631	3	4	3	1	401	45.537	8.65	Not Found	Not Found	High	Not Found			27000000		0.468	High	0.00155199	163.52	3
Fish 1	Master Protein	XP_014037997.1	PREDICTED: uncharacterized protein LOC106591310 [Salmo salar]	15.5963	3	6	1	1	218	24.021	7.84	Not Found	Not Found	Not Found	Not Found					0.501	High	0.00155199	163.142	3
Fish 1	Master Protein	XP_014053588.1	PREDICTED: H/ACA ribonucleoprotein complex subunit 2-like protein [Salmo salar]	18.5897	2	5	2	1	156	17.379	8.81	Not Found	Not Found	High	Not Found			23000000		1.371	High	0.00155199	163	2
Fish 1	Master Protein	ACL79890.1	NADPH oxidase cytosolic protein [Salmo salar]	9.52381	4	6	1	1	504	56.778	5.11	Not Found	Not Found	Not Found	Not Found					0.334	High	0.00155199	162.201	4
Fish 1	Master Protein	XP_014060070.1	PREDICTED: prolyl endopeptidase-like [Salmo salar]	8.2768	6	7	6	1	737	83.46	6.32	Not Found	Not Found	Medium	High			4800000	7600000	0.389	High	0.00155199	161.051	6
Fish 1	Master Protein	XP_013991032.1	PREDICTED: membrane cofactor protein isoform X1 [Salmo salar]	15.4472	4	6	4	1	369	39.271	7.11	Not Found	Not Found	Not Found	High				12000000	0.585	High	0.00155199	160.991	4
Fish 1	Master Protein	XP_014043642.1	PREDICTED: protein PML-like [Salmo salar]	13.1455	3	6	1	1	213	24.382	8.62	Not Found	Not Found	Not Found	Not Found					0.585	High	0.00155199	160.64	3
Fish 1	Master Protein	XP_013982086.1	PREDICTED: adenine phosphoribosyltransferase-like [Salmo salar]	15.3846	2	4	2	1	182	19.945	6.54	Not Found	Not Found	High	Not Found			15000000		0.389	High	0.00155199	160.406	2
Fish 1	Master Protein	XP_014054540.1	PREDICTED: Kv channel-interacting protein 2 isoform X6 [Salmo salar]	3.18182	1	17	1	1	220	25.524	5	Not Found	Medium	High	High		76000000		22000000000	0.145	High	0.00155199	160.229	1
Fish 1	Master Protein	XP_014024069.1	PREDICTED: U1 small nuclear ribonucleoprotein 70 kDa-like [Salmo salar]	8.43373	4	7	4	1	498	57.791	9.51	Not Found	Not Found	High	High			62000000	36000000	0.52	High	0.00155199	159.834	4
Fish 1	Master Protein	XP_013979552.1	PREDICTED: nuclear pore complex protein Nup93 isoform X1 [Salmo salar]	4.02844	3	4	3	1	844	95.449	6.05	Not Found	Not Found	High	Not Found			38000000		0.129	High	0.00155199	159.759	3
Fish 1	Master Protein	XP_014069132.1	PREDICTED: coatomer subunit delta [Salmo salar]	6.86275	3	4	1	1	510	56.716	5.76	Not Found	Not Found	Not Found	Not Found					0.269	High	0.00155199	159.459	3
Fish 1	Master Protein	ACL79889.1	NADPH oxidase cytosolic protein [Salmo salar]	15.0121	6	9	6	1	413	47.464	7.71	Not Found	Not Found	High	High			47000000	35000000	0.61	High	0.00155199	158.933	6
Fish 1	Master Protein	XP_014008772.1	PREDICTED: serine/threonine-protein phosphatase 6 regulatory subunit 2-like isoform X1 [Salmo salar]	5.21739	3	4	3	1	920	101.354	4.64	Not Found	Not Found	Not Found	Not Found					0.202	High	0.00155199	158.859	3
Fish 1	Master Protein	ACI34293.1	Glucosamine-6-phosphate isomerase [Salmo salar]	22.1818	3	6	3	1	275	30.965	6.8	Not Found	Not Found	High	Not Found			28000000		0.668	High	0.00155199	158.315	3
Fish 1	Master Protein	XP_014054367.1	PREDICTED: cytoplasmic FMR1-interacting protein 2 isoform X1 [Salmo salar]	5.98563	7	8	1	1	1253	145.563	6.96	Not Found	Not Found	Not Found	Not Found					0.23	High	0.00155199	158.21	7
Fish 1	Master Protein	XP_014062728.1	PREDICTED: FACT complex subunit SPT16 isoform X1 [Salmo salar]	2.22008	2	4	2	1	1036	117.896	5.55	Not Found	Not Found	High	Medium			71000000	19000000	0.077	High	0.00155199	158.063	2
Fish 1	Master Protein	XP_014012031.1	PREDICTED: calpain-1 catalytic subunit-like [Salmo salar]	10.7955	6	7	6	1	704	79.639	5.31	Not Found	Not Found	High	Medium			7600000	13000000	0.425	High	0.00155199	156.729	6
Fish 1	Master Protein	ACN10621.1	kinase C delta type [Salmo salar]	10.8853	5	7	5	1	689	78.459	7.49	Not Found	Not Found	High	High			12000000	6200000	0.307	High	0.00155199	155.839	5
Fish 1	Master Protein	XP_014037089.1	PREDICTED: eukaryotic translation initiation factor 5A-1-like isoform X1 [Salmo salar]	40.6061	4	4	1	1	165	18.04	6.1	Not Found	Not Found	High	Not Found			130000000		1.512	High	0.00155199	154.959	4
Fish 1	Master Protein	XP_013995604.1	PREDICTED: microtubule-associated protein RP/EB family member 2 isoform X1 [Salmo salar]	8.5044	2	4	2	1	341	38.173	5.17	Not Found	Not Found	High	Not Found			41000000		0.259	High	0.00155199	154.866	2
Fish 1	Master Protein	ACI69442.1	Signal peptidase complex catalytic subunit SEC11A [Salmo salar]	16.2011	3	8	3	1	179	20.604	9.33	High	High	Not Found	Not Found	3300000	2600000			0.778	High	0.00155199	154.628	3
Fish 1	Master Protein	XP_013984565.1	PREDICTED: adenylosuccinate synthetase isozyme 2-like [Salmo salar]	5.31915	2	4	2	1	470	51.696	6.98	Not Found	Not Found	High	Not Found			41000000		0.292	High	0.00155199	154.62	2
Fish 1	Master Protein	XP_014054812.1	PREDICTED: calnexin-like isoform X1 [Salmo salar]	9.30599	5	10	5	1	634	71.855	4.44	High	Not Found	Not Found	Not Found	12000000				0.738	High	0.00155199	154.298	5
Fish 1	Master Protein	XP_014061165.1	PREDICTED: reticulon-1-A isoform X3 [Salmo salar]	13.1195	5	6	3	1	343	37.764	5.25	Not Found	Not Found	Not Found	Not Found					0.968	High	0.00155199	154.014	5
Fish 1	Master Protein	XP_014050366.1	PREDICTED: ras GTPase-activating protein-binding protein 2-like isoform X3 [Salmo salar]	8.18713	3	6	3	1	513	56.562	5.39	Not Found	Not Found	High	Not Found			30000000		0.374	High	0.00155199	153.407	3
Fish 1	Master Protein	XP_014001004.1	PREDICTED: prostaglandin E synthase 3-like isoform X1 [Salmo salar]	18.2857	3	4	1	1	175	20.081	4.53	Not Found	Not Found	Not Found	High				61000000	0.995	High	0.00155199	152.652	3
Fish 1	Master Protein	XP_014019165.1	PREDICTED: lysosomal Pro-X carboxypeptidase [Salmo salar]	5.16899	3	7	3	1	503	56.462	5.25	Not Found	Not Found	Medium	High			9800000	13000000	0.389	High	0.00155199	152.329	3
Fish 1	Master Protein	XP_014009545.1	PREDICTED: cullin-9-like isoform X1 [Salmo salar]	2.80921	6	7	1	1	2563	287.477	5.66	Not Found	Not Found	Not Found	Not Found					0.102	High	0.00155199	151.533	6
Fish 1	Master Protein	XP_014026769.1	PREDICTED: U4/U6.U5 tri-snRNP-associated protein 2-like [Salmo salar]	15.121	5	7	5	1	496	57.426	7.58	Not Found	Not Found	High	High			18000000	14000000	0.468	High	0.00155199	151.354	5
Fish 1	Master Protein	XP_013998332.1	PREDICTED: protein argonaute-2 isoform X3 [Salmo salar]	6.33484	4	5	4	1	884	99.993	8.91	Not Found	Not Found	High	High			18000000	14000000	0.19	High	0.00155199	150.332	4
Fish 1	Master Protein	XP_014047038.1	PREDICTED: protein arginine N-methyltransferase 5 isoform X1 [Salmo salar]	5.21327	3	3	3	1	633	71.922	6.34	Not Found	Not Found	High	Not Found			21000000		0.184	High	0.00155199	150.116	3
Fish 1	Master Protein	ACI68329.1	Phosphoglycolate phosphatase [Salmo salar]	21.8391	1	3	1	1	87	9.528	8.88	Not Found	Not Found	High	High			13000000	8300000	0.585	High	0.00155199	149.453	1
Fish 1	Master Protein	ACN10585.1	Interferon-induced guanylate-binding protein 1 [Salmo salar]	13.738	6	7	6	1	626	71.303	5.44	Not Found	Not Found	High	Not Found			17000000		0.413	High	0.00155199	149.417	6
Fish 1	Master Protein	AAG18365.1	immunoglobulin light chain precursor [Salmo salar]	23.9837	3	9	1	1	246	26.465	4.93	Not Found	Not Found	High	Not Found					1.154	High	0.00155199	148.872	3
Fish 1	Master Protein	XP_014067075.1	PREDICTED: uncharacterized protein LOC106611413 isoform X1 [Salmo salar]	31.4465	4	6	4	1	159	18.534	8.76	Medium	High	Not Found	Not Found	6800000	3700000			1.512	High	0.00155199	148.501	4
Fish 1	Master Protein	XP_014052548.1	PREDICTED: transient receptor potential cation channel subfamily V member 1 isoform X1 [Salmo salar]	2.8607	2	5	2	1	804	92.695	7.72	Medium	High	Not Found	Not Found	3400000	3000000			0.119	High	0.00155199	148.38	2
Fish 1	Master Protein	XP_014055080.1	PREDICTED: eukaryotic translation initiation factor 3 subunit A isoform X1 [Salmo salar]	4.50949	4	5	4	1	1264	148.976	7.47	Not Found	Not Found	High	Not Found			44000000		0.104	High	0.00155199	147.689	4
Fish 1	Master Protein	XP_014013425.1	PREDICTED: platelet-activating factor acetylhydrolase IB subunit gamma-like isoform X7 [Salmo salar]	26.009	3	4	3	1	223	24.538	6.8	Not Found	Not Found	High	Not Found			57000000		1.154	High	0.00155199	147.6	3
Fish 1	Master Protein	XP_014062517.1	PREDICTED: prostaglandin reductase 1-like [Salmo salar]	8.5044	2	4	2	1	341	37.26	6.32	Not Found	Not Found	High	High			68000000	30000000	0.334	High	0.00155199	147.478	2
Fish 1	Master Protein	ACI67330.1	Dihydrofolate reductase [Salmo salar]	14.7368	2	4	2	1	190	21.891	8.28	Not Found	Not Found	High	High			52000000	30000000	0.389	High	0.00155199	147.226	2
Fish 1	Master Protein	XP_014068095.1	PREDICTED: C-terminal-binding protein 1-like isoform X1 [Salmo salar]	7.50507	2	2	2	1	493	53.202	6.48	Not Found	Not Found	High	Not Found			82000000		0.194	High	0.00155199	147.16	2
Fish 1	Master Protein	ACN10085.1	60S ribosomal protein L13 [Salmo salar]	5.21327	1	3	1	1	211	24.254	11.6	Not Found	Not Found	High	High			42000000	9000000	0.194	High	0.00155199	147.04	1
Fish 1	Master Protein	XP_014018787.1	PREDICTED: von Willebrand factor A domain-containing protein 5A-like isoform X1 [Salmo salar]	5.52885	4	8	2	1	832	90.436	5.16	Not Found	Not Found	Not Found	Not Found					0.227	High	0.00155199	146.973	4
Fish 1	Master Protein	XP_014005218.1	PREDICTED: profilin-2 [Salmo salar]	35.2518	3	6	2	1	139	15.049	6.54	Not Found	Not Found	High	Medium			55000000	32000000	1.371	High	0.00155199	146.697	3
Fish 1	Master Protein	XP_013996735.1	PREDICTED: poly(U)-specific endoribonuclease-C-like isoform X1 [Salmo salar]	16.5517	3	6	3	1	290	33.062	6.89	Not Found	Not Found	High	Medium			20000000	3100000	0.501	High	0.00155199	146.252	3
Fish 1	Master Protein	ACI33509.1	Coatomer subunit delta [Salmo salar]	6.4833	3	5	1	1	509	56.39	5.67	Not Found	Not Found	Not Found	Medium				10000000	0.25	High	0.00155199	146.195	3
Fish 1	Master Protein	NP_001158857.1	Macrosialin precursor [Salmo salar]	10.7042	3	13	3	1	355	37.228	8.28	Medium	High	Not Found	Not Found	8200000	10000000			0.54	High	0.00155199	146.109	3
Fish 1	Master Protein	ACI33829.1	Signal transducer and activator of transcription 1-alpha/beta [Salmo salar]	10.9091	7	9	6	1	770	88.814	5.77	Not Found	Not Found	High	Medium			45000000	25000000	0.431	High	0.00155199	146.033	7
Fish 1	Master Protein	XP_013998188.1	PREDICTED: casein kinase II subunit alpha isoform X1 [Salmo salar]	19.1327	5	5	1	1	392	45.297	7.72	Not Found	Not Found	Not Found	Not Found					0.73	High	0.00155199	145.958	5
Fish 1	Master Protein	XP_013981010.1	PREDICTED: AMP deaminase 3-like isoform X1 [Salmo salar]	8.18414	4	5	4	1	782	90.39	6.99	Not Found	Not Found	High	Not Found			21000000		0.222	High	0.00155199	145.567	4
Fish 1	Master Protein	XP_013986069.1	PREDICTED: structural maintenance of chromosomes protein 3 [Salmo salar]	3.28677	4	5	4	1	1217	141.326	6.96	Not Found	Not Found	High	Not Found			30000000		0.117	High	0.00155199	145.493	4
Fish 1	Master Protein	XP_014018037.1	PREDICTED: structural maintenance of chromosomes protein 4-like isoform X1 [Salmo salar]	7.33591	7	7	7	1	1295	146.332	7.05	Not Found	Not Found	High	Not Found			24000000		0.217	High	0.00155199	145.444	7
Fish 1	Master Protein	XP_014032535.1	PREDICTED: probable ATP-dependent RNA helicase ddx6 [Salmo salar]	11.3821	4	6	4	1	492	55.108	7.68	Not Found	Not Found	High	High			38000000	36000000	0.311	High	0.00177395	144.479	4
Fish 1	Master Protein	NP_001135168.1	RNA-binding protein 8A [Salmo salar]	17.1429	2	4	2	1	175	19.886	5.72	Not Found	Not Found	High	High			110000000	38000000	0.778	High	0.00177395	143.842	2
Fish 1	Master Protein	NP_001167172.1	N-acetylglucosamine-6-sulfatase precursor [Salmo salar]	7.33591	3	7	3	1	518	58.289	6.92	Not Found	Not Found	Medium	High			3300000	19000000	0.292	High	0.00177395	143.831	3
Fish 1	Master Protein	ACI69028.1	Cystatin-B [Salmo salar]	47.9592	3	7	3	1	98	10.754	7.59	Not Found	Not Found	High	Medium			60000000	25000000	2.162	High	0.00177395	142.589	3
Fish 1	Master Protein	XP_014024500.1	PREDICTED: uncharacterized protein LOC106584129 isoform X1 [Salmo salar]	2.84035	3	5	2	1	1021	114.003	6.01	Not Found	Not Found	High	Not Found			14000000		0.112	High	0.00177395	142.268	3
Fish 1	Master Protein	XP_013994876.1	PREDICTED: nucleolin-like [Salmo salar]	5.83942	3	4	3	1	548	59.258	5.47	Not Found	Not Found	High	Not Found			21000000		0.233	High	0.00177395	141.894	3
Fish 1	Master Protein	XP_013983648.1	PREDICTED: uncharacterized protein LOC106562996 [Salmo salar]	4.74308	1	4	1	1	253	29.066	7.05	Not Found	Not Found	High	High			320000000	85000000	0.145	High	0.00177395	141.39	1
Fish 1	Master Protein	ACM09629.1	Small nuclear ribonucleoprotein G [Salmo salar]	25	2	5	2	1	76	8.423	8.88	Not Found	Not Found	High	High			21000000	18000000	2.162	High	0.00177395	141.132	2
Fish 1	Master Protein	XP_014037811.1	PREDICTED: cullin-associated NEDD8-dissociated protein 1-like, partial [Salmo salar]	9.51662	5	7	3	1	662	73.411	6	Not Found	Not Found	High	Not Found			15000000		0.417	High	0.00177395	140.356	5
Fish 1	Master Protein	XP_014062442.1	PREDICTED: uncharacterized protein LOC106608805 [Salmo salar]	16.8182	3	5	3	1	220	24.213	7.66	Not Found	Not Found	High	High			2800000	38000000	0.585	High	0.00177395	139.851	3
Fish 1	Master Protein	XP_014064924.1	PREDICTED: U6 snRNA-associated Sm-like protein LSm6 [Salmo salar]	22.5	2	5	2	1	80	9.08	9.54	Not Found	Not Found	Medium	High			29000000	18000000	1.154	High	0.00177395	139.28	2
Fish 1	Master Protein	ACN11010.1	Phospholipase A-2-activating protein [Salmo salar]	11.5144	5	6	1	1	799	86.584	5.55	Not Found	Not Found	Medium	Not Found			5300000		0.278	High	0.00177395	139.265	5
Fish 1	Master Protein	XP_014023829.1	PREDICTED: isoleucine--tRNA ligase, cytoplasmic [Salmo salar]	6.07256	6	8	6	1	1268	144.915	6.43	Not Found	Not Found	High	High			23000000	19000000	0.199	High	0.00177395	138.98	6
Fish 1	Master Protein	XP_013989219.1	PREDICTED: TAR DNA-binding protein 43-like [Salmo salar]	12.8079	4	6	2	1	406	43.81	6.02	Not Found	Not Found	High	Medium			26000000	15000000	0.624	High	0.00177395	138.943	4
Fish 1	Master Protein	XP_014052166.1	PREDICTED: plasma alpha-L-fucosidase-like [Salmo salar]	16.4474	5	7	5	1	456	52.477	6.39	Not Found	Not Found	High	High			11000000	14000000	0.532	High	0.00177395	138.797	5
Fish 1	Master Protein	ACN12574.1	Cathepsin B precursor [Salmo salar]	15.1515	3	6	3	1	330	36.172	5.47	Not Found	Not Found	High	High			32000000	15000000	0.638	High	0.00198413	138.177	3
Fish 1	Master Protein	ACI33116.1	ELAV-like protein 1 [Salmo salar]	4.81283	2	4	2	1	374	41.557	9.06	Not Found	Not Found	High	High			43000000	13000000	0.233	High	0.00198413	136.472	2
Fish 1	Master Protein	XP_014037889.1	PREDICTED: cullin-associated NEDD8-dissociated protein 1, partial [Salmo salar]	14.3695	6	8	4	1	682	74.768	5.78	Not Found	Not Found	Medium	Not Found			43000000		0.379	High	0.00198413	136.1	6
Fish 1	Master Protein	ACI67965.1	Complement component 1 Q subcomponent-binding protein, mitochondrial precursor [Salmo salar]	11.5254	2	4	2	1	295	32.855	5.1	Not Found	Not Found	High	High			23000000	22000000	0.274	High	0.00198413	135.92	2
Fish 1	Master Protein	NP_001158877.1	Beta-centractin [Salmo salar]	18.3511	3	3	3	1	376	42.337	6.64	Not Found	Not Found	High	Not Found			100000000		0.35	High	0.00198413	135.396	3
Fish 1	Master Protein	XP_014053528.1	PREDICTED: heat shock 70 kDa protein 4-like [Salmo salar]	10.4637	6	6	6	1	841	94.239	5.33	Not Found	Not Found	High	Not Found			43000000		0.269	High	0.00198413	135.173	6
Fish 1	Master Protein	XP_014056644.1	PREDICTED: tropomyosin alpha-3 chain-like isoform X5 [Salmo salar]	16.2791	4	6	4	1	258	29.779	4.69	Not Found	Not Found	High	Medium			33000000	2500000	0.551	High	0.00198413	135.016	4
Fish 1	Master Protein	XP_013981667.1	PREDICTED: glycine N-methyltransferase [Salmo salar]	21.4286	5	8	5	1	294	33.37	6.54	Not Found	Not Found	High	Not Found			39000000		1.154	High	0.00198413	134.947	5
Fish 1	Master Protein	XP_013988298.1	PREDICTED: protein transport protein Sec61 subunit alpha isoform B [Salmo salar]	13.2353	4	6	4	1	476	52.277	8.02	Medium	High	Not Found	Not Found	2100000	3300000			0.585	High	0.00198413	134.585	4
Fish 1	Master Protein	ACN10550.1	Pre-mRNA-processing factor 39 [Salmo salar]	6.2591	4	5	1	1	687	78.017	5.31	Not Found	Not Found	High	Not Found			21000000		0.259	High	0.00198413	134.499	4
Fish 1	Master Protein	XP_013990509.1	PREDICTED: nascent polypeptide-associated complex subunit alpha, muscle-specific form isoform X1 [Salmo salar]	3.13225	2	3	2	1	862	86.911	9.5	Not Found	Not Found	High	Not Found			170000000		0.233	High	0.00219673	133.434	2
Fish 1	Master Protein	AAN75109.1	MHC class I, partial [Salmo salar]	16.338	5	7	1	1	355	39.782	5.55	Not Found	Not Found	Not Found	Not Found					0.968	High	0.00219673	133.415	5
Fish 1	Master Protein	NP_001167174.1	helicase MOV-10 [Salmo salar]	7.03812	4	4	4	1	1023	114.466	8.53	Not Found	Not Found	High	High			15000000	19000000	0.152	High	0.00219673	133.012	4
Fish 1	Master Protein	ACN12222.1	40S ribosomal protein S26 [Salmo salar]	31.0345	3	7	1	1	116	13.025	10.86	Not Found	Not Found	High	Not Found			210000000		3.642	High	0.00219673	132.102	3
Fish 1	Master Protein	ACI66049.1	Ig kappa chain V region K29-213 [Salmo salar]	9.92366	1	3	1	1	131	14.366	6.24	Not Found	Not Found	High	High			53000000	31000000	0.468	High	0.00219673	132.084	1
Fish 1	Master Protein	XP_014054430.1	PREDICTED: EH domain-containing protein 1-like [Salmo salar]	12.9213	6	7	6	1	534	60.34	6.51	Not Found	Medium	Not Found	Not Found		6200000			0.433	High	0.00219673	131.868	6
Fish 1	Master Protein	ACI33971.1	SUMO-conjugating enzyme UBC9 [Salmo salar]	16.5775	1	4	1	1	187	21.361	7.78	Not Found	Not Found	High	Not Found			140000000		0.668	High	0.00219673	131.799	1
Fish 1	Master Protein	XP_013982479.1	PREDICTED: lysosomal protective protein-like [Salmo salar]	12.848	4	5	4	1	467	52.213	5.12	Not Found	Not Found	High	High				64000000	0.585	High	0.00219673	131.493	4
Fish 1	Master Protein	XP_014045565.1	PREDICTED: serine/threonine-protein phosphatase 2A 56 kDa regulatory subunit epsilon isoform isoform X1 [Salmo salar]	5.56745	2	4	2	1	467	54.479	6.95	Not Found	Not Found	Not Found	High				18000000	0.202	High	0.00219673	131.42	2
Fish 1	Master Protein	XP_014056218.1	PREDICTED: deoxyribonuclease-2-alpha-like [Salmo salar]	7.41688	2	4	1	1	391	42.482	5.08	Not Found	Not Found	Medium	High				45000000	0.245	High	0.00219673	131.4	2
Fish 1	Master Protein	XP_014031416.1	PREDICTED: coatomer subunit beta-like, partial [Salmo salar]	13.0742	5	5	1	1	566	63.977	6.09	Not Found	Not Found	Medium	Not Found			46000000		0.354	High	0.00219673	131.331	5
Fish 1	Master Protein	XP_013983987.1	PREDICTED: proactivator polypeptide-like [Salmo salar]	7.88732	2	3	2	1	355	38.604	5.57	Not Found	Not Found	High	Not Found			31000000		0.292	High	0.00227946	131.11	2
Fish 1	Master Protein	P84408.3	RecName: Full=Histone H1; Contains: RecName: Full=SAMP H1	38.1818	3	4	2	1	55	5.317	10.36	Not Found	Not Found	High	Not Found			300000000		2.981	High	0.00227946	130.817	3
Fish 1	Master Protein	ACI69178.1	Dihydropteridine reductase [Salmo salar]	17.6471	2	3	2	1	238	25.069	6.76	Not Found	Not Found	High	Not Found			36000000		0.778	High	0.00227946	130.522	2
Fish 1	Master Protein	XP_014054425.1	PREDICTED: pre-mRNA-processing factor 39-like isoform X1 [Salmo salar]	5.89849	4	5	1	1	729	82.046	5.22	Not Found	Not Found	Not Found	Not Found					0.252	High	0.00227946	129.609	4
Fish 1	Master Protein	NP_001133821.1	Coatomer subunit beta [Salmo salar]	8.49948	5	5	1	1	953	106.756	6.11	Not Found	Not Found	High	Not Found			70000000		0.224	High	0.00227946	128.719	5
Fish 1	Master Protein	XP_013991178.1	PREDICTED: mitogen-activated protein kinase 14A isoform X2 [Salmo salar]	23.8227	5	7	5	1	361	41.592	5.16	Not Found	Not Found	Medium	Medium			30000000	23000000	0.778	High	0.00227946	128.211	5
Fish 1	Master Protein	ACN58598.1	Calcium/calmodulin-dependent protein kinase type II gamma chain, partial [Salmo salar]	22.3776	3	7	1	1	143	16.123	6.4	Not Found	Not Found	Medium	Not Found			4000000		1.371	High	0.00227946	127.97	3
Fish 1	Master Protein	ACN11343.1	Myelin expression factor 2 [Salmo salar]	5.40098	3	3	3	1	611	64.548	5.17	Not Found	Not Found	Not Found	Not Found					0.233	High	0.00227946	127.327	3
Fish 1	Master Protein	XP_014045492.1	PREDICTED: dipeptidyl peptidase 9-like isoform X1 [Salmo salar]	10.7345	6	6	2	1	885	100.696	6.51	Not Found	Not Found	Not Found	Not Found					0.334	High	0.00227946	126.858	6
Fish 1	Master Protein	ACI66726.1	Nitrilase homolog 2 [Salmo salar]	12.9825	2	3	2	1	285	31.172	6.4	Not Found	Not Found	High	High			23000000	13000000	0.292	High	0.00227946	126.803	2
Fish 1	Master Protein	XP_014014698.1	PREDICTED: uncharacterized protein LOC106579381 isoform X1 [Salmo salar]	5.6391	1	3	1	1	266	29.536	8.75	Not Found	Not Found	Not Found	Not Found					0.52	High	0.00227946	126.553	1
Fish 1	Master Protein	ACI67114.1	Coatomer subunit zeta-1 [Salmo salar]	15.2542	2	4	2	1	177	20.243	4.88	Not Found	Not Found	High	High			41000000	24000000	0.931	High	0.00227946	126.4	2
Fish 1	Master Protein	ACN10645.1	WD40 repeat-containing protein SMU1 [Salmo salar]	12.4756	6	8	6	1	513	57.67	7.2	Not Found	Not Found	High	Not Found			21000000		0.52	High	0.00227946	126.349	6
Fish 1	Master Protein	NP_001133289.1	Phenylalanyl-tRNA synthetase beta chain [Salmo salar]	10.6961	4	5	4	1	589	66.344	5.49	Not Found	Not Found	High	Not Found			30000000		0.245	High	0.00227946	125.872	4
Fish 1	Master Protein	ACN10481.1	Autophagy-related protein 7 [Salmo salar]	11.7318	5	6	5	1	716	78.914	5.94	Not Found	Not Found	High	Not Found			22000000		0.292	High	0.00227946	125.582	5
Fish 1	Master Protein	ACI67252.1	Macrophage migration inhibitory factor [Salmo salar]	34.2105	3	5	3	1	114	12.361	6.76	Not Found	Not Found	High	High			29000000	30000000	1.371	High	0.00227946	125.527	3
Fish 1	Master Protein	XP_014066663.1	PREDICTED: cytoplasmic dynein 1 heavy chain 1 isoform X1 [Salmo salar]	1.20586	4	4	4	1	4644	532.677	6.38	Not Found	Not Found	High	Not Found			24000000		0.032	High	0.00227946	125.424	4
Fish 1	Master Protein	XP_014050185.1	PREDICTED: semaphorin-4F-like [Salmo salar]	10.1695	5	7	3	1	708	77.626	7.49	Not Found	Not Found	Not Found	Not Found					0.315	High	0.00227946	124.808	5
Fish 1	Master Protein	XP_014051660.1	PREDICTED: matrin-3-like [Salmo salar]	2.75716	3	4	3	1	943	106.107	5.36	Not Found	Not Found	Not Found	Not Found					0.12	High	0.00227946	124.319	3
Fish 1	Master Protein	XP_014066872.1	PREDICTED: nesprin-1-like isoform X1 [Salmo salar]	0.869074	6	7	6	1	8860	1013.24	5.36	Not Found	Not Found	High	Not Found			3000000		0.024	High	0.00227946	124.234	6
Fish 1	Master Protein	XP_013989502.1	PREDICTED: nck-associated protein 1-like [Salmo salar]	4.52128	4	5	4	1	1128	129.102	6.46	Not Found	Not Found	High	Not Found			30000000		0.16	High	0.00227946	123.565	4
Fish 1	Master Protein	ACI68197.1	Heterogeneous nuclear ribonucleoprotein A3 homolog 2 [Salmo salar]	4.71976	1	2	1	1	339	36.139	8.35	Not Found	Not Found	High	Not Found			73000000		0.122	High	0.00227946	123.06	1
Fish 1	Master Protein	ACI68936.1	Myosin light chain 3, skeletal muscle isoform [Salmo salar]	12.4224	2	3	1	1	161	17.303	4.5	Not Found	Not Found	High	Not Found			41000000		0.585	High	0.00227946	122.888	2
Fish 1	Master Protein	XP_014014214.1	PREDICTED: V-type proton ATPase subunit C 1-A [Salmo salar]	9.42408	3	7	3	1	382	44.091	6.95	Not Found	Not Found	High	Medium			16000000	11000000	0.389	High	0.00227946	122.692	3
Fish 1	Master Protein	XP_014033046.1	PREDICTED: palmitoyl-protein thioesterase 1-like [Salmo salar]	13.8158	3	4	3	1	304	33.943	5.66	Not Found	Not Found	Not Found	High				21000000	0.468	High	0.00227946	122.678	3
Fish 1	Master Protein	NP_001140138.1	26S protease regulatory subunit 6B [Salmo salar]	12.6794	2	4	2	1	418	47.363	5.26	Not Found	Not Found	High	Not Found			67000000		0.318	High	0.00227946	122.61	2
Fish 1	Master Protein	ACN10664.1	High affinity immunoglobulin gamma Fc receptor I precursor [Salmo salar]	17.8248	4	6	4	1	331	37.757	7.81	Not Found	Not Found	High	Not Found			32000000		0.551	High	0.00227946	122.565	4
Fish 1	Master Protein	ACI33901.1	BCCIP homolog [Salmo salar]	14.1141	3	3	3	1	333	37.181	4.73	Not Found	Not Found	High	Not Found			15000000		0.468	High	0.00227946	121.808	3
Fish 1	Master Protein	XP_013991308.1	PREDICTED: structural maintenance of chromosomes protein 1A [Salmo salar]	5.8489	6	6	6	1	1231	142.551	7.43	Not Found	Not Found	High	Not Found			35000000		0.174	High	0.00227946	121.402	6
Fish 1	Master Protein	XP_013985591.1	PREDICTED: THUMP domain-containing protein 1-like [Salmo salar]	3.40909	1	3	1	1	352	40.172	6.28	Not Found	Not Found	High	High			32000000	12000000	0.101	High	0.00227946	120.937	1
Fish 1	Master Protein	ACI68827.1	60S ribosomal protein L23a [Salmo salar]	8.3871	1	2	1	1	155	17.689	10.49	Not Found	Not Found	High	Not Found			84000000		0.292	High	0.00227946	120.78	1
Fish 1	Master Protein	XP_014031092.1	PREDICTED: AP-1 complex subunit gamma-1 isoform X1 [Salmo salar]	9.87805	5	6	5	1	820	91.284	6.77	Not Found	Not Found	High	Medium			20000000	14000000	0.284	High	0.00227946	120.601	5
Fish 1	Master Protein	XP_014026435.1	PREDICTED: nucleolysin TIA-1 isoform p40-like [Salmo salar]	16.8798	4	4	1	1	391	42.848	7.77	Not Found	Not Found	Medium	Not Found			22000000		0.624	High	0.00227946	120.425	4
Fish 1	Master Protein	XP_013985225.1	PREDICTED: sister chromatid cohesion protein PDS5 homolog B-like [Salmo salar]	4.95413	4	5	4	1	1090	124.099	8.6	Not Found	Not Found	High	Not Found			29000000		0.168	High	0.00227946	120.373	4
Fish 1	Master Protein	XP_014060038.1	PREDICTED: uncharacterized protein LOC106607531 [Salmo salar]	24.3902	3	4	3	1	205	22.465	8.72	Not Found	Not Found	Not Found	Not Found					1.154	High	0.00227946	119.956	3
Fish 1	Master Protein	ACN10429.1	Translocon-associated protein subunit delta precursor [Salmo salar]	17.9641	2	5	2	1	167	18.257	5.2	High	High	Not Found	Not Found	6800000	3400000			0.931	High	0.00227946	119.597	2
Fish 1	Master Protein	ACH70855.1	ribosomal protein L28 [Salmo salar]	40.8759	5	5	5	1	137	15.482	11.85	Not Found	Not Found	High	Not Found			35000000		2.594	High	0.00227946	119.551	5
Fish 1	Master Protein	ACN10875.1	Cleavage stimulation factor 77 kDa subunit [Salmo salar]	6.42458	3	3	3	1	716	82.66	8	Not Found	Not Found	High	Not Found			16000000		0.184	High	0.00227946	118.728	3
Fish 1	Master Protein	NP_001134472.1	Prefoldin subunit 2 [Salmo salar]	20	3	4	3	1	160	16.97	6.18	Not Found	Not Found	High	Not Found			21000000		0.778	High	0.00227946	118.102	3
Fish 1	Master Protein	XP_014053444.1	PREDICTED: CDKN2AIP N-terminal-like protein [Salmo salar]	35.514	3	3	3	1	107	12.591	5.16	Not Found	Not Found	High	Not Found			24000000		1.683	High	0.00227946	118.072	3
Fish 1	Master Protein	XP_014020398.1	PREDICTED: GA-binding protein alpha chain-like [Salmo salar]	6.37813	2	3	2	1	439	49.685	4.84	Not Found	Not Found	High	High			12000000	17000000	0.233	High	0.00227946	117.96	2
Fish 1	Master Protein	ACI34118.1	GRB2-related adaptor protein 2 [Salmo salar]	11.0727	3	5	3	1	289	32.752	7.75	Not Found	Not Found	High	Not Found			61000000		0.334	High	0.00227946	117.757	3
Fish 1	Master Protein	ACI33240.1	NADH-cytochrome b5 reductase 3 [Salmo salar]	15.3846	4	5	4	1	299	33.521	7.44	Not Found	High	Not Found	Not Found		2900000			0.719	High	0.00227946	117.256	4
Fish 1	Master Protein	XP_013983968.1	PREDICTED: K0020 protein isoform X1 [Salmo salar]	8.30769	3	3	3	1	650	73.374	9.47	Not Found	Not Found	High	Not Found			13000000		0.194	High	0.00227946	116.545	3
Fish 1	Master Protein	XP_014071192.1	PREDICTED: heterogeneous nuclear ribonucleoprotein M isoform X1 [Salmo salar]	5.37313	3	5	3	1	670	71.645	8.24	Not Found	Not Found	High	Not Found			53000000		0.158	High	0.00227946	116.321	3
Fish 1	Master Protein	XP_013997274.1	PREDICTED: chromodomain-helicase-DNA-binding protein 4-like isoform X1 [Salmo salar]	2.20441	3	5	3	1	1996	225.963	5.64	Not Found	Not Found	High	Not Found			26000000		0.083	High	0.00227946	116.245	3
Fish 1	Master Protein	XP_013982519.1	PREDICTED: cytochrome b-245 light chain-like [Salmo salar]	11.1702	2	9	2	1	188	20.425	8.66	Medium	Medium	Not Found	Not Found	11000000	9300000			0.995	High	0.00227946	116.089	2
Fish 1	Master Protein	XP_014015416.1	PREDICTED: glycine--tRNA ligase [Salmo salar]	6.28342	3	5	3	1	748	84.584	6.96	Not Found	Not Found	Medium	High			2800000	16000000	0.145	High	0.00227946	116.035	3
Fish 1	Master Protein	ACI67575.1	Thioredoxin domain-containing protein 17 [Salmo salar]	43.0894	4	5	4	1	123	14.186	5.58	Not Found	Not Found	High	Medium			43000000	19000000	1.783	High	0.00227946	115.656	4
Fish 1	Master Protein	ACN12562.1	Delta-aminolevulinic acid dehydratase [Salmo salar]	6.9697	2	3	2	1	330	36.106	7.64	Not Found	Not Found	Not Found	High				15000000	0.292	High	0.00227946	115.477	2
Fish 1	Master Protein	XP_013979591.1	PREDICTED: cathepsin L1-like [Salmo salar]	9.49555	2	2	2	1	337	36.749	5.1	Not Found	Not Found	Not Found	Not Found					0.389	High	0.00227946	114.585	2
Fish 1	Master Protein	ACI69240.1	Ig kappa chain V-III region VG precursor [Salmo salar]	9.92366	1	2	1	1	131	14.493	5.96	Not Found	Not Found	Not Found	High				14000000	0.334	High	0.00227946	114.43	1
Fish 1	Master Protein	XP_014048228.1	PREDICTED: EH domain-containing protein 4 isoform X1 [Salmo salar]	6.22711	3	5	3	1	546	61.983	6.61	Not Found	Medium	Not Found	Not Found		4700000			0.218	High	0.00227946	113.975	3
Fish 1	Master Protein	XP_013991657.1	PREDICTED: citrate synthase, mitochondrial [Salmo salar]	5.9322	2	3	2	1	472	52.241	7.61	Not Found	Not Found	High	Not Found			64000000		0.212	High	0.00227946	113.577	2
Fish 1	Master Protein	XP_014023619.1	PREDICTED: nuclear receptor coactivator 5 isoform X1 [Salmo salar]	7.48899	4	5	4	1	681	76.058	9.26	Not Found	Not Found	High	Medium			45000000	6200000	0.346	High	0.00227946	113.556	4
Fish 1	Master Protein	XP_014019437.1	PREDICTED: cell differentiation protein RCD1 homolog isoform X1 [Salmo salar]	13.9881	3	3	3	1	336	37.78	8.38	Not Found	Not Found	High	Not Found			23000000		0.334	High	0.00227946	112.92	3
Fish 1	Master Protein	XP_014053852.1	PREDICTED: dedicator of cytokinesis protein 2-like [Salmo salar]	13.1661	3	3	2	1	319	38.197	7.8	Not Found	Not Found	Not Found	Not Found					0.413	High	0.00227946	112.919	3
Fish 1	Master Protein	NP_001266101.1	inositol monophosphatase [Salmo salar]	10.7143	2	2	2	1	280	30.343	5.19	Not Found	Not Found	Not Found	Not Found					0.389	High	0.00227946	112.91	2
Fish 1	Master Protein	XP_014012952.1	PREDICTED: rRNA 2'-O-methyltransferase fibrillarin-like [Salmo salar]	16.5109	2	2	2	1	321	34.285	10.17	Not Found	Not Found	High	Not Found			37000000		0.233	High	0.00227946	112.491	2
Fish 1	Master Protein	NP_001133888.1	noggin-1 [Salmo salar]	5.66038	4	4	4	1	636	73.903	9.22	Not Found	Not Found	Not Found	Not Found					0.239	High	0.00241865	111.595	4
Fish 1	Master Protein	ACM09119.1	Replication protein A 14 kDa subunit [Salmo salar]	29.7521	2	4	2	1	121	13.404	4.91	Not Found	Not Found	High	Medium			64000000	33000000	0.778	High	0.00241865	111.49	2
Fish 1	Master Protein	ACI33588.1	Phenylalanyl-tRNA synthetase alpha chain [Salmo salar]	7.84708	2	2	2	1	497	56.396	6.89	Not Found	Not Found	High	Not Found			48000000		0.186	High	0.00241865	111.37	2
Fish 1	Master Protein	NP_001133199.1	myosin, light polypeptide 3-1 [Salmo salar]	15.0259	2	3	1	1	193	20.988	4.78	Not Found	Not Found	High	Not Found			72000000		0.52	High	0.00241865	111.335	2
Fish 1	Master Protein	XP_014004146.1	PREDICTED: scaffold attachment factor B2-like isoform X1 [Salmo salar]	7.01546	4	5	4	1	841	94.892	5.01	Not Found	Not Found	High	Not Found			40000000		0.233	High	0.00241865	111.136	4
Fish 1	Master Protein	XP_013991283.1	PREDICTED: E3 ubiquitin-protein ligase HUWE1-like isoform X1 [Salmo salar]	0.686548	2	3	2	1	4661	504.82	5.3	Not Found	Not Found	High	Not Found			7300000		0.02	High	0.00241865	111.13	2
Fish 1	Master Protein	XP_014032795.1	PREDICTED: RAS protein activator like-3-like isoform X1 [Salmo salar]	4.0678	3	3	3	1	1180	130.685	5.91	Not Found	Not Found	High	Not Found			52000000		0.11	High	0.00241865	110.943	3
Fish 1	Master Protein	XP_013987069.1	PREDICTED: guanine nucleotide-binding protein G(z) subunit alpha-like [Salmo salar]	17.7465	4	4	4	1	355	40.98	6.77	Not Found	Not Found	Not Found	Not Found					0.52	High	0.00241865	110.702	4
Fish 1	Master Protein	AAN75107.1	MHC class I, partial [Salmo salar]	18.5915	5	7	1	1	355	40.019	5.55	Not Found	Not Found	Not Found	Not Found					0.968	High	0.00241865	110.644	5
Fish 1	Master Protein	ACI66252.1	Beta-2-microglobulin precursor [Salmo salar]	26.7241	3	6	1	1	116	13.098	8	Not Found	Not Found	High	High			6900000	3500000	1.154	High	0.00241865	110.494	3
Fish 1	Master Protein	XP_014059563.1	PREDICTED: ATP-citrate synthase isoform X1 [Salmo salar]	1.41593	1	1	1	1	1130	123.289	7.4	Not Found	Not Found	High	Not Found			16000000		0.032	High	0.00241865	109.9	1
Fish 1	Master Protein	XP_013989635.1	PREDICTED: cleavage stimulation factor subunit 1 [Salmo salar]	6.2645	2	4	2	1	431	48.278	6.64	Not Found	Not Found	Medium	High			5600000	14000000	0.222	High	0.00241865	109.895	2
Fish 1	Master Protein	XP_014053302.1	PREDICTED: m7GpppX diphosphatase [Salmo salar]	13.6364	3	3	3	1	330	38.033	6.77	Not Found	Not Found	Not Found	High				40000000	0.438	High	0.00241865	109.893	3
Fish 1	Master Protein	XP_014049477.1	PREDICTED: band 3 anion exchange protein [Salmo salar]	5.22307	4	5	4	1	919	101.875	5.2	Medium	Medium	Not Found	Not Found	4500000	3200000			0.239	High	0.00241865	109.723	4
Fish 1	Master Protein	ACN10143.1	Ubiquitin-conjugating enzyme E2 variant 1 [Salmo salar]	24.4898	4	6	4	1	147	16.5	7.97	Not Found	Not Found	High	High			96000000	6500000	1.154	High	0.00241865	109.33	4
Fish 1	Master Protein	ACN12357.1	fucU homolog [Salmo salar]	31.1688	3	4	3	1	154	16.527	5.57	Not Found	Not Found	High	Medium			29000000	11000000	1.154	High	0.00241865	109.141	3
Fish 1	Master Protein	ACI67038.1	Thymidylate kinase [Salmo salar]	19.1667	2	4	2	1	120	13.52	7.99	Not Found	Not Found	High	Not Found			38000000		0.778	High	0.00241865	109.06	2
Fish 1	Master Protein	ACI33439.1	Surfeit locus protein 4 [Salmo salar]	14.4981	3	4	3	1	269	30.175	7.27	Not Found	High	Not Found	Not Found		2400000			0.701	High	0.00241865	108.898	3
Fish 1	Master Protein	XP_014065278.1	PREDICTED: semaphorin-4F-like [Salmo salar]	5.33708	3	5	1	1	712	78.169	7.03	Not Found	Not Found	Not Found	Not Found					0.174	High	0.00241865	108.869	3
Fish 1	Master Protein	ACI66836.1	Flavin reductase [Salmo salar]	6.28019	1	3	1	1	207	22.79	8.15	Not Found	Not Found	High	High			27000000	11000000	0.166	High	0.00241865	108.857	1
Fish 1	Master Protein	XP_014022777.1	PREDICTED: replication protein A 32 kDa subunit [Salmo salar]	12.5899	2	4	1	1	278	29.614	5.4	Not Found	Not Found	Medium	High			43000000	30000000	0.468	High	0.00241865	108.817	2
Fish 1	Master Protein	ACM08253.1	D-dopachrome decarboxylase [Salmo salar]	11.0169	1	2	1	1	118	12.799	5.91	Not Found	Not Found	High	Not Found			91000000		0.389	High	0.00241865	108.46	1
Fish 1	Master Protein	XP_014047363.1	PREDICTED: methionine aminopeptidase 1 isoform X1 [Salmo salar]	14.7208	3	3	3	1	394	43.935	6.38	Not Found	Not Found	High	High			21000000	40000000	0.35	High	0.00241865	108.079	3
Fish 1	Master Protein	XP_014012912.1	PREDICTED: copine-3 isoform X1 [Salmo salar]	9.83607	5	5	5	1	549	61.112	5.6	Not Found	High	Not Found	Not Found		3000000			0.403	High	0.00241865	107.53	5
Fish 1	Master Protein	ACN11114.1	COP9 signalosome complex subunit 5 [Salmo salar]	8.68263	2	4	2	1	334	37.71	6.62	Not Found	Not Found	High	High			27000000	6400000	0.259	High	0.00241865	107.168	2
Fish 1	Master Protein	ACI67443.1	Ig kappa chain V-IV region STH [Salmo salar]	13.1687	2	4	2	1	243	26.426	8.09	Not Found	Not Found	Medium	High			30000000	17000000	0.585	High	0.00241865	106.997	2
Fish 1	Master Protein	XP_013982513.1	PREDICTED: COP9 signalosome complex subunit 4 isoform X1 [Salmo salar]	3.32542	1	2	1	1	421	47.88	5.44	Not Found	Not Found	High	Not Found			39000000		0.08	High	0.00241865	106.82	1
Fish 1	Master Protein	XP_014071653.1	PREDICTED: coatomer subunit epsilon-like [Salmo salar]	8.27815	2	3	2	1	302	34.306	5.2	Not Found	Not Found	High	Not Found			42000000		0.245	High	0.00241865	106.601	2
Fish 1	Master Protein	NP_001133495.1	Ribonucleoside-diphosphate reductase subunit M2 [Salmo salar]	7.75194	3	4	3	1	387	44.769	5.95	Not Found	Not Found	Not Found	High				15000000	0.318	High	0.00241865	106.546	3
Fish 1	Master Protein	ACM09578.1	Tumor necrosis factor, alpha-induced protein 8-like protein 2 [Salmo salar]	7.52688	2	2	2	1	186	21.223	7.61	Not Found	Not Found	Not Found	Not Found					0.425	High	0.00241865	106.47	2
Fish 1	Master Protein	XP_014069756.1	PREDICTED: serine/arginine-rich splicing factor 1B-like [Salmo salar]	18.5039	4	4	1	1	254	27.917	10.35	Not Found	Not Found	Medium	Not Found			31000000		0.848	High	0.00241865	105.938	4
Fish 1	Master Protein	XP_014071556.1	PREDICTED: regulator of nonsense transcripts 1-like isoform X1 [Salmo salar]	3.88437	4	6	4	1	1107	122.569	6.76	Not Found	Not Found	High	Medium			26000000	12000000	0.157	High	0.00241865	105.746	4
Fish 1	Master Protein	XP_014026833.1	PREDICTED: transmembrane emp24 domain-containing protein 2 isoform X1 [Salmo salar]	6.25	1	2	1	1	208	23.406	5.01	Not Found	Not Found	Not Found	Not Found					0.468	High	0.00241865	105.37	1
Fish 1	Master Protein	XP_014023782.1	PREDICTED: mesencephalic astrocyte-derived neurotrophic factor-like [Salmo salar]	24.3094	4	4	4	1	181	20.279	8.02	Not Found	Not Found	High	Not Found			17000000		1.31	High	0.0026104	104.231	4
Fish 1	Master Protein	XP_014006788.1	PREDICTED: ras-related protein Rap-2a-like [Salmo salar]	11.413	2	3	2	1	184	20.546	4.64	Not Found	Medium	Not Found	Not Found		2300000			0.52	High	0.0026104	103.339	2
Fish 1	Master Protein	XP_014017528.1	PREDICTED: apolipoprotein A-I isoform X1 [Salmo salar]	8.01527	1	2	1	1	262	29.729	5.63	Not Found	Not Found	High	Not Found			21000000		0.129	High	0.0026104	103.17	1
Fish 1	Master Protein	XP_014057826.1	PREDICTED: cytosolic endo-beta-N-acetylglucosaminidase-like [Salmo salar]	26.5625	2	3	1	1	128	14.642	8.97	Not Found	Not Found	High	Not Found			7800000		0.668	High	0.0026104	103.038	2
Fish 1	Master Protein	XP_014035139.1	PREDICTED: eukaryotic peptide chain release factor GTP-binding subunit ERF3A isoform X1 [Salmo salar]	4.09556	1	2	1	1	586	64.584	5.06	Not Found	Not Found	High	Not Found			31000000		0.075	High	0.0026104	103.01	1
Fish 1	Master Protein	XP_014032612.1	PREDICTED: uncharacterized protein LOC106588302 [Salmo salar]	11.4286	2	3	2	1	350	37.501	6.54	Not Found	Not Found	Medium	Not Found			62000000		0.292	High	0.0026104	102.68	2
Fish 1	Master Protein	XP_014024818.1	PREDICTED: peroxiredoxin-6-like isoform X1 [Salmo salar]	10.5058	2	3	2	1	257	28.555	6.77	Not Found	Not Found	High	Not Found			25000000		0.311	High	0.0026104	102.549	2
Fish 1	Master Protein	ACN12755.1	Transcobalamin-2 precursor [Salmo salar]	4.22535	1	3	1	1	426	46.859	6.43	Not Found	Not Found	High	High			24000000	18000000	0.101	High	0.0026104	102.312	1
Fish 1	Master Protein	ACN09917.1	Ferritin, heavy subunit [Salmo salar]	15.8192	3	4	3	1	177	20.664	5.73	Not Found	Not Found	Not Found	Medium				17000000	0.778	High	0.00324957	102.194	3
Fish 1	Master Protein	XP_014020018.1	PREDICTED: 60S ribosomal protein L24 [Salmo salar]	17.1975	3	5	3	1	157	17.649	11.17	Not Found	Not Found	Medium	Not Found			51000000		0.995	High	0.00324957	102.134	3
Fish 1	Master Protein	NP_001117090.1	CCL4-like chemokine precursor [Salmo salar]	12.8713	1	2	1	1	101	11.215	9.85	Not Found	Not Found	Not Found	Not Found					0.389	High	0.00324957	101.48	1
Fish 1	Master Protein	XP_014034007.1	PREDICTED: granulins-like isoform X1 [Salmo salar]	8.0292	1	3	1	1	137	14.586	7.28	Not Found	Not Found	High	High			12000000	12000000	0.389	High	0.00324957	101.28	1
Fish 1	Master Protein	XP_014058875.1	PREDICTED: 60S ribosomal protein L27 [Salmo salar]	36.0294	4	5	4	1	136	15.85	10.56	Medium	Not Found	High	Not Found	6900000		14000000		3.642	High	0.00343643	100.806	4
Fish 1	Master Protein	XP_014039472.1	PREDICTED: filamin-A-like, partial [Salmo salar]	3.56612	2	5	1	1	673	72.312	5.17	Not Found	Not Found	Medium	Medium			26000000	13000000	0.259	High	0.00343643	100.652	2
Fish 1	Master Protein	XP_014057164.1	PREDICTED: glutamate-rich WD repeat-containing protein 1 [Salmo salar]	5.24109	1	2	1	1	477	52.797	4.82	Not Found	Not Found	High	Not Found			33000000		0.093	High	0.00343643	100.61	1
Fish 1	Master Protein	ACM08699.1	Thymosin beta-11 [Salmo salar]	62.7907	2	3	2	1	43	4.904	5.31	Not Found	Not Found	High	Not Found			46000000		2.162	High	0.00343643	100.605	2
Fish 1	Master Protein	XP_014033197.1	PREDICTED: splicing factor 3B subunit 4-like [Salmo salar]	3.5	1	2	1	1	400	42.117	8.21	Not Found	Not Found	High	Not Found			23000000		0.155	High	0.00343643	100.05	1
Fish 1	Master Protein	XP_014054893.1	PREDICTED: heterogeneous nuclear ribonucleoprotein G isoform X1 [Salmo salar]	7.49354	3	5	3	1	387	42.835	9.98	Not Found	Not Found	High	High			21000000	5200000	0.259	High	0.00343643	100.001	3
Fish 1	Master Protein	XP_014048570.1	PREDICTED: formin-like protein 1 [Salmo salar]	5.48446	4	6	4	1	1094	121.61	6.09	Not Found	Medium	High	Not Found		2400000	11000000		0.16	High	0.00343643	99.3803	4
Fish 1	Master Protein	XP_014058500.1	PREDICTED: serine/threonine-protein kinase/endoribonuclease IRE1-like isoform X1 [Salmo salar]	4.89731	2	3	2	1	633	71.715	7.78	Not Found	Not Found	High	High			13000000	9500000	0.113	High	0.00343643	99.0059	2
Fish 1	Master Protein	XP_014051148.1	PREDICTED: lissencephaly-1 homolog B isoform X1 [Salmo salar]	7.78302	2	3	1	1	424	48.038	7.33	Not Found	Not Found	Not Found	Medium				7100000	0.194	High	0.00343643	98.7933	2
Fish 1	Master Protein	XP_013978682.1	PREDICTED: GDP-mannose 4,6 dehydratase isoform X1 [Salmo salar]	11.1406	3	3	3	1	377	42.308	7.17	Not Found	Not Found	Not Found	Not Found					0.292	High	0.00343643	98.6642	3
Fish 1	Master Protein	XP_014054018.1	PREDICTED: matrin-3-like isoform X1 [Salmo salar]	4.82931	4	6	4	1	1201	131.152	5.53	Not Found	Not Found	High	Medium			18000000	13000000	0.143	High	0.00343643	98.6174	4
Fish 1	Master Protein	XP_014063381.1	PREDICTED: ADP-sugar pyrophosphatase-like isoform X1 [Salmo salar]	10.7438	2	5	2	1	242	26.935	6.11	Not Found	Not Found	High	Medium			29000000	20000000	0.425	High	0.00363325	98.4042	2
Fish 1	Master Protein	XP_014004249.1	PREDICTED: cold-inducible RNA-binding protein B-like isoform X1 [Salmo salar]	9.09091	1	4	1	1	231	23.696	8.5	Not Found	Not Found	High	Not Found			94000000		0.245	High	0.00372362	97.48	1
Fish 1	Master Protein	NP_001167116.1	Coagulation factor XIII A chain [Salmo salar]	2.3224	2	3	2	1	732	81.983	5.62	Not Found	Not Found	High	High			24000000	24000000	0.105	High	0.00372362	97.3468	2
Fish 1	Master Protein	XP_014019493.1	PREDICTED: secernin-3 [Salmo salar]	2.63158	1	3	1	1	418	46.949	5.64	Not Found	Not Found	High	Medium			11000000	7300000	0.096	High	0.00372362	97.1767	1
Fish 1	Master Protein	XP_013996330.1	PREDICTED: zygotic DNA replication licensing factor mcm6-B-like [Salmo salar]	3.03398	2	3	2	1	824	92.793	5.44	Not Found	Not Found	High	Medium			23000000	8800000	0.087	High	0.00372362	96.896	2
Fish 1	Master Protein	ACI33289.1	Dihydrolipoyl dehydrogenase, mitochondrial precursor [Salmo salar]	6.29921	2	4	2	1	508	53.893	7.71	Not Found	Not Found	High	High			38000000	14000000	0.172	High	0.00372362	96.209	2
Fish 1	Master Protein	NP_001134607.1	NADP+--arginine ADP-ribosyltransferase 1 precursor [Salmo salar]	7.34266	1	2	1	1	286	33.458	9.54	Not Found	Not Found	High	High			77000000	61000000	0.155	High	0.00372362	96.1682	1
Fish 1	Master Protein	XP_013981407.1	PREDICTED: tyrosine-protein kinase CSK-like [Salmo salar]	5.76497	2	4	2	1	451	51.16	6.93	Not Found	Not Found	High	Medium			15000000	25000000	0.179	High	0.00372362	96.0842	2
Fish 1	Master Protein	XP_014037211.1	PREDICTED: T-complex protein 1 subunit epsilon-like [Salmo salar]	8.50277	3	3	3	1	541	59.454	5.72	Not Found	Not Found	High	Not Found			26000000		0.212	High	0.00372362	95.8775	3
Fish 1	Master Protein	XP_014009801.1	PREDICTED: RRP12-like protein isoform X1 [Salmo salar]	4.62822	5	7	4	1	1318	146.217	9.01	Not Found	Not Found	Medium	Medium			83000000	38000000	0.157	High	0.00372362	95.3141	5
Fish 1	Master Protein	ACH70642.1	phosphomannomutase 2 [Salmo salar]	8.83534	1	3	1	1	249	28.41	5.21	Not Found	Not Found	High	Not Found			19000000		0.166	High	0.00372362	95.3041	1
Fish 1	Master Protein	ACN12472.1	Cathepsin L1 precursor [Salmo salar]	16.2722	3	3	3	1	338	38.373	5.64	Not Found	Not Found	Not Found	Not Found					0.585	High	0.00372362	94.4419	3
Fish 1	Master Protein	XP_014042477.1	PREDICTED: methylthioribose-1-phosphate isomerase [Salmo salar]	7.36544	2	3	2	1	353	37.828	5.67	Not Found	Not Found	High	High			22000000	8400000	0.292	High	0.00372362	94.3383	2
Fish 1	Master Protein	XP_014049249.1	PREDICTED: serine/arginine-rich splicing factor 2 isoform X1 [Salmo salar]	6.75676	2	2	2	1	222	25.374	11.71	Not Found	Not Found	High	Not Found			25000000		0.585	High	0.00372362	94.2132	2
Fish 1	Master Protein	XP_014029444.1	PREDICTED: lambda-crystallin homolog isoform X1 [Salmo salar]	19.0476	3	3	3	1	315	35.157	6.06	Not Found	Not Found	High	Not Found			20000000		0.468	High	0.00372362	94.15	3
Fish 1	Master Protein	XP_014017451.1	PREDICTED: eukaryotic translation initiation factor 4H-like isoform X1 [Salmo salar]	9.34256	2	3	2	1	289	31.028	8	Not Found	Not Found	High	Medium			23000000	16000000	0.311	High	0.00372362	93.8733	2
Fish 1	Master Protein	XP_014000279.1	PREDICTED: pre-mRNA-processing factor 39 isoform X1 [Salmo salar]	3.09406	2	2	2	1	808	92.856	4.77	Not Found	Not Found	High	Not Found			66000000		0.119	High	0.00372362	93.4855	2
Fish 1	Master Protein	XP_014019205.1	PREDICTED: COP9 signalosome complex subunit 7a isoform X1 [Salmo salar]	8.79121	2	4	2	1	273	29.84	5.16	Not Found	Not Found	High	High			14000000	6800000	0.52	High	0.00372362	93.2329	2
Fish 1	Master Protein	XP_013985369.1	PREDICTED: serine/arginine-rich splicing factor 1B-like [Salmo salar]	17.8707	4	4	1	1	263	28.82	10.24	Not Found	Not Found	Medium	Not Found			23000000		0.668	High	0.00372362	92.9899	4
Fish 1	Master Protein	XP_014026424.1	PREDICTED: rho GTPase-activating protein 25-like [Salmo salar]	1.68971	1	2	1	1	651	73.07	7.46	Not Found	Not Found	High	Not Found			14000000		0.062	High	0.00372362	92.83	1
Fish 1	Master Protein	XP_014011983.1	PREDICTED: heterogeneous nuclear ribonucleoprotein C-like isoform X1 [Salmo salar]	7.81759	2	3	2	1	307	33.982	5.83	Not Found	Not Found	High	Not Found			38000000		0.259	High	0.00372362	92.7966	2
Fish 1	Master Protein	XP_014021088.1	PREDICTED: RNA-binding protein 45-like [Salmo salar]	5.79399	3	3	3	1	466	52.22	6.93	Not Found	Not Found	Not Found	Not Found					0.233	High	0.00372362	91.3516	3
Fish 1	Master Protein	XP_013988612.1	PREDICTED: bactericidal permeability-increasing protein-like [Salmo salar]	6.13108	2	3	2	1	473	51.283	9.29	Not Found	Not Found	Not Found	Medium				6500000	0.212	High	0.00372362	91.33	2
Fish 1	Master Protein	NP_001133943.1	Negative elongation factor D [Salmo salar]	2.9361	1	3	1	1	579	65.45	5.38	Not Found	Not Found	High	Medium			9200000	4100000	0.075	High	0.00372362	91.0633	1
Fish 1	Master Protein	XP_014057631.1	PREDICTED: selenium-binding protein 1 isoform X1 [Salmo salar]	3.59408	1	2	1	1	473	52.686	6.87	Not Found	Not Found	High	Not Found			12000000		0.072	High	0.00372362	90.8573	1
Fish 1	Master Protein	NP_001167144.1	tyrosine-protein kinase SYK [Salmo salar]	7.85256	3	4	3	1	624	71.625	8.21	Not Found	Not Found	High	Not Found			36000000		0.245	High	0.00372362	90.48	3
Fish 1	Master Protein	XP_013994194.1	PREDICTED: superkiller viralicidic activity 2-like 2 isoform X1 [Salmo salar]	2.60618	2	3	2	1	1036	116.593	6.13	Not Found	Not Found	High	Not Found			13000000		0.075	High	0.00372362	90.48	2
Fish 1	Master Protein	ACI66100.1	26S protease regulatory subunit 6A [Salmo salar]	3.51288	1	3	1	1	427	47.837	5.22	Not Found	Not Found	High	Medium			47000000	4400000	0.186	High	0.00372362	90.27	1
Fish 1	Master Protein	XP_013997383.1	PREDICTED: splicing factor, proline- and glutamine-rich-like isoform X1 [Salmo salar]	5.04451	2	2	2	1	674	74.066	9.98	Not Found	Not Found	High	Not Found			24000000		0.119	High	0.00372362	90.18	2
Fish 1	Master Protein	ACI33306.1	Aquaporin-1 [Salmo salar]	3.43511	1	5	1	1	262	27.785	7.42	High	High	Not Found	Not Found	11000000	13000000			0.233	High	0.00392157	89.754	1
Fish 1	Master Protein	NP_001134990.1	Sorbitol dehydrogenase [Salmo salar]	6.77966	1	2	1	1	354	38.105	7.39	Not Found	Not Found	High	Not Found			36000000		0.145	High	0.00392157	89.73	1
Fish 1	Master Protein	ACN10161.1	Probable signal peptidase complex subunit 2 [Salmo salar]	10.9453	2	2	2	1	201	22.888	8.12	Not Found	Not Found	Not Found	Not Found					0.468	High	0.00392157	89.5844	2
Fish 1	Master Protein	XP_013978492.1	PREDICTED: uncharacterized protein LOC106560280 isoform X1 [Salmo salar]	2.8348	3	3	2	1	1023	114.359	6.2	Not Found	Not Found	Not Found	Not Found					0.112	High	0.00427177	89.0053	3
Fish 1	Master Protein	NP_001135102.1	glyoxylate reductase/hydroxypyruvate reductase [Salmo salar]	10.6707	2	3	2	1	328	35.016	6.98	Not Found	Not Found	High	Not Found			9700000		0.311	High	0.00427177	88.87	2
Fish 1	Master Protein	NP_001167354.1	Solute carrier family 2, facilitated glucose transporter member 3 [Salmo salar]	7.87402	4	5	4	1	508	55.102	7.18	Not Found	Medium	Not Found	Not Found		3600000			0.848	High	0.00427177	88.76	4
Fish 1	Master Protein	XP_014056970.1	PREDICTED: B-cell receptor CD22-like isoform X1 [Salmo salar]	8.50575	3	3	3	1	435	48.279	7.43	Not Found	Not Found	Not Found	Not Found					0.389	High	0.00427177	88.7393	3
Fish 1	Master Protein	XP_014034352.1	PREDICTED: protein phosphatase 1G isoform X1 [Salmo salar]	4.27509	2	3	2	1	538	57.877	4.48	Not Found	Not Found	High	Not Found			40000000		0.194	High	0.00427177	88.66	2
Fish 1	Master Protein	ACI67020.1	Serine/threonine-protein kinase VRK1 [Salmo salar]	11.2108	3	3	3	1	446	50.105	9.47	Not Found	Not Found	High	Not Found			62000000		0.259	High	0.00427177	88.5967	3
Fish 1	Master Protein	XP_013998247.1	PREDICTED: engulfment and cell motility protein 1-like isoform X1 [Salmo salar]	5	3	6	3	1	740	85.242	5.81	Not Found	Not Found	Medium	Not Found			11000000		0.216	High	0.00427177	88.5706	3
Fish 1	Master Protein	ACI67846.1	PLAC8-like protein 1 [Salmo salar]	38.2609	2	3	1	1	115	12.252	7.01	Not Found	Not Found	Not Found	Not Found					30.623	High	0.00427177	88.1976	2
Fish 1	Master Protein	XP_014068959.1	PREDICTED: neutral amino acid transporter B(0) [Salmo salar]	2.05224	1	2	1	1	536	57.27	5.73	Not Found	Not Found	Not Found	Not Found					0.116	High	0.00427177	88.07	1
Fish 1	Master Protein	ACH70724.1	60S ribosomal protein L35 [Salmo salar]	21.9512	3	5	3	1	123	14.449	11.12	Not Found	Not Found	Medium	Not Found			26000000		2.162	High	0.00427177	87.899	3
Fish 1	Master Protein	ACM08259.1	Sorcin [Salmo salar]	9.2233	2	5	2	1	206	22.584	5.82	Not Found	Medium	High	Not Found		4900000	28000000		0.585	High	0.00427177	87.7575	2
Fish 1	Master Protein	XP_014018952.1	PREDICTED: programmed cell death protein 10 [Salmo salar]	10.9524	2	4	2	1	210	24.538	8.22	Not Found	Not Found	Medium	High			28000000	13000000	0.359	High	0.00427177	87.2869	2
Fish 1	Master Protein	XP_014066986.1	PREDICTED: thioredoxin-related transmembrane protein 1-like [Salmo salar]	8.27815	2	3	2	1	302	34.487	4.73	Medium	Medium	Not Found	Not Found	3200000	2800000			0.425	High	0.00427177	87.2115	2
Fish 1	Master Protein	NP_001133448.1	Alkaline phosphatase [Salmo salar]	12.2677	5	5	5	1	538	58.927	7.21	Not Found	Medium	Not Found	Not Found		2800000			0.487	High	0.00427177	87.182	5
Fish 1	Master Protein	ACI34022.1	Aspartate aminotransferase, mitochondrial precursor [Salmo salar]	6.7757	2	3	2	1	428	47.131	8.44	Not Found	Not Found	High	Medium			62000000	13000000	0.186	High	0.00427177	86.7486	2
Fish 1	Master Protein	XP_014050721.1	PREDICTED: acid ceramidase-like [Salmo salar]	6.64962	2	3	2	1	391	44.292	6.43	Not Found	Not Found	High	Not Found			30000000		0.202	High	0.00427177	86.6759	2
Fish 1	Master Protein	ACI33358.1	Uridine phosphorylase 1 [Salmo salar]	16.9811	3	3	3	1	318	34.851	5.77	Not Found	Not Found	High	Not Found			16000000		0.389	High	0.00427177	86.4842	3
Fish 1	Master Protein	XP_014055022.1	PREDICTED: FACT complex subunit SSRP1-like isoform X1 [Salmo salar]	2.77778	2	4	2	1	720	81.459	7.3	Not Found	Not Found	Medium	High			23000000	16000000	0.113	High	0.00427177	86.3229	2
Fish 1	Master Protein	AGH92588.1	s100-a1 [Salmo salar]	15.1515	2	2	2	1	99	11.198	5.53	Not Found	Not Found	High	Not Found			46000000		1.154	High	0.00427177	86.3062	2
Fish 1	Master Protein	XP_013986861.1	PREDICTED: E3 ubiquitin/ISG15 ligase TRIM25-like isoform X1 [Salmo salar]	4.36047	2	4	2	1	688	77.506	8.18	Not Found	Not Found	Medium	High			20000000	19000000	0.116	High	0.00439473	86.1106	2
Fish 1	Master Protein	XP_013986776.1	PREDICTED: calcineurin subunit B type 1 [Salmo salar]	38.8235	3	3	3	1	170	19.305	4.81	Not Found	Not Found	High	Not Found			28000000		0.995	High	0.00439473	85.7646	3
Fish 1	Master Protein	XP_013995603.1	PREDICTED: DNA replication licensing factor mcm4-like [Salmo salar]	7.10956	3	3	3	1	858	95.749	6.05	Not Found	Not Found	High	Not Found			20000000		0.139	High	0.00439473	85.6996	3
Fish 1	Master Protein	XP_014008383.1	PREDICTED: adenosylhomocysteinase 3 isoform X1 [Salmo salar]	8.80399	4	4	3	1	602	66.646	7.42	Not Found	Not Found	High	Not Found			11000000		0.259	High	0.00439473	85.5461	4
Fish 1	Master Protein	NP_001134354.1	26S protease regulatory subunit S10B [Salmo salar]	3.59897	1	4	1	1	389	44.272	7.2	Not Found	Not Found	High	Medium			59000000	11000000	0.186	High	0.00439473	85.2971	1
Fish 1	Master Protein	XP_014046043.1	PREDICTED: target of EGR1 protein 1-like [Salmo salar]	7.05882	3	4	3	1	510	57.256	7.23	Not Found	Not Found	High	Not Found			28000000		0.25	High	0.00439473	84.4647	3
Fish 1	Master Protein	XP_014069349.1	PREDICTED: E3 ubiquitin-protein ligase TRIP12-like isoform X1 [Salmo salar]	1.98836	3	3	3	1	2062	227.41	8.7	Not Found	Not Found	High	Not Found			8800000		0.056	High	0.00439473	84.2435	3
Fish 1	Master Protein	XP_014032158.1	PREDICTED: V-type proton ATPase subunit d 1 [Salmo salar]	10.2564	3	4	3	1	351	40.248	4.96	Medium	Medium	Not Found	Not Found	3300000	4700000			0.468	High	0.00439473	84.04	3
Fish 1	Master Protein	ACN10810.1	Acetyl-coenzyme A synthetase 2-like, mitochondrial precursor [Salmo salar]	5.28571	3	5	3	1	700	77.241	7.91	Not Found	Not Found	Medium	Medium			13000000	13000000	0.199	High	0.00439473	83.9003	3
Fish 1	Master Protein	XP_014023244.1	PREDICTED: exosome complex exonuclease RRP44 isoform X1 [Salmo salar]	4.42571	3	4	3	1	949	107.167	6.68	Not Found	Not Found	High	Not Found			8800000		0.118	High	0.00439473	83.65	3
Fish 1	Master Protein	XP_014038587.1	PREDICTED: complement C1q subcomponent subunit C-like [Salmo salar]	7.43802	1	1	1	1	242	25.237	6.76	Not Found	Not Found	High	Not Found			40000000		0.155	High	0.00439473	83.42	1
Fish 1	Master Protein	XP_014062209.1	PREDICTED: coronin-1B-like [Salmo salar]	7.10059	3	3	3	1	507	55.678	6	Not Found	Not Found	High	Not Found			36000000		0.334	High	0.00458533	83.1966	3
Fish 1	Master Protein	ACN10418.1	PCI domain-containing protein 2 [Salmo salar]	9.52381	3	3	3	1	399	46.089	8.44	Not Found	Not Found	Medium	High			22000000	6700000	0.269	High	0.00458533	82.8329	3
Fish 1	Master Protein	ACI33729.1	Iron-responsive element-binding protein 1 [Salmo salar]	7.33333	3	4	3	1	900	99.877	6.65	Not Found	Not Found	High	Not Found			26000000		0.139	High	0.00476285	82.7005	3
Fish 1	Master Protein	XP_014021668.1	PREDICTED: 6-phosphofructo-2-kinase/fructose-2,6-biphosphatase 4 isoform X1 [Salmo salar]	4.82375	2	2	2	1	539	62.543	7.69	Not Found	Not Found	Not Found	Not Found					0.133	High	0.00476285	82.66	2
Fish 1	Master Protein	ACI66591.1	Exosome complex exonuclease RRP4 [Salmo salar]	14.2373	2	2	2	1	295	32.725	6.33	Not Found	Not Found	High	Not Found			29000000		0.311	High	0.00476285	82.2541	2
Fish 1	Master Protein	NP_001265940.1	Probable histone deacetylase 1-B [Salmo salar]	11.8474	3	6	3	1	498	56.649	5.77	Not Found	Not Found	High	Not Found			36000000		0.407	High	0.00494951	81.4316	3
Fish 1	Master Protein	ACN10870.1	Pyridoxal phosphate phosphatase [Salmo salar]	5.78778	1	1	1	1	311	34.017	4.74	Not Found	Not Found	Not Found	Not Found					0.166	High	0.00494951	81.28	1
Fish 1	Master Protein	XP_014070516.1	PREDICTED: collagenase 3-like [Salmo salar]	5.73248	2	3	2	1	471	54.121	6.21	Not Found	Not Found	Not Found	Medium				14000000	0.194	High	0.00513225	81.1233	2
Fish 1	Master Protein	NP_001133914.1	Plasma glutamate carboxypeptidase precursor [Salmo salar]	8.45666	3	3	3	1	473	52.014	6.02	Not Found	Not Found	Not Found	Medium				10000000	0.413	High	0.00513225	81.0075	3
Fish 1	Master Protein	XP_014056900.1	PREDICTED: chemokine-like receptor 1 [Salmo salar]	6.56168	2	3	2	1	381	43.244	7.49	Not Found	Not Found	Not Found	Not Found					0.334	High	0.00513225	80.7233	2
Fish 1	Master Protein	XP_013985117.1	PREDICTED: uncharacterized protein LOC106563789 [Salmo salar]	3.95656	4	4	4	1	1289	145.987	6.29	Not Found	Not Found	High	Not Found			19000000		0.117	High	0.00513225	80.72	4
Fish 1	Master Protein	XP_014047761.1	PREDICTED: ADP-ribose pyrophosphatase, mitochondrial isoform X1 [Salmo salar]	7.78098	2	2	2	1	347	38.762	7.28	Not Found	Not Found	High	Not Found			21000000		0.311	High	0.00513225	80.4693	2
Fish 1	Master Protein	XP_014026787.1	PREDICTED: MOB kinase activator 1A [Salmo salar]	10.6481	2	5	2	1	216	25.04	6.95	Not Found	Not Found	Medium	High			51000000	49000000	0.995	High	0.00551398	80.2177	2
Fish 1	Master Protein	XP_014062098.1	PREDICTED: RNA-binding protein 4.1-like isoform X1 [Salmo salar]	4.01003	1	2	1	1	399	43.964	9	Not Found	Not Found	High	Not Found			22000000		0.08	High	0.00551398	80.13	1
Fish 1	Master Protein	NP_001134885.1	Eukaryotic translation initiation factor 4E type 2 [Salmo salar]	4.4843	1	2	1	1	223	26.01	6.8	Not Found	Not Found	High	Not Found			3600000		0.179	High	0.00551398	80.09	1
Fish 1	Master Protein	XP_014020233.1	PREDICTED: macrophage receptor MARCO-like isoform X1 [Salmo salar]	4.49438	2	2	2	1	445	45.651	5.62	Not Found	Not Found	Not Found	High				5800000	0.186	High	0.00569857	79.8375	2
Fish 1	Master Protein	XP_014018796.1	PREDICTED: von Willebrand factor A domain-containing protein 5A-like isoform X1 [Salmo salar]	6.469	2	4	1	1	371	40.633	6.06	Not Found	Not Found	High	Not Found			18000000		0.274	High	0.00569857	79.7221	2
Fish 1	Master Protein	ACI66706.1	Apoptosis-associated speck-like protein containing a CARD [Salmo salar]	22.8856	3	3	3	1	201	22.622	5.72	Not Found	Not Found	High	Not Found			55000000		0.874	High	0.00569857	79.6216	3
Fish 1	Master Protein	XP_014030355.1	PREDICTED: protein MAK16 homolog [Salmo salar]	6	2	2	2	1	300	35.232	5.06	Not Found	Not Found	Not Found	Not Found					0.334	High	0.00569857	79.449	2
Fish 1	Master Protein	XP_013981471.1	PREDICTED: COP9 signalosome complex subunit 2 isoform X1 [Salmo salar]	4.71092	2	3	2	1	467	54.316	5.41	Not Found	Not Found	High	Not Found			6200000		0.186	High	0.00582977	79.0756	2
Fish 1	Master Protein	XP_014049979.1	PREDICTED: cytosolic endo-beta-N-acetylglucosaminidase-like [Salmo salar]	8.19277	2	5	1	1	415	46.678	7.03	Not Found	Not Found	Medium	High			22000000	17000000	0.202	High	0.00582977	78.9655	2
Fish 1	Master Protein	ACN12346.1	60S ribosomal protein L36 [Salmo salar]	13.5484	2	2	2	1	155	17.974	10.7	Not Found	Not Found	Not Found	Not Found					0.52	High	0.00582977	78.8265	2
Fish 1	Master Protein	XP_013983944.1	PREDICTED: ectonucleoside triphosphate diphosphohydrolase 2 isoform X1 [Salmo salar]	6.14828	3	3	3	1	553	61.314	8.59	Not Found	Not Found	Not Found	Not Found					0.318	High	0.00582977	78.3523	3
Fish 1	Master Protein	XP_014011113.1	PREDICTED: RNA-binding protein 4.1-like isoform X3 [Salmo salar]	3.74707	1	1	1	1	427	47.195	5.92	Not Found	Not Found	High	Not Found			25000000		0.083	High	0.00582977	78.28	1
Fish 1	Master Protein	ACI66419.1	Signal peptidase complex subunit 3 [Salmo salar]	11.6667	2	4	2	1	180	20.309	8.97	Medium	High	Not Found	Not Found	5400000	3700000			0.668	High	0.00582977	78.18	2
Fish 1	Master Protein	XP_013997188.1	PREDICTED: proteasome subunit beta type-7-like [Salmo salar]	11.1511	2	2	2	1	278	30.031	7.77	Not Found	Not Found	High	Not Found			14000000		0.468	High	0.00582977	77.96	2
Fish 1	Master Protein	XP_014060892.1	PREDICTED: cathepsin B [Salmo salar]	8.48485	2	2	2	1	330	36.11	5.27	Not Found	Not Found	High	Medium			35000000	33000000	0.166	High	0.00582977	77.86	2
Fish 1	Master Protein	ACN10147.1	Ig kappa chain V-III region CLL precursor [Salmo salar]	9.2	2	4	2	1	250	27.069	5.94	Not Found	Not Found	Medium	High			12000000	7200000	0.52	High	0.00582977	77.5202	2
Fish 1	Master Protein	ACI33436.1	3-ketoacyl-CoA thiolase, mitochondrial [Salmo salar]	13.3501	2	3	2	1	397	41.751	7.36	Not Found	Not Found	High	Not Found			16000000		0.233	High	0.00600659	77.3333	2
Fish 1	Master Protein	XP_014071743.1	PREDICTED: glutaredoxin-3 [Salmo salar]	9.78593	2	4	2	1	327	36.218	5.38	Not Found	Not Found	High	Medium			13000000	4300000	0.259	High	0.00600659	77.2179	2
Fish 1	Master Protein	XP_014002378.1	PREDICTED: chromobox protein homolog 5-like [Salmo salar]	7.76699	1	1	1	1	206	22.865	6.07	Not Found	Not Found	High	Not Found			72000000		0.194	High	0.00600659	77.17	1
Fish 1	Master Protein	ACI34057.1	Interferon-induced protein 44 [Salmo salar]	6.27803	3	3	3	1	446	49.525	6.61	Not Found	Not Found	Not Found	Not Found					0.334	High	0.00615621	76.8033	3
Fish 1	Master Protein	XP_014071955.1	PREDICTED: vesicle-trafficking protein SEC22b-B isoform X1 [Salmo salar]	10.9589	2	3	2	1	219	24.983	9.13	Not Found	Not Found	High	Not Found			13000000		0.389	High	0.00615621	76.7977	2
Fish 1	Master Protein	XP_013992920.1	PREDICTED: dolichyl-diphosphooligosaccharide--protein glycosyltransferase subunit STT3A isoform X1 [Salmo salar]	4.76858	4	4	4	1	713	81.471	7.68	Not Found	Medium	Not Found	Not Found		2300000			0.283	High	0.00615621	76.6497	4
Fish 1	Master Protein	XP_014062498.1	PREDICTED: apoptotic chromatin condensation inducer in the nucleus-like isoform X1 [Salmo salar]	1.05721	1	1	1	1	1608	176.002	7.4	Not Found	Not Found	Not Found	High				20000000	0.026	High	0.00615621	76.56	1
Fish 1	Master Protein	XP_014053108.1	PREDICTED: vacuolar protein sorting-associated protein 26B [Salmo salar]	6.28743	2	3	1	1	334	38.84	7.37	Not Found	Not Found	Not Found	High				21000000	0.233	High	0.00615621	76.3591	2
Fish 1	Master Protein	ACI69663.1	U6 snRNA-associated Sm-like protein LSm1 [Salmo salar]	9.52381	1	2	1	1	168	19.51	7.9	Not Found	Not Found	High	Not Found			16000000		0.194	High	0.00615621	76.11	1
Fish 1	Master Protein	XP_013999687.1	PREDICTED: nucleoporin Nup43-like [Salmo salar]	4.55764	1	1	1	1	373	41.143	5.31	Not Found	Not Found	Not Found	Not Found					0.155	High	0.00615621	76.05	1
Fish 1	Master Protein	XP_014047006.1	PREDICTED: caspase-8-like [Salmo salar]	16.8478	4	4	4	1	368	41.233	5.73	Not Found	Not Found	High	Not Found			25000000		0.52	High	0.00615621	75.3653	4
Fish 1	Master Protein	ACI33751.1	Toll-interacting protein [Salmo salar]	8	2	2	2	1	275	30.347	4.98	Not Found	Not Found	High	Medium			18000000	5100000	0.389	High	0.00615621	75.1349	2
Fish 1	Master Protein	XP_014002104.1	PREDICTED: proteolipid protein 2-like [Salmo salar]	9.15033	1	3	1	1	153	16.43	6.04	Not Found	Medium	Not Found	Not Found		6200000			0.585	High	0.00615621	75.1064	1
Fish 1	Master Protein	XP_014043400.1	PREDICTED: integrin alpha-L-like [Salmo salar]	8.01688	2	4	1	1	237	26.165	5.62	Medium	High	Not Found	Not Found	4000000	3400000			0.389	High	0.00626305	75.024	2
Fish 1	Master Protein	XP_014060600.1	PREDICTED: ankyrin-3-like isoform X1 [Salmo salar]	0.286281	1	1	1	1	4541	499.072	6.07	Not Found	Not Found	Not Found	High				21000000	0.008	High	0.00626305	75.02	1
Fish 1	Master Protein	XP_014001800.1	PREDICTED: cAMP-dependent protein kinase type II-beta regulatory subunit-like isoform X1 [Salmo salar]	3.09735	1	3	1	1	452	51.229	5.12	Not Found	Not Found	High	Medium			17000000	7300000	0.194	High	0.00626305	74.9464	1
Fish 1	Master Protein	XP_013994878.1	PREDICTED: DIS3-like exonuclease 2 [Salmo salar]	2.85987	2	3	2	1	1049	117.96	7.55	Not Found	Not Found	Not Found	High				10000000	0.07	High	0.00626305	74.7495	2
Fish 1	Master Protein	XP_014047842.1	PREDICTED: aldehyde dehydrogenase family 16 member A1 [Salmo salar]	3.66162	2	2	2	1	792	83.304	6.42	Not Found	Not Found	High	Not Found			3400000		0.136	High	0.00626305	74.47	2
Fish 1	Master Protein	XP_014020180.1	PREDICTED: lysophosphatidic acid phosphatase type 6 isoform X1 [Salmo salar]	7.04225	2	2	2	1	426	48.021	6.74	Not Found	Not Found	Not Found	Not Found					0.212	High	0.00626305	74.43	2
Fish 1	Master Protein	XP_013988998.1	PREDICTED: heterochromatin protein 1-binding protein 3-like [Salmo salar]	5.44554	2	4	2	1	606	65.664	9.82	Not Found	Not Found	Medium	Not Found			13000000		0.136	High	0.00626305	74.3756	2
Fish 1	Master Protein	XP_014052262.1	PREDICTED: non-POU domain-containing octamer-binding protein-like isoform X1 [Salmo salar]	3.63248	1	2	1	1	468	53.701	7.96	Not Found	Not Found	High	Not Found			26000000		0.08	High	0.00626305	74.0909	1
Fish 1	Master Protein	XP_013990162.1	PREDICTED: deoxynucleoside triphosphate triphosphohydrolase SAMHD1 isoform X2 [Salmo salar]	3.01291	2	2	2	1	697	80.4	8.48	Not Found	Not Found	Not Found	Not Found					0.103	High	0.00626305	74.0195	2
Fish 1	Master Protein	XP_014014933.1	PREDICTED: 60S ribosomal protein L21 isoform X1 [Salmo salar]	7.77202	1	3	1	1	193	21.787	10.77	Not Found	Not Found	High	Not Found			120000000		0.585	High	0.00626305	73.9867	1
Fish 1	Master Protein	XP_013987197.1	PREDICTED: aminoacylase-1 isoform X1 [Salmo salar]	4.85651	2	2	2	1	453	50.716	5.39	Not Found	Not Found	Not Found	Not Found					0.179	High	0.00643452	73.8729	2
Fish 1	Master Protein	XP_013979324.1	PREDICTED: nucleosome assembly protein 1-like 4 isoform X1 [Salmo salar]	5.19802	2	4	1	1	404	46.133	4.82	Not Found	Not Found	Medium	Not Found			13000000		0.245	High	0.00643452	73.7121	2
Fish 1	Master Protein	XP_014064040.1	PREDICTED: exocyst complex component 4-like [Salmo salar]	3.02013	1	6	1	1	298	33.707	6.24	Not Found	Not Found	Medium	Medium			49000000	36000000	0.129	High	0.00643452	73.5818	1
Fish 1	Master Protein	XP_014060996.1	PREDICTED: pre-mRNA-processing factor 17 [Salmo salar]	1.89983	1	3	1	1	579	65.597	6.67	Not Found	Not Found	Medium	Medium			40000000	29000000	0.061	High	0.00660128	73.4367	1
Fish 1	Master Protein	ACI33972.1	Ganglioside GM2 activator precursor [Salmo salar]	8.12183	1	4	1	1	197	21.422	5.31	Not Found	Not Found	High	Medium			77000000	76000000	0.212	High	0.00660128	73.3695	1
Fish 1	Master Protein	XP_013991238.1	PREDICTED: signal transducer and activator of transcription 6-like isoform X1 [Salmo salar]	3.07692	2	3	2	1	780	88.656	6.07	Not Found	Not Found	Not Found	Medium				27000000	0.113	High	0.00660128	73.256	2
Fish 1	Master Protein	XP_014020009.1	PREDICTED: deoxyribonuclease-2-alpha-like isoform X1 [Salmo salar]	10.3118	3	3	2	1	417	45.169	5.24	Not Found	Not Found	High	High			45000000	29000000	0.369	High	0.00660128	73.2001	3
Fish 1	Master Protein	XP_014055574.1	PREDICTED: casein kinase I isoform alpha isoform X6 [Salmo salar]	6.85714	2	3	2	1	350	40.051	9.52	Not Found	Not Found	High	Not Found			15000000		0.222	High	0.00660128	73.1235	2
Fish 1	Master Protein	XP_014033071.1	PREDICTED: protein NLRC3-like [Salmo salar]	1.57676	1	2	1	1	1205	135.873	6.49	Not Found	Not Found	Medium	Not Found			16000000		0.057	High	0.00660128	73.07	1
Fish 1	Master Protein	XP_014050765.1	PREDICTED: lectin-like [Salmo salar]	16.2162	3	5	3	1	185	21.162	8.1	Not Found	Not Found	High	Medium			62000000	27000000	0.701	High	0.00660128	72.7325	3
Fish 1	Master Protein	XP_014054115.1	PREDICTED: transmembrane emp24 domain-containing protein 9-like [Salmo salar]	4.93274	1	2	1	1	223	26.168	7.17	Not Found	High	Not Found	Not Found		7400000			0.179	High	0.00691718	72.4553	1
Fish 1	Master Protein	XP_013998888.1	PREDICTED: endoplasmic reticulum aminopeptidase 1-like [Salmo salar]	5.95611	3	3	3	1	957	108.384	5.97	Not Found	Not Found	High	Not Found			29000000		0.131	High	0.00691718	71.9424	3
Fish 1	Master Protein	XP_014013601.1	PREDICTED: snaclec 1-like [Salmo salar]	35.3293	3	3	3	1	167	18.124	4.67	Not Found	Not Found	High	Medium			48000000	13000000	1.683	High	0.00691718	71.9167	3
Fish 1	Master Protein	ACI33288.1	Coproporphyrinogen III oxidase, mitochondrial precursor [Salmo salar]	7.3903	2	3	2	1	433	48.891	8.1	Not Found	Not Found	Not Found	High				13000000	0.166	High	0.00691718	71.2967	2
Fish 1	Master Protein	NP_001133161.1	small ubiquitin-related modifier 1 [Salmo salar]	9.44882	1	3	1	1	127	14.517	6.39	Not Found	Not Found	Medium	Medium			15000000	15000000	0.233	High	0.00691718	71.0012	1
Fish 1	Master Protein	XP_014038890.1	PREDICTED: CWF19-like protein 1 [Salmo salar]	2.13523	1	1	1	1	562	63.602	7.01	Not Found	Not Found	High	Not Found			23000000		0.08	High	0.00691718	70.4	1
Fish 1	Master Protein	ACI68590.1	CD59 glycoprotein precursor [Salmo salar]	6.77966	1	3	1	1	118	12.816	4.96	Not Found	High	Not Found	Not Found		2500000			0.585	High	0.00691718	70.37	1
Fish 1	Master Protein	XP_014014436.1	PREDICTED: uncharacterized protein LOC106579241 [Salmo salar]	4.7532	2	2	2	1	547	59.45	6.68	Not Found	Not Found	Not Found	Not Found					0.16	High	0.00691718	70.3492	2
Fish 1	Master Protein	ACM09274.1	S-phase kinase-associated protein 1 [Salmo salar]	16.5644	2	2	2	1	163	18.66	4.54	Not Found	Not Found	High	Not Found			20000000		0.468	High	0.00691718	70.0084	2
Fish 1	Master Protein	XP_014056127.1	PREDICTED: echinoderm microtubule-associated protein-like 4 isoform X1 [Salmo salar]	1.13852	1	2	1	1	1054	115.383	6.95	Not Found	Not Found	High	Not Found			31000000		0.04	High	0.00691718	69.89	1
Fish 1	Master Protein	XP_014002177.1	PREDICTED: tyrosine-protein phosphatase non-receptor type 1-like [Salmo salar]	7.20721	2	2	2	1	444	50.026	5.62	Not Found	Not Found	High	Not Found			56000000		0.202	High	0.00691718	69.6471	2
Fish 1	Master Protein	XP_013989972.1	PREDICTED: tyrosine-protein phosphatase non-receptor type 7 isoform X1 [Salmo salar]	3.09278	1	1	1	1	388	43.106	6.96	Not Found	Not Found	Not Found	Not Found					0.105	High	0.00721421	69.4	1
Fish 1	Master Protein	ACI32975.1	archease [Salmo salar]	6.17284	1	1	1	1	162	18.96	4.63	Not Found	Not Found	Not Found	Not Found					0.389	High	0.00721421	69.38	1
Fish 1	Master Protein	XP_014018687.1	PREDICTED: uncharacterized protein LOC106581262 [Salmo salar]	9.31373	1	3	1	1	204	22.1	4.39	Not Found	Medium	Not Found	Not Found		8700000			0.389	High	0.00721421	69.3496	1
Fish 1	Master Protein	XP_014004382.1	PREDICTED: anamorsin-A isoform X1 [Salmo salar]	7.24234	2	2	2	1	359	38.352	6.98	Not Found	Not Found	High	Not Found			18000000		0.202	High	0.00721421	69.28	2
Fish 1	Master Protein	XP_013983090.1	PREDICTED: fumarylacetoacetase [Salmo salar]	3.6036	1	2	1	1	444	49.42	6.74	Not Found	Not Found	High	Not Found					0.101	High	0.00721421	69.08	1
Fish 1	Master Protein	XP_014028903.1	PREDICTED: uncharacterized protein LOC106586294 isoform X1 [Salmo salar]	2.90381	1	1	1	1	551	61.994	8.1	Not Found	Not Found	Not Found	High				15000000	0.07	High	0.00721421	68.67	1
Fish 1	Master Protein	ACI69044.2	Profilin-2 [Salmo salar]	35.2518	3	4	2	1	139	15.123	7.37	Not Found	Not Found	Medium	Medium			11000000	32000000	0.778	High	0.00721421	68.601	3
Fish 1	Master Protein	XP_014006634.1	PREDICTED: tripeptidyl-peptidase 2 [Salmo salar]	2.42188	3	4	3	1	1280	140.624	6.55	Not Found	Not Found	Medium	Medium			9900000	4500000	0.101	High	0.00721421	68.41	3
Fish 1	Master Protein	XP_014002269.1	PREDICTED: C4b-binding protein alpha chain-like isoform X1 [Salmo salar]	6.97013	3	3	3	1	703	75.242	5.22	Not Found	Not Found	Not Found	Not Found					0.166	High	0.00721421	68.3472	3
Fish 1	Master Protein	ACM08863.1	Histone H1 [Salmo salar]	11.7318	3	3	2	1	179	19.109	12.1	Not Found	Not Found	Medium	Not Found			85000000		1.371	High	0.00721421	68.1695	3
Fish 1	Master Protein	NP_001134866.1	regucalcin [Salmo salar]	5.7047	2	2	2	1	298	32.881	5.45	Not Found	Not Found	Not Found	High				3900000	0.212	High	0.00721421	67.9695	2
Fish 1	Master Protein	XP_014055708.1	PREDICTED: alpha-N-acetylgalactosaminidase-like [Salmo salar]	6.78733	3	5	3	1	442	50.13	6.01	Not Found	Not Found	High	Medium			23000000	18000000	0.292	High	0.00721421	67.94	3
Fish 1	Master Protein	ACI67262.1	WD repeat-containing protein 57 [Salmo salar]	8.04598	2	2	2	1	348	38.288	7.88	Not Found	Not Found	Not Found	Not Found					0.292	High	0.00721421	67.8981	2
Fish 1	Master Protein	NP_001134011.1	Aspartyl-tRNA synthetase, cytoplasmic [Salmo salar]	5.64972	3	3	3	1	531	60.216	6.38	Not Found	Not Found	High	Not Found			17000000		0.199	High	0.00736513	67.7267	3
Fish 1	Master Protein	XP_014014615.1	PREDICTED: uncharacterized protein LOC106579322 [Salmo salar]	5.44554	2	3	2	1	404	46.092	9.66	Not Found	Medium	Not Found	Not Found		4000000			0.202	High	0.00736513	67.5367	2
Fish 1	Master Protein	XP_013994276.1	PREDICTED: alpha-adducin-like isoform X1 [Salmo salar]	3.01399	2	2	2	1	929	101.127	5.25	Not Found	Not Found	High	Medium			22000000	33000000	0.122	High	0.00736513	67.52	2
Fish 1	Master Protein	ACN11240.1	Jeltraxin precursor [Salmo salar]	5.46218	2	2	2	1	476	51.202	9.57	Not Found	Not Found	High	Not Found			20000000		0.334	High	0.00750366	67.332	2
Fish 1	Master Protein	ACN11055.1	KIAA0174 homolog [Salmo salar]	11.0482	3	3	3	1	353	38.848	5.44	Not Found	Not Found	Not Found	Not Found					0.468	High	0.00750366	67.3177	3
Fish 1	Master Protein	XP_014057793.1	PREDICTED: putative oxidoreductase GLYR1, partial [Salmo salar]	7.22892	2	2	2	1	415	44.611	5.2	Not Found	Not Found	Not Found	Not Found					0.311	High	0.00750366	67.1799	2
Fish 1	Master Protein	XP_014050371.1	PREDICTED: general vesicular transport factor p115 [Salmo salar]	2.36559	2	3	2	1	930	103.746	4.82	Not Found	Not Found	Medium	Not Found			33000000		0.101	High	0.00750366	67.072	2
Fish 1	Master Protein	XP_014051208.1	PREDICTED: E3 ubiquitin-protein ligase CBL-B isoform X1 [Salmo salar]	1.79641	1	2	1	1	1002	111.594	8.12	Not Found	Not Found	High	Not Found			36000000		0.04	High	0.00750366	67.02	1
Fish 1	Master Protein	XP_014058693.1	PREDICTED: cAMP-dependent protein kinase catalytic subunit alpha isoform X1 [Salmo salar]	9.44882	2	2	1	1	381	43.517	8.97	Not Found	Not Found	High	Not Found			40000000		0.245	High	0.00750366	66.8	2
Fish 1	Master Protein	XP_014064903.1	PREDICTED: ATP-binding cassette sub-family E member 1 [Salmo salar]	4.00668	2	2	2	1	599	67.578	8.16	Not Found	Not Found	High	Not Found			6400000		0.136	High	0.00750366	66.6142	2
Fish 1	Master Protein	ACN10891.1	RNA polymerase-associated protein CTR9 homolog [Salmo salar]	2.9361	2	2	2	1	1158	130.595	8.03	Not Found	Not Found	High	Medium			24000000		0.072	High	0.00750366	66.61	2
Fish 1	Master Protein	XP_014001253.1	PREDICTED: calsyntenin-1 isoform X1 [Salmo salar]	1.82927	1	1	1	1	984	110.067	4.82	Not Found	Not Found	Not Found	Not Found					0.05	High	0.00764749	66.4	1
Fish 1	Master Protein	NP_001134004.1	paraspeckle component 1 [Salmo salar]	2.01835	1	2	1	1	545	61.391	8.32	Not Found	Not Found	High	Not Found			24000000		0.08	High	0.00764749	66.07	1
Fish 1	Master Protein	XP_013996974.1	PREDICTED: acyl-protein thioesterase 2 isoform X1 [Salmo salar]	15.7025	2	3	2	1	242	26.205	7.47	Not Found	Not Found	Medium	Not Found			34000000		0.425	High	0.00764749	65.5986	2
Fish 1	Master Protein	XP_014047176.1	PREDICTED: rho GTPase-activating protein 30-like [Salmo salar]	1.52039	2	2	2	1	1447	161.436	4.68	Not Found	Not Found	High	Not Found			34000000		0.053	High	0.00764749	65.587	2
Fish 1	Master Protein	XP_014008159.1	PREDICTED: ribosome biogenesis protein wdr12-like [Salmo salar]	4.87805	2	2	2	1	451	50.735	5.69	Not Found	Not Found	Not Found	High				10000000	0.186	High	0.00764749	65.48	2
Fish 1	Master Protein	XP_014065106.1	PREDICTED: aminoacyl tRNA synthase complex-interacting multifunctional protein 1 isoform X1 [Salmo salar]	10.1408	2	2	2	1	355	38.978	9.35	Not Found	Not Found	Not Found	Not Found					0.202	High	0.00774775	65.1536	2
Fish 1	Master Protein	XP_014067979.1	PREDICTED: uncharacterized protein LOC106611878 isoform X1 [Salmo salar]	2.16535	1	2	1	1	508	55.518	6.7	Not Found	Not Found	Medium	High			19000000		0.11	High	0.00774775	64.85	1
Fish 1	Master Protein	XP_014022503.1	PREDICTED: uncharacterized protein LOC106583163 [Salmo salar]	6.13497	2	3	2	1	326	37.589	5.57	Not Found	Not Found	Medium	Not Found			45000000		0.292	High	0.00774775	64.8486	2
Fish 1	Master Protein	XP_013995155.1	PREDICTED: tissue factor-like [Salmo salar]	10.8844	2	2	1	1	294	33.392	8.19	Not Found	Not Found	Not Found	Not Found					0.334	High	0.00774775	64.62	2
Fish 1	Master Protein	XP_013997065.1	PREDICTED: integrator complex subunit 3-like isoform X2 [Salmo salar]	3.49176	2	2	2	1	1031	117.195	5.63	Not Found	Not Found	High	Not Found			5400000		0.081	High	0.00774775	64.599	2
Fish 1	Master Protein	XP_013986660.1	PREDICTED: transmembrane protein 246 [Salmo salar]	3.0303	1	8	1	1	396	44.866	8.31	Not Found	Not Found	Medium	Medium			1800000000	1500000000	0.089	High	0.00774775	64.589	1
Fish 1	Master Protein	XP_014023200.1	PREDICTED: retinoblastoma-binding protein 5-like isoform X1 [Salmo salar]	5.77617	2	3	2	1	554	60.679	5.07	Not Found	Not Found	High	Not Found			21000000		0.145	High	0.00774775	64.434	2
Fish 1	Master Protein	XP_014015540.1	PREDICTED: splicing factor 3A subunit 1 isoform X3 [Salmo salar]	3.53228	2	5	2	1	821	92.984	5.72	Not Found	Not Found	Medium	Not Found			30000000		0.174	High	0.00774775	64.1805	2
Fish 1	Master Protein	XP_014054756.1	PREDICTED: transmembrane protein 33-like [Salmo salar]	4.8	1	2	1	1	250	28.608	9.66	High	Not Found	Not Found	Not Found	2700000				0.212	High	0.00774775	64.0024	1
Fish 1	Master Protein	ADM16192.1	N-acetyltransferase NAT13 [Salmo salar]	8.87574	1	1	1	1	169	19.256	8.51	Not Found	Not Found	High	Not Found			30000000		0.212	High	0.00774775	63.99	1
Fish 1	Master Protein	XP_014045639.1	PREDICTED: nucleoprotein TPR-like isoform X1 [Salmo salar]	0.383142	1	1	1	1	2610	294.285	5.4	Not Found	Not Found	High	Not Found			4700000		0.015	High	0.00774775	63.98	1
Fish 1	Master Protein	ACN10917.1	Syntaxin-11 [Salmo salar]	3.07167	1	1	1	1	293	33.229	7.66	Not Found	Not Found	Not Found	Not Found					0.145	High	0.00774775	63.93	1
Fish 1	Master Protein	XP_014036448.1	PREDICTED: carbonic anhydrase 1-like [Salmo salar]	15.3846	2	2	2	1	260	28.293	6	Not Found	Not Found	High	Not Found			80000000		0.389	High	0.00774775	63.7543	2
Fish 1	Master Protein	XP_014038882.1	PREDICTED: non-syndromic hearing impairment protein 5 homolog [Salmo salar]	4.46429	1	1	1	1	336	36.275	4.78	Not Found	Not Found	Not Found	Not Found					0.129	High	0.00774775	63.69	1
Fish 1	Master Protein	ABW77501.1	chromatin modifying protein 2a [Salmo salar]	12.2727	2	2	2	1	220	25.108	5.64	Not Found	Not Found	Not Found	Not Found					0.468	High	0.00806452	63.63	2
Fish 1	Master Protein	ACI66644.1	mRNA turnover protein 4 homolog [Salmo salar]	8.75	2	2	2	1	240	27.66	8.18	Not Found	Not Found	High	Not Found			17000000		0.311	High	0.00806452	63.5367	2
Fish 1	Master Protein	XP_013990565.1	PREDICTED: mitochondrial ribosome-associated GTPase 2 [Salmo salar]	1.91388	1	4	1	1	418	45.636	9.52	Medium	High	Not Found	Not Found	10000000	8300000			0.083	High	0.00806452	63.4903	1
Fish 1	Master Protein	XP_014045796.1	PREDICTED: tissue factor-like isoform X1 [Salmo salar]	17.4061	2	2	1	1	293	33.193	6.58	Not Found	Not Found	Not Found	Not Found					0.334	High	0.00806452	63.23	2
Fish 1	Master Protein	ACN10882.1	Eukaryotic translation initiation factor 5 [Salmo salar]	9.60187	3	3	3	1	427	48.722	5.19	Not Found	Not Found	High	Not Found			12000000		0.28	High	0.00806452	63.1747	3
Fish 1	Master Protein	XP_014064885.1	PREDICTED: SWI/SNF-related matrix-associated actin-dependent regulator of chromatin subfamily A member 5-like [Salmo salar]	1.28795	1	1	1	1	1087	126.242	7.9	Not Found	Not Found	High	Not Found			15000000		0.032	High	0.00806452	63.14	1
Fish 1	Master Protein	XP_013981570.1	PREDICTED: Parkinson disease 7 domain-containing protein 1 isoform X1 [Salmo salar]	10	1	2	1	1	240	25.721	7.14	Not Found	Not Found	High	Not Found			21000000		0.166	High	0.00806452	63.0454	1
Fish 1	Master Protein	ACI69602.1	C-C motif chemokine 19 precursor [Salmo salar]	12.2807	1	1	1	1	114	12.803	8.88	Not Found	Not Found	Not Found	Not Found					0.468	High	0.00806452	62.91	1
Fish 1	Master Protein	XP_014055902.1	PREDICTED: replication protein A 32 kDa subunit-like [Salmo salar]	12.5899	2	2	1	1	278	29.645	5.29	Not Found	Not Found	Not Found	Not Found					0.468	High	0.00822016	62.7951	2
Fish 1	Master Protein	XP_014025036.1	PREDICTED: glypican-1-like [Salmo salar]	1.44404	1	1	1	1	554	61.355	8.02	Not Found	Not Found	Not Found	High				8700000	0.075	High	0.00822016	62.71	1
Fish 1	Master Protein	XP_014038550.1	PREDICTED: galectin-3-like [Salmo salar]	5.73566	2	3	2	1	401	40.062	4.54	Not Found	Not Found	Not Found	Medium				17000000	0.52	High	0.00822016	62.667	2
Fish 1	Master Protein	XP_014033188.1	PREDICTED: trichohyalin-like [Salmo salar]	2.50896	1	2	1	1	279	32.346	5.3	Not Found	Not Found	High	High			61000000	46000000	0.145	High	0.00822016	62.6602	1
Fish 1	Master Protein	ACI34030.1	Vacuolar proton pump subunit H [Salmo salar]	8.90269	2	2	2	1	483	55.578	6.37	Not Found	Not Found	High	Not Found			13000000		0.172	High	0.00822016	62.64	2
Fish 1	Master Protein	XP_014018268.1	PREDICTED: C5a anaphylatoxin chemotactic receptor 1 [Salmo salar]	3.7037	1	2	1	1	351	39.6	8.29	Not Found	High	Not Found	Not Found		3600000			0.194	High	0.00838088	62.26	1
Fish 1	Master Protein	XP_013989736.1	PREDICTED: deoxyribonuclease gamma-like [Salmo salar]	8.74525	2	2	2	1	263	30.295	5.99	Not Found	Not Found	Not Found	Not Found					0.311	High	0.00838088	62.2559	2
Fish 1	Master Protein	ACI66352.1	Hydroxyacyl-coenzyme A dehydrogenase, mitochondrial precursor [Salmo salar]	11.9741	2	2	2	1	309	33.085	8.44	Not Found	Not Found	Not Found	Not Found					0.274	High	0.00838088	62.21	2
Fish 1	Master Protein	XP_014051455.1	PREDICTED: WD repeat and HMG-box DNA-binding protein 1 isoform X1 [Salmo salar]	2.5663	2	2	2	1	1169	127.904	5.74	Not Found	Not Found	High	Not Found			42000000		0.07	High	0.00838088	62.18	2
Fish 1	Master Protein	XP_014019082.1	PREDICTED: aldehyde dehydrogenase, dimeric NADP-preferring-like isoform X1 [Salmo salar]	2.36686	1	3	1	1	507	56.845	8.63	Not Found	Not Found	Medium	High			30000000	27000000	0.089	High	0.00853333	61.519	1
Fish 1	Master Protein	XP_013994025.1	PREDICTED: peptidylprolyl isomerase domain and WD repeat-containing protein 1 [Salmo salar]	1.11821	1	2	1	1	626	71.003	7.02	Not Found	Not Found	High	High			8800000	4000000	0.058	High	0.00853333	61.3821	1
Fish 1	Master Protein	NP_001133462.1	stomatin-like protein 3 [Salmo salar]	9.82456	2	2	2	1	285	31.467	6.04	Not Found	Not Found	Not Found	Not Found					0.311	High	0.00870028	61.1175	2
Fish 1	Master Protein	NP_001134151.1	Prefoldin subunit 4 [Salmo salar]	8.88889	1	1	1	1	135	15.236	4.61	Not Found	Not Found	High	Not Found			43000000		0.334	High	0.00887626	60.98	1
Fish 1	Master Protein	XP_014050301.1	PREDICTED: bifunctional 3'-phosphoadenosine 5'-phosphosulfate synthase 1-like [Salmo salar]	3.03514	1	1	1	1	626	70.257	6.93	Not Found	Not Found	High	Not Found			11000000		0.062	High	0.00901857	60.91	1
Fish 1	Master Protein	XP_014061790.1	PREDICTED: high mobility group protein B2-like [Salmo salar]	5.66038	1	1	1	1	212	24.063	8.1	Not Found	Not Found	High	Not Found			46000000		0.179	High	0.00901857	60.8	1
Fish 1	Master Protein	XP_014060766.1	PREDICTED: putative peptidyl-tRNA hydrolase PTRHD1 [Salmo salar]	16.6667	1	1	1	1	126	13.923	7.18	Not Found	Not Found	Not Found	Not Found					0.585	High	0.00901857	60.78	1
Fish 1	Master Protein	ACI69719.1	Ubiquitin-like protein precursor [Salmo salar]	14.7436	2	2	2	1	156	17.297	8.18	Not Found	Not Found	Not Found	Not Found					0.585	High	0.00901857	60.6699	2
Fish 1	Master Protein	XP_013986732.1	PREDICTED: striatin-like isoform X1 [Salmo salar]	1.39594	1	2	1	1	788	86.821	5.26	Not Found	Not Found	High	Medium			7900000	5300000	0.061	High	0.00901857	60.54	1
Fish 1	Master Protein	DAA06141.1	TPA_exp: FXYD5a [Salmo salar]	5.44959	1	3	1	1	367	40.337	7.62	Not Found	Not Found	High	Medium			23000000	36000000	0.11	High	0.00901857	60.52	1
Fish 1	Master Protein	ACX35602.1	VHSV-induced protein [Salmo salar]	6.90909	1	2	1	1	275	31.291	7.53	Not Found	Not Found	Not Found	High				18000000	0.166	High	0.00901857	60.3606	1
Fish 1	Master Protein	XP_014032630.1	PREDICTED: semaphorin-4A-like isoform X1 [Salmo salar]	1.5625	1	2	1	1	832	91.157	7.09	Not Found	Not Found	Not Found	High				6300000	0.049	High	0.00911801	60.1	1
Fish 1	Master Protein	XP_014046339.1	PREDICTED: 5'-3' exoribonuclease 1-like isoform X1 [Salmo salar]	0.587889	1	2	1	1	1701	191.63	7.42	Not Found	Not Found	High	Not Found			4100000		0.025	High	0.00911801	59.97	1
Fish 1	Master Protein	ACI67378.1	Osteoclast-stimulating factor 1 [Salmo salar]	5.60748	1	1	1	1	214	23.854	5.88	Not Found	Not Found	High	Not Found			25000000		0.179	High	0.00911801	59.9	1
Fish 1	Master Protein	NP_001133854.1	fibroleukin precursor [Salmo salar]	2.45902	1	1	1	1	488	54.351	8.4	Not Found	Not Found	High	Not Found			53000000		0.08	High	0.00911801	59.8	1
Fish 1	Master Protein	ACH71031.1	voltage-dependent anion channel 2-3 [Salmo salar]	10.6007	2	2	2	1	283	30.06	8.97	Not Found	Not Found	Not Found	Not Found					0.311	High	0.00911801	59.68	2
Fish 1	Master Protein	ACI67174.1	Gamma-interferon-inducible lysosomal thiol reductase precursor [Salmo salar]	12.9921	3	4	1	1	254	28.517	5.27	Not Found	Not Found	Not Found	Not Found					1.31	High	0.00911801	59.63	3
Fish 1	Master Protein	XP_013993340.1	PREDICTED: microtubule-associated protein 6 homolog isoform X1 [Salmo salar]	2.1097	1	3	1	1	474	53.482	9.33	Not Found	Not Found	Medium	Medium					0.072	High	0.00911801	59.5437	1
Fish 1	Master Protein	ACN10336.1	Phosphate carrier protein, mitochondrial precursor [Salmo salar]	5	2	2	2	1	360	39.841	8.95	Not Found	Not Found	Not Found	Not Found					0.233	High	0.00911801	59.4751	2
Fish 1	Master Protein	XP_014019547.1	PREDICTED: peptidyl-prolyl cis-trans isomerase G [Salmo salar]	1.91257	1	1	1	1	732	84.367	10.29	Not Found	Not Found	Not Found	High				11000000	0.075	High	0.00911801	59.45	1
Fish 1	Master Protein	XP_014021815.1	PREDICTED: BPI fold-containing family B member 2 [Salmo salar]	5.074	1	1	1	1	473	51.01	8.88	Not Found	Not Found	Not Found	High				17000000	0.101	High	0.00925926	59.28	1
Fish 1	Master Protein	XP_014008858.1	PREDICTED: small nuclear ribonucleoprotein F-like [Salmo salar]	24.4186	2	2	2	1	86	9.677	4.67	Not Found	Not Found	High	High			5300000	6400000	1.512	High	0.00925926	59.27	2
Fish 1	Master Protein	XP_013980512.1	PREDICTED: GTPase HRas isoform X1 [Salmo salar]	5.82011	1	3	1	1	189	21.444	5.2	Not Found	Medium	Not Found	Not Found		2000000			0.233	High	0.00925926	59.1894	1
Fish 1	Master Protein	ACI33447.1	Secretagogin [Salmo salar]	2.9304	1	1	1	1	273	31.495	5.25	Not Found	Not Found	High	Not Found			6100000		0.145	High	0.00925926	58.95	1
Fish 1	Master Protein	NP_001158867.1	legumain precursor [Salmo salar]	7.15935	2	2	2	1	433	48.346	6.11	Not Found	Not Found	Not Found	High				6500000	0.274	High	0.00978166	58.75	2
Fish 1	Master Protein	XP_014016691.1	PREDICTED: RNA-binding protein EWS-like isoform X1 [Salmo salar]	5.23732	2	2	1	1	611	62.879	9.47	Not Found	Not Found	High	Not Found			19000000		0.222	High	0.00983776	58.5547	2
Fish 1	Master Protein	XP_014027758.1	PREDICTED: nucleosome-remodeling factor subunit BPTF-like isoform X1 [Salmo salar]	0.343407	1	2	1	1	2912	318.814	8.51	Not Found	Not Found	High	High			2600000	3600000	0.015	High	0.00989255	58.451	1
Fish 1	Master Protein	XP_014050704.1	PREDICTED: beta-galactosidase [Salmo salar]	3.53846	2	3	2	1	650	71.623	5.62	Not Found	Not Found	Not Found	Medium				15000000	0.212	High	0.00989255	58.4487	2
Fish 1	Master Protein	XP_014054863.1	PREDICTED: nucleophosmin-like [Salmo salar]	17.2078	2	2	2	1	308	33.768	5.15	Not Found	Not Found	High	Not Found			39000000		0.274	High	0.00989255	58.43	2
Fish 1	Master Protein	XP_013996544.1	PREDICTED: eukaryotic translation initiation factor 3 subunit F-like [Salmo salar]	6.22711	2	2	2	1	273	30.155	5.34	Not Found	Not Found	High	Not Found			16000000		0.311	High	0.00989255	58.1341	2
Fish 1	Master Protein	XP_014013281.1	PREDICTED: carcinoembryonic antigen-related cell adhesion molecule 20-like [Salmo salar]	9.72644	2	4	2	1	329	35.385	5.87	Not Found	Not Found	Not Found	Medium				13000000	0.468	High	0.00989255	57.9747	2
Fish 1	Master Protein	XP_014032466.1	PREDICTED: casein kinase II subunit beta isoform X1 [Salmo salar]	4.82456	1	1	1	1	228	26.151	5.95	Not Found	Not Found	Not Found	Not Found					0.194	High	0.00989255	57.46	1
Fish 1	Master Protein	AFH41531.1	lymphocyte antigen 75 [Salmo salar]	1.13122	2	3	2	1	1768	199.676	5.9	Not Found	Not Found	Not Found	High				7900000	0.048	High	0.00989255	57.4399	2
Fish 1	Master Protein	XP_014020985.1	PREDICTED: rho GTPase-activating protein 15 isoform X1 [Salmo salar]	3.61446	2	3	2	1	498	55.871	9.51	Not Found	Not Found	Medium	Medium			4700000	25000000	0.194	High	0.00989255	57.3183	2
Fish 1	Master Protein	NP_001167123.1	Arylsulfatase B precursor [Salmo salar]	5.87121	2	2	2	1	528	58.73	7.65	Not Found	Not Found	Not Found	High				11000000	0.155	High	0.00989255	57.2416	2
Fish 1	Master Protein	NP_001133303.1	AP-1 complex subunit sigma-2 [Salmo salar]	10.1911	1	1	1	1	157	18.545	5.47	Not Found	Not Found	High	Not Found					0.259	High	0.00989255	57.16	1
Fish 1	Master Protein	AGH92541.1	ribosomal protein L27a [Salmo salar]	23.6486	3	3	3	1	148	16.617	10.77	Not Found	Not Found	Not Found	Not Found					1.371	High	0.00989255	57.0945	3
Fish 1	Master Protein	XP_014007217.1	PREDICTED: grancalcin-like [Salmo salar]	17.1171	3	4	3	1	222	24.615	5.17	Not Found	Medium	Not Found	Not Found		4000000			0.995	High	0.00989255	57.0941	3
Fish 1	Master Protein	XP_013979659.1	PREDICTED: arachidonate 15-lipoxygenase B-like isoform X3 [Salmo salar]	5.01475	2	3	2	1	678	76.335	6.2	Not Found	Not Found	High	Not Found			24000000		0.166	High	0.00989255	56.7578	2
Fish 1	Master Protein	ACI33365.1	Cathepsin D precursor [Salmo salar]	8.70647	2	3	2	1	402	43.818	7.88	Not Found	Not Found	High	Not Found			21000000		0.438	High	0.00989255	56.7432	2
Fish 1	Master Protein	ACI67013.1	26S protease regulatory subunit 7 [Salmo salar]	4.83871	2	2	2	1	434	48.716	5.95	Not Found	Not Found	High	Not Found			38000000		0.16	High	0.00989255	56.69	2
Fish 1	Master Protein	AGH92634.1	hypothetical protein [Salmo salar]	9.93789	1	1	1	1	161	17.97	8.6	Not Found	Not Found	Not Found	Not Found					0.259	High	0.00989255	56.57	1
Fish 1	Master Protein	XP_013996229.1	PREDICTED: peroxiredoxin-6 [Salmo salar]	10.7623	1	1	1	1	223	24.914	5.35	Not Found	Not Found	Not Found	Not Found					0.179	High	0.00989255	56.46	1
Fish 1	Master Protein	ACI66368.1	D-tyrosyl-tRNATyr deacylase 1 [Salmo salar]	8.65385	1	2	1	1	208	23.192	7.34	Not Found	Not Found	Medium	Not Found			14000000		0.233	Medium	0.0102215	56.35	1
Fish 1	Master Protein	ACM08353.1	ADP-ribosylation factor-like protein 6-interacting protein 1 [Salmo salar]	3.94089	1	1	1	1	203	23.124	9.28	Not Found	Not Found	Not Found	Not Found					0.389	Medium	0.0102215	56.24	1
Fish 1	Master Protein	XP_014024274.1	PREDICTED: dedicator of cytokinesis protein 7 isoform X1 [Salmo salar]	0.421151	1	1	1	1	2137	242.578	6.76	Not Found	Not Found	Not Found	Not Found					0.019	Medium	0.0103495	55.93	1
Fish 1	Master Protein	ACI34119.1	Tyrosine-protein kinase Lyn [Salmo salar]	3.49515	2	4	1	1	515	58.285	8.05	Not Found	Not Found	Not Found	Not Found					0.155	Medium	0.0106437	55.8283	2
Fish 1	Master Protein	NP_001134853.1	isoamyl acetate-hydrolyzing esterase 1 homolog [Salmo salar]	12.0332	2	3	2	1	241	26.641	5.99	Not Found	Not Found	Medium	High			4800000	19000000	0.468	Medium	0.0106437	55.4802	2
Fish 1	Master Protein	XP_014022434.1	PREDICTED: F-box only protein 2-like [Salmo salar]	28.9773	3	3	3	1	176	20.086	4.34	Not Found	Not Found	Not Found	Medium				15000000	1.371	Medium	0.0106437	55.3034	3
Fish 1	Master Protein	ACN11268.1	TFG [Salmo salar]	2.44499	1	3	1	1	409	43.648	5.17	Not Found	Not Found	Medium	Medium			14000000	15000000	0.194	Medium	0.0106437	55.2433	1
Fish 1	Master Protein	XP_014024866.1	PREDICTED: F-box-like/WD repeat-containing protein TBL1XR1 isoform X1 [Salmo salar]	5.31309	1	1	1	1	527	57.23	5.54	Not Found	Not Found	Not Found	Not Found					0.093	Medium	0.0109097	55.19	1
Fish 1	Master Protein	XP_014010831.1	PREDICTED: phospholysine phosphohistidine inorganic pyrophosphate phosphatase-like isoform X1 [Salmo salar]	2.40385	1	2	1	1	416	44.779	6.46	Not Found	Not Found	Not Found	Medium				3100000	0.11	Medium	0.0109097	55.1091	1
Fish 1	Master Protein	XP_014010751.1	PREDICTED: paladin [Salmo salar]	2.50569	1	1	1	1	878	100.831	6.51	Not Found	Not Found	High	Not Found			7100000		0.045	Medium	0.0109097	55.05	1
Fish 1	Master Protein	XP_014016875.1	PREDICTED: voltage-dependent anion channel 3 isoform X1 [Salmo salar]	6.19195	1	2	1	1	323	34.227	8.84	Not Found	Medium	Not Found	Not Found		4300000			0.129	Medium	0.0109097	55.0311	1
Fish 1	Master Protein	XP_014004769.1	PREDICTED: dipeptidyl peptidase 9-like isoform X1 [Salmo salar]	4.61538	2	2	1	1	910	104.619	6.15	Not Found	Not Found	Medium	Not Found			17000000		0.099	Medium	0.0109097	55.0122	2
Fish 1	Master Protein	ACN10104.1	26S protease regulatory subunit 4 [Salmo salar]	3.63636	1	4	1	1	440	49.186	6.18	Not Found	Not Found	Medium	High			15000000	8000000	0.179	Medium	0.0109097	54.8665	1
Fish 1	Master Protein	XP_014027462.1	PREDICTED: glutamine--fructose-6-phosphate aminotransferase [isomerizing] 1-like isoform X1 [Salmo salar]	1.30814	1	1	1	1	688	77.007	6.6	Not Found	Not Found	Not Found	Not Found					0.048	Medium	0.0110202	54.78	1
Fish 1	Master Protein	XP_014066817.1	PREDICTED: calcineurin B homologous protein 1 isoform X1 [Salmo salar]	6.06061	1	1	1	1	198	22.89	5.11	Not Found	Not Found	Not Found	Not Found					0.155	Medium	0.0110202	54.6	1
Fish 1	Master Protein	ACI34125.1	ADP-ribosylation factor 6 [Salmo salar]	15.3409	3	3	2	1	176	20.246	8.95	Not Found	Not Found	Not Found	Not Found					1.154	Medium	0.0110202	54.5333	3
Fish 1	Master Protein	XP_014036539.1	PREDICTED: importin-4 [Salmo salar]	1.9337	1	1	1	1	1086	119.075	4.97	Not Found	Not Found	High	Not Found			7000000		0.045	Medium	0.0110202	54.5	1
Fish 1	Master Protein	XP_013985651.1	PREDICTED: uncharacterized protein LOC106564129 [Salmo salar]	13.1783	2	3	2	1	129	14.558	8.28	Not Found	Not Found	Medium	Not Found			5700000		0.931	Medium	0.0110202	54.425	2
Fish 1	Master Protein	XP_013978974.1	PREDICTED: 26S proteasome non-ATPase regulatory subunit 5 [Salmo salar]	2.57937	1	1	1	1	504	55.291	5.53	Not Found	Not Found	Not Found	Not Found					0.083	Medium	0.0110202	54.3	1
Fish 1	Master Protein	ACM09766.1	Adenylate kinase isoenzyme 2, mitochondrial [Salmo salar]	8.19672	2	2	2	1	244	26.755	7.39	Not Found	Not Found	High	Not Found			22000000		0.274	Medium	0.0110202	54.2642	2
Fish 1	Master Protein	ACM08312.1	Receptor expression-enhancing protein 5 [Salmo salar]	5.15464	2	2	2	1	194	21.94	8.19	Not Found	Not Found	Medium	Not Found			25000000		0.585	Medium	0.0110202	54.23	2
Fish 1	Master Protein	XP_014068926.1	PREDICTED: AP-2 complex subunit sigma isoform X1 [Salmo salar]	3.58974	1	2	1	1	195	23.031	9.28	Not Found	Not Found	Medium	High			27000000	22000000	0.292	Medium	0.0110202	54.1469	1
Fish 1	Master Protein	ACI34283.1	Interferon-induced protein with tetratricopeptide repeats 5 [Salmo salar]	2.2869	1	1	1	1	481	54.993	8.84	Not Found	Not Found	High	Not Found			4000000		0.072	Medium	0.011176	54.07	1
Fish 1	Master Protein	NP_001134219.1	tumor necrosis factor alpha-induced protein 8-like protein 2 [Salmo salar]	8.60215	1	2	1	1	186	21.285	8.88	Not Found	Not Found	Medium	Not Found			15000000		0.233	Medium	0.011176	54.07	1
Fish 1	Master Protein	ACN10914.1	Alpha-galactosidase A precursor [Salmo salar]	4.41176	2	2	2	1	408	45.672	5.82	Not Found	Not Found	Not Found	Not Found					0.245	Medium	0.011176	53.9741	2
Fish 1	Master Protein	XP_014013138.1	PREDICTED: X-ray repair cross-complementing protein 5-like [Salmo salar]	16.9014	2	3	1	1	213	23.65	4.75	Not Found	Not Found	Medium	Not Found			19000000		0.778	Medium	0.0115038	53.7467	2
Fish 1	Master Protein	ACI34159.1	Beta-hexosaminidase alpha chain precursor [Salmo salar]	3.52505	2	3	1	1	539	61.951	6.83	Not Found	Not Found	Not Found	Not Found					0.141	Medium	0.0116376	53.6371	2
Fish 1	Master Protein	XP_014056035.1	PREDICTED: cornifelin-like [Salmo salar]	34.7826	2	2	1	1	115	12.285	7.69	Not Found	Not Found	Not Found	Not Found					2.162	Medium	0.0119304	53.4554	2
Fish 1	Master Protein	NP_001134746.1	peptidyl-prolyl cis-trans isomerase FKBP3 [Salmo salar]	6.81818	1	1	1	1	220	24.663	7.4	Not Found	Not Found	High	Not Found			63000000		0.155	Medium	0.0119304	53.18	1
Fish 1	Master Protein	ACI66840.1	60S ribosomal protein L26 [Salmo salar]	10.3448	2	2	2	1	145	17.139	10.62	Not Found	Not Found	Not Found	Not Found					0.668	Medium	0.0119304	53.1225	2
Fish 1	Master Protein	XP_014002962.1	PREDICTED: E3 ubiquitin-protein ligase UBR4 [Salmo salar]	0.304009	1	1	1	1	5263	583.061	6.1	Not Found	Not Found	Not Found	Not Found					0.009	Medium	0.0122213	52.91	1
Fish 1	Master Protein	ACN10055.1	60S ribosomal protein L19 [Salmo salar]	4.56853	1	2	1	1	197	23.492	11.4	Not Found	Not Found	Not Found	Not Found					0.259	Medium	0.0122213	52.8244	1
Fish 1	Master Protein	XP_014017421.1	PREDICTED: AP-2 complex subunit mu-B-like isoform X1 [Salmo salar]	3.81166	2	3	2	1	446	50.286	9.47	Not Found	Not Found	Not Found	Medium				15000000	0.166	Medium	0.0122213	52.7909	2
Fish 1	Master Protein	XP_014006725.1	PREDICTED: carbonyl reductase [NADPH] 1 [Salmo salar]	13.5036	2	2	2	1	274	29.534	6.9	Not Found	Not Found	Not Found	Not Found					0.311	Medium	0.0123824	52.74	2
Fish 1	Master Protein	XP_014017466.1	PREDICTED: NADPH--cytochrome P450 reductase-like isoform X1 [Salmo salar]	2.45566	1	1	1	1	733	83.201	5.85	Not Found	Not Found	High	Not Found			10000000		0.061	Medium	0.0126728	52.65	1
Fish 1	Master Protein	XP_014009704.1	PREDICTED: cation-dependent mannose-6-phosphate receptor-like isoform X1 [Salmo salar]	8.30325	2	2	2	1	277	30.412	5.34	Not Found	Not Found	Not Found	Not Found					0.334	Medium	0.0126728	52.4727	2
Fish 1	Master Protein	NP_001133869.1	Transmembrane 9 superfamily member 2 [Salmo salar]	1.04948	1	1	1	1	667	75.872	6.6	Not Found	Not Found	Not Found	Not Found					0.083	Medium	0.0126728	52.46	1
Fish 1	Master Protein	ACI67676.1	Prefoldin subunit 3 [Salmo salar]	9.23077	1	1	1	1	195	22.561	6.8	Not Found	Not Found	High	Not Found			8000000		0.179	Medium	0.0126728	52.38	1
Fish 1	Master Protein	XP_014061310.1	PREDICTED: splicing factor 3B subunit 6 [Salmo salar]	11.2	1	1	1	1	125	14.564	9.38	Not Found	Not Found	High	Not Found			40000000		0.334	Medium	0.0126728	52.36	1
Fish 1	Master Protein	XP_014033428.1	PREDICTED: tRNA (cytosine(34)-C(5))-methyltransferase-like isoform X1 [Salmo salar]	2.6178	2	2	2	1	764	86.523	6.34	Not Found	Not Found	Not Found	Not Found					0.091	Medium	0.0128142	52.1467	2
Fish 1	Master Protein	XP_013998594.1	PREDICTED: serine/arginine-rich splicing factor 4-like [Salmo salar]	6.59898	2	2	2	1	394	43.681	10.99	Not Found	Not Found	High	Not Found			13000000		0.245	Medium	0.0128142	51.9283	2
Fish 1	Master Protein	XP_014059302.1	PREDICTED: hsc70-interacting protein-like isoform X1 [Salmo salar]	3.35052	1	1	1	1	388	41.715	5.21	Not Found	Not Found	High	Not Found			43000000		0.179	Medium	0.0128372	51.65	1
Fish 1	Master Protein	XP_014021638.1	PREDICTED: uncharacterized protein LOC106582762 isoform X1 [Salmo salar]	1.37131	1	1	1	1	948	101.307	4.83	Not Found	Not Found	High	Not Found			18000000		0.053	Medium	0.0128372	51.62	1
Fish 1	Master Protein	XP_014065339.1	PREDICTED: protocadherin-10-like, partial [Salmo salar]	0.732984	1	2	1	1	955	104.028	4.91	Not Found	Not Found	Not Found	High				33000000	0.055	Medium	0.0134806	51.2755	1
Fish 1	Master Protein	ACI67247.1	DNA-directed RNA polymerases I, II, and III subunit RPABC1 [Salmo salar]	8.09524	1	1	1	1	210	24.624	5.95	Not Found	Not Found	High	Not Found			24000000		0.194	Medium	0.0136364	51.24	1
Fish 1	Master Protein	XP_014047753.1	PREDICTED: uncharacterized protein LOC106600711 [Salmo salar]	8.20046	2	2	2	1	439	46.563	4.69	Not Found	Medium	Not Found	Not Found		2900000			0.334	Medium	0.0139542	51.1295	2
Fish 1	Master Protein	XP_014030196.1	PREDICTED: X-ray repair cross-complementing protein 5-like isoform X1 [Salmo salar]	2.80899	2	3	1	1	712	79.919	5.08	Not Found	Not Found	Medium	Not Found			17000000		0.116	Medium	0.0139542	51.0417	2
Fish 1	Master Protein	XP_014061961.1	PREDICTED: bolA-like protein 2 [Salmo salar]	18.6047	1	1	1	1	86	9.823	6.52	Not Found	Not Found	High	Not Found			24000000		0.389	Medium	0.0142579	50.95	1
Fish 1	Master Protein	XP_014048688.1	PREDICTED: epithelial membrane protein 2-like [Salmo salar]	5.59006	1	1	1	1	161	18.273	7.91	Not Found	Not Found	Not Found	Not Found					0.778	Medium	0.0142579	50.94	1
Fish 1	Master Protein	XP_013981876.1	PREDICTED: lysosomal acid phosphatase-like isoform X1 [Salmo salar]	2.16346	1	1	1	1	416	47.789	6.68	Not Found	Not Found	Not Found	Not Found					0.101	Medium	0.0142579	50.92	1
Fish 1	Master Protein	XP_014041406.1	PREDICTED: nucleoporin SEH1 isoform X1 [Salmo salar]	3.92157	1	1	1	1	357	39.423	7.72	Not Found	Not Found	Not Found	Not Found					0.105	Medium	0.0142579	50.77	1
Fish 1	Master Protein	ACN09978.1	60S ribosomal protein L31 [Salmo salar]	10.7477	2	2	2	1	214	24.684	10.95	Not Found	Not Found	High	Not Found			41000000		0.425	Medium	0.0143548	50.3706	2
Fish 1	Master Protein	XP_014071906.1	PREDICTED: AP-3 complex subunit delta-1-like isoform X1 [Salmo salar]	0.871632	1	1	1	1	1262	141.283	7.05	Not Found	Not Found	High	Not Found			15000000		0.035	Medium	0.0143548	50.21	1
Fish 1	Master Protein	XP_014004875.1	PREDICTED: small glutamine-rich tetratricopeptide repeat-containing protein alpha-like [Salmo salar]	3.51906	1	2	1	1	341	35.585	4.69	Not Found	Not Found	High	Not Found			24000000		0.212	Medium	0.0143548	50.1335	1
Fish 1	Master Protein	XP_014000450.1	PREDICTED: bifunctional lysine-specific demethylase and histidyl-hydroxylase NO66-like [Salmo salar]	2.5878	1	1	1	1	541	60.896	8.57	Not Found	Not Found	Not Found	High				7100000	0.089	Medium	0.0143548	50.1	1
Fish 1	Master Protein	XP_014042404.1	PREDICTED: cytosolic endo-beta-N-acetylglucosaminidase-like, partial [Salmo salar]	3.125	1	1	1	1	320	36.74	6.02	Not Found	Not Found	Not Found	Not Found					0.155	Medium	0.0146302	49.95	1
Fish 1	Master Protein	XP_014048498.1	PREDICTED: myoferlin-like [Salmo salar]	1.16959	2	2	2	1	2052	232.43	6.3	Not Found	Medium	Not Found	Not Found		2900000			0.037	Medium	0.0146302	49.89	2
Fish 1	Master Protein	XP_013996389.1	PREDICTED: Golgi reassembly-stacking protein 2-like isoform X1 [Salmo salar]	2.73349	1	1	1	1	439	46.18	4.72	Not Found	Not Found	Not Found	Not Found					0.212	Medium	0.0146302	49.43	1
Fish 1	Master Protein	XP_014061305.1	PREDICTED: alpha-1-antitrypsin homolog [Salmo salar]	3.28638	1	1	1	1	426	47.313	6.46	Not Found	Not Found	Not Found	Not Found					0.11	Medium	0.0147862	49.22	1
Fish 1	Master Protein	ACH70947.1	isocitrate dehydrogenase 2-2 (NADP+), mitochondrial [Salmo salar]	4.43459	2	2	1	1	451	50.568	7.85	Not Found	Not Found	Medium	Not Found			45000000		0.155	Medium	0.0152049	49.08	2
Fish 1	Master Protein	XP_013985547.1	PREDICTED: A-kinase anchor protein 8-like isoform X1 [Salmo salar]	1.67286	1	1	1	1	538	57.773	9.72	Not Found	Not Found	Not Found	Not Found					0.068	Medium	0.0152049	48.87	1
Fish 1	Master Protein	XP_014015051.1	PREDICTED: translocon-associated protein subunit alpha isoform X1 [Salmo salar]	4.71698	1	1	1	1	318	35.6	4.56	Not Found	Not Found	Not Found	Not Found					0.166	Medium	0.0152049	48.83	1
Fish 1	Master Protein	ACN10686.1	Condensin complex subunit 3 [Salmo salar]	4.16254	2	2	2	1	1009	113.012	5.22	Not Found	Not Found	High	Not Found			13000000		0.084	Medium	0.0152672	48.5986	2
Fish 1	Master Protein	XP_014008022.1	PREDICTED: RNA methyltransferase NOL1 isoform X1 [Salmo salar]	3.20856	2	2	2	1	748	82.915	6.99	Not Found	Not Found	Not Found	Not Found					0.129	Medium	0.0152672	48.57	2
Fish 1	Master Protein	XP_013994643.1	PREDICTED: prohibitin-2-like isoform X1 [Salmo salar]	3.09278	1	1	1	1	388	42.661	5.33	Not Found	Not Found	Not Found	Not Found					0.083	Medium	0.0152672	48.46	1
Fish 1	Master Protein	XP_014026430.1	PREDICTED: erlin-2-like isoform X1 [Salmo salar]	6.10465	2	2	2	1	344	38.299	5.88	Not Found	Not Found	Not Found	Not Found					0.202	Medium	0.0152672	48.44	2
Fish 1	Master Protein	XP_014056152.1	PREDICTED: cytosolic 5'-nucleotidase 3 isoform X1 [Salmo salar]	3.32326	1	1	1	1	331	37.753	5.72	Not Found	Not Found	Not Found	Not Found					0.105	Medium	0.0152672	48.4	1
Fish 1	Master Protein	ACI66512.1	Phosphatidylethanolamine-binding protein 1 [Salmo salar]	12.2995	1	1	1	1	187	20.708	5.91	Not Found	Not Found	Not Found	Not Found					0.259	Medium	0.0154091	48.3	1
Fish 1	Master Protein	ACM09765.1	Gap junction beta-5 protein [Salmo salar]	8.93617	2	2	2	1	235	26.533	8.32	Not Found	Not Found	Not Found	Not Found					0.389	Medium	0.0154091	48.1036	2
Fish 1	Master Protein	XP_014048023.1	PREDICTED: chromobox protein homolog 1-like [Salmo salar]	6.80851	1	1	1	1	235	26.532	4.93	Not Found	Not Found	High	Not Found			2700000		0.212	Medium	0.0154374	48.02	1
Fish 1	Master Protein	XP_014059181.1	PREDICTED: epithelial membrane protein 2-like [Salmo salar]	5.59006	1	3	1	1	161	18.261	7.91	Not Found	Medium	Not Found	Not Found		3500000			0.778	Medium	0.0154374	47.9947	1
Fish 1	Master Protein	ACI68001.1	C1orf123 [Salmo salar]	8.125	1	1	1	1	160	18.124	5.01	Not Found	Not Found	Not Found	Not Found					0.212	Medium	0.0154374	47.96	1
Fish 1	Master Protein	ACI33860.1	Mixed lineage kinase domain-like protein [Salmo salar]	2.71967	1	1	1	1	478	55.217	7.53	Not Found	Not Found	High	Not Found			15000000		0.066	Medium	0.0154374	47.86	1
Fish 1	Master Protein	ACI34361.1	Beta-catenin-like protein 1 [Salmo salar]	3.20856	1	1	1	1	561	64.144	4.98	Not Found	Not Found	Not Found	Not Found					0.093	Medium	0.0154374	47.77	1
Fish 1	Master Protein	ACI34277.1	CREG1 precursor [Salmo salar]	4.21456	1	1	1	1	261	29.224	9.03	Not Found	Not Found	Not Found	Not Found					0.389	Medium	0.0154374	47.71	1
Fish 1	Master Protein	ACM08286.1	U6 snRNA-associated Sm-like protein LSm3 [Salmo salar]	19.6078	2	2	2	1	102	11.802	4.61	Not Found	Not Found	Medium	High			18000000	54000000	1.512	Medium	0.0154374	47.6738	2
Fish 1	Master Protein	XP_014004355.1	PREDICTED: casein kinase II subunit alpha' isoform X1 [Salmo salar]	2	1	1	1	1	350	41.133	8.16	Not Found	Not Found	Not Found	Not Found					0.105	Medium	0.0154374	47.64	1
Fish 1	Master Protein	XP_014008638.1	PREDICTED: hemagglutinin/amebocyte aggregation factor-like isoform X1 [Salmo salar]	8.76289	1	1	1	1	194	23.301	6.95	Not Found	Not Found	Not Found	High				15000000	0.259	Medium	0.0154823	47.62	1
Fish 1	Master Protein	ACI67044.1	60S ribosomal protein L17 [Salmo salar]	4.8913	1	2	1	1	184	21.356	10.11	Not Found	Not Found	Medium	Not Found			8700000		0.259	Medium	0.0154823	47.48	1
Fish 1	Master Protein	XP_014026139.1	PREDICTED: RNA-binding protein EWS-like isoform X1 [Salmo salar]	5.29801	2	2	1	1	604	62.274	9.57	Not Found	Not Found	Medium	Not Found			47000000		0.202	Medium	0.0154823	47.4647	2
Fish 1	Master Protein	XP_014034132.1	PREDICTED: target of Myb protein 1-like isoform X1 [Salmo salar]	2.59481	1	1	1	1	501	54.664	5.1	Not Found	Not Found	High	Not Found			12000000		0.093	Medium	0.0154823	47.46	1
Fish 1	Master Protein	XP_013998051.1	PREDICTED: unconventional myosin-Ig-like isoform X1 [Salmo salar]	2.27723	2	2	2	1	1010	115.57	8.47	Not Found	Not Found	Not Found	Not Found					0.071	Medium	0.0154823	47.4298	2
Fish 1	Master Protein	NP_001134855.1	Transmembrane emp24 domain-containing protein 10 precursor [Salmo salar]	9.2233	2	2	2	1	206	23.929	5.74	Not Found	High	Not Found	Not Found		5200000			0.425	Medium	0.0154823	47.1803	2
Fish 1	Master Protein	ACM08503.1	U6 snRNA-associated Sm-like protein LSm7 [Salmo salar]	6.34921	1	1	1	1	126	14.208	8.46	Not Found	Not Found	Not Found	Not Found					0.334	Medium	0.0154823	47.16	1
Fish 1	Master Protein	ACM08950.1	Calcium and integrin-binding protein 1 [Salmo salar]	11.6402	2	2	2	1	189	21.55	4.86	Not Found	Not Found	Not Found	Not Found					0.359	Medium	0.0154823	47.1331	2
Fish 1	Master Protein	XP_013992812.1	PREDICTED: myb-binding protein 1A-like protein [Salmo salar]	1.42971	1	1	1	1	1259	141.862	7.53	Not Found	Not Found	High	Not Found			11000000		0.032	Medium	0.0156057	47	1
Fish 1	Master Protein	XP_014021027.1	PREDICTED: pyridoxal kinase-like [Salmo salar]	6.86275	1	1	1	1	306	34.035	6.04	Not Found	Not Found	Not Found	Not Found					0.155	Medium	0.0158242	46.74	1
Fish 1	Master Protein	XP_014000054.1	PREDICTED: lamin-B receptor-like isoform X1 [Salmo salar]	3.60656	2	3	2	1	610	69.278	8.88	Not Found	Not Found	Not Found	Not Found					0.245	Medium	0.0158242	46.7392	2
Fish 1	Master Protein	XP_014061325.1	PREDICTED: heterogeneous nuclear ribonucleoprotein U-like [Salmo salar]	2.06972	2	2	2	1	918	99.187	5.91	Medium	Not Found	Not Found	Not Found	6100000				0.076	Medium	0.0158242	46.5857	2
Fish 1	Master Protein	XP_014061470.1	PREDICTED: bifunctional lysine-specific demethylase and histidyl-hydroxylase NO66-like [Salmo salar]	2.57827	1	1	1	1	543	61.458	6.18	Not Found	Not Found	High	Not Found			9100000		0.083	Medium	0.015973	46.42	1
Fish 1	Master Protein	XP_014070922.1	PREDICTED: serine/threonine-protein phosphatase 5-like [Salmo salar]	2.62626	1	1	1	1	495	56.503	6.62	Not Found	Not Found	High	Not Found			19000000		0.077	Medium	0.0160895	46.3	1
Fish 1	Master Protein	XP_013985886.1	PREDICTED: synaptogyrin-2-like [Salmo salar]	6.04839	2	2	2	1	248	27.422	6.06	Not Found	Not Found	Not Found	Not Found					1.512	Medium	0.0160895	46.0976	2
Fish 1	Master Protein	XP_013989447.1	PREDICTED: serine hydroxymethyltransferase, mitochondrial isoform X1 [Salmo salar]	7.29367	1	1	1	1	521	57.416	8.68	Not Found	Not Found	High	Not Found					0.066	Medium	0.0160895	46.09	1
Fish 1	Master Protein	ACI67000.1	Transmembrane emp24 domain-containing protein 7 precursor [Salmo salar]	4.62963	1	1	1	1	216	24.692	6.14	Not Found	High	Not Found	Not Found		2200000			0.212	Medium	0.0160895	46.07	1
Fish 1	Master Protein	XP_014071118.1	PREDICTED: cAMP-dependent protein kinase catalytic subunit beta isoform X1 [Salmo salar]	9.2545	2	2	1	1	389	45.388	8.28	Not Found	Not Found	Medium	Not Found			80000000		0.222	Medium	0.0162005	45.994	2
Fish 1	Master Protein	XP_014054662.1	PREDICTED: H/ACA ribonucleoprotein complex subunit 1-like [Salmo salar]	3.91304	1	1	1	1	230	23.395	10.68	Not Found	Not Found	Not Found	Not Found					0.155	Medium	0.0162005	45.97	1
Fish 1	Master Protein	AAN40741.1	immunoglobulin light chain variable region precursor, partial [Salmo salar]	8.25688	1	2	1	1	109	11.624	6.51	Not Found	Not Found	High	Not Found			20000000		0.585	Medium	0.0162417	45.7587	1
Fish 1	Master Protein	XP_014071454.1	PREDICTED: polypyrimidine tract-binding protein 1-like isoform X1 [Salmo salar]	2.71647	1	1	1	1	589	63.812	8.56	Not Found	Not Found	High	Not Found			75000000		0.101	Medium	0.0162417	45.55	1
Fish 1	Master Protein	XP_014002658.1	PREDICTED: toll-like receptor 5 [Salmo salar]	1.59884	1	1	1	1	688	78.173	8.03	Not Found	Not Found	Not Found	Not Found					0.056	Medium	0.0162417	45.54	1
Fish 1	Master Protein	ACI33909.1	Bystin [Salmo salar]	1.82232	1	1	1	1	439	49.599	6.81	Not Found	Not Found	Not Found	Not Found					0.086	Medium	0.0163785	45.3	1
Fish 1	Master Protein	XP_014001654.1	PREDICTED: nuclease-sensitive element-binding protein 1-like isoform X1 [Salmo salar]	5.01319	1	1	1	1	379	42.088	9.57	Not Found	Not Found	Not Found	Not Found					0.105	Medium	0.0166163	45.12	1
Fish 1	Master Protein	XP_014034957.1	PREDICTED: uncharacterized protein C17orf62 homolog isoform X1 [Salmo salar]	4.16667	1	1	1	1	264	30.309	6.02	Not Found	Not Found	Not Found	Not Found					0.166	Medium	0.0166163	45.07	1
Fish 1	Master Protein	XP_014035219.1	PREDICTED: BAH and coiled-coil domain-containing protein 1 isoform X1 [Salmo salar]	0.247088	1	1	1	1	2833	306.103	9.03	Not Found	Not Found	Not Found	Not Found					0.015	Medium	0.0166163	45.03	1
Fish 1	Master Protein	XP_013999350.1	PREDICTED: serine/threonine-protein phosphatase 4 regulatory subunit 3 isoform X1 [Salmo salar]	3.37756	2	2	2	1	829	94.171	4.92	Not Found	Not Found	Medium	Not Found			9300000		0.103	Medium	0.0167068	44.93	2
Fish 1	Master Protein	XP_014057075.1	PREDICTED: hormone-sensitive lipase-like [Salmo salar]	0.959233	1	4	1	1	834	91.227	6.71	Medium	Not Found	Medium	Not Found	270000000				0.048	Medium	0.0167068	44.8742	1
Fish 1	Master Protein	XP_013990092.1	PREDICTED: acylamino-acid-releasing enzyme [Salmo salar]	1.36799	1	1	1	1	731	81.051	5.35	Not Found	Not Found	Not Found	Not Found					0.068	Medium	0.0167068	44.86	1
Fish 1	Master Protein	ACI69087.1	3-hydroxyanthranilate 3,4-dioxygenase [Salmo salar]	3.83275	1	1	1	1	287	33.032	5.64	Not Found	Not Found	Not Found	Not Found					0.136	Medium	0.0167068	44.79	1
Fish 1	Master Protein	XP_013991263.1	PREDICTED: N-alpha-acetyltransferase 10-like isoform X1 [Salmo salar]	5.47945	1	1	1	1	219	24.65	5.48	Not Found	Not Found	High	Not Found			20000000		0.155	Medium	0.0167068	44.72	1
Fish 1	Master Protein	XP_013984405.1	PREDICTED: ubiquitin-like protein FUBI isoform X1 [Salmo salar]	5.37634	1	1	1	1	186	20.597	9.82	Not Found	Not Found	High	Not Found			46000000		0.334	Medium	0.0167068	44.6	1
Fish 1	Master Protein	XP_014068753.1	PREDICTED: uncharacterized protein LOC106612271 isoform X1 [Salmo salar]	1.15207	1	1	1	1	868	96.263	5.08	Not Found	Not Found	Not Found	Not Found					0.049	Medium	0.0168522	44.51	1
Fish 1	Master Protein	ADM16147.1	DNA-directed RNA polymerase II subunit RPB7 [Salmo salar]	6.97674	1	2	1	1	172	19.252	5.54	Not Found	Not Found	Medium	Not Found			14000000		0.233	Medium	0.0171351	44.3701	1
Fish 1	Master Protein	NP_001134733.1	S-acyl fatty acid synthase thioesterase, medium chain [Salmo salar]	6.34921	1	1	1	1	252	28.281	6.02	Not Found	Not Found	High	Not Found			17000000		0.155	Medium	0.0171351	44.29	1
Fish 1	Master Protein	XP_014030646.1	PREDICTED: FAS-associated death domain protein-like [Salmo salar]	5.42986	1	1	1	1	221	25.034	7.65	Not Found	Not Found	High	Not Found			16000000		0.155	Medium	0.0176859	43.91	1
Fish 1	Master Protein	NP_001135231.1	Tripartite motif-containing protein 39 [Salmo salar]	4.95283	1	1	1	1	424	47.723	6.23	Not Found	Not Found	High	Not Found			13000000		0.089	Medium	0.0176859	43.83	1
Fish 1	Master Protein	XP_014038189.1	PREDICTED: sialoadhesin-like [Salmo salar]	1.25471	1	1	1	1	1594	175.155	5.58	Not Found	Not Found	Not Found	High				16000000	0.029	Medium	0.0176859	43.81	1
Fish 1	Master Protein	XP_013985354.1	PREDICTED: nuclear pore complex protein Nup155-like isoform X1 [Salmo salar]	0.718907	1	1	1	1	1391	154.046	6.4	Not Found	Not Found	High	Not Found			12000000		0.032	Medium	0.0177745	43.72	1
Fish 1	Master Protein	XP_013996642.1	PREDICTED: ran-binding protein 3-like isoform X1 [Salmo salar]	2.96443	1	1	1	1	506	54.563	5.11	Not Found	Not Found	High	Not Found			9300000		0.075	Medium	0.0177745	43.72	1
Fish 1	Master Protein	XP_013995173.1	PREDICTED: glycogen debranching enzyme-like isoform X1 [Salmo salar]	0.780234	1	1	1	1	1538	173.872	6.9	Not Found	Not Found	High	Not Found			13000000		0.023	Medium	0.0177745	43.69	1
Fish 1	Master Protein	XP_014003061.1	PREDICTED: selenide, water dikinase 2-like [Salmo salar]	7.85498	1	2	1	1	331	35.505	5.82	Not Found	Not Found	Not Found	Medium				7500000	0.145	Medium	0.0178177	43.5139	1
Fish 1	Master Protein	NP_001158774.1	translation initiation factor eIF-2B subunit epsilon [Salmo salar]	3.9886	1	1	1	1	702	79.682	5.01	Not Found	Not Found	High	Not Found			25000000		0.077	Medium	0.0178177	43.38	1
Fish 1	Master Protein	ACI33764.1	SUMO-activating enzyme subunit 2 [Salmo salar]	1.24224	1	2	1	1	644	70.915	5.07	Not Found	Not Found	Medium	Not Found			34000000		0.058	Medium	0.0178177	43.3323	1
Fish 1	Master Protein	ACI69184.1	60S acidic ribosomal protein P2 [Salmo salar]	10	1	1	1	1	130	13.333	5.12	Not Found	Not Found	Not Found	Not Found					0.389	Medium	0.0178177	43.29	1
Fish 1	Master Protein	NP_001133927.1	myelin-associated glycoprotein [Salmo salar]	4.25056	2	2	2	1	447	48.704	8.16	Not Found	Not Found	Not Found	Not Found					0.233	Medium	0.0178177	43.2333	2
Fish 1	Master Protein	XP_014026172.1	PREDICTED: squamous cell carcinoma antigen recognized by T-cells 3-like isoform X1 [Salmo salar]	1.25261	1	1	1	1	958	109.278	5.38	Not Found	Not Found	Not Found	Not Found					0.04	Medium	0.0178177	43.21	1
Fish 1	Master Protein	ACM08551.1	Ufm1-conjugating enzyme 1 [Salmo salar]	13.7725	2	2	2	1	167	19.239	6.93	Not Found	Not Found	Medium	Not Found			10000000		0.468	Medium	0.0178177	43.1946	2
Fish 1	Master Protein	XP_014055320.1	PREDICTED: N-acylneuraminate-9-phosphatase [Salmo salar]	15.6379	2	2	2	1	243	26.393	5.88	Not Found	Not Found	High	Not Found			11000000		0.425	Medium	0.0178177	43.1493	2
Fish 1	Master Protein	XP_014001114.1	PREDICTED: nucleolar complex protein 2 homolog isoform X1 [Salmo salar]	2.5413	2	2	2	1	787	89.382	5.67	Not Found	Not Found	Not Found	Not Found					0.101	Medium	0.0178177	42.981	2
Fish 1	Master Protein	XP_014054905.1	PREDICTED: endonuclease domain-containing 1 protein-like [Salmo salar]	5.57377	1	1	1	1	305	34.259	8.95	Not Found	Not Found	Not Found	Not Found					0.155	Medium	0.0178177	42.94	1
Fish 1	Master Protein	XP_014066435.1	PREDICTED: fumarate hydratase, mitochondrial-like [Salmo salar]	4.56349	1	2	1	1	504	54.265	7.61	Not Found	Not Found	Medium	Not Found			40000000		0.075	Medium	0.0178177	42.9077	1
Fish 1	Master Protein	XP_014003459.1	PREDICTED: CCR4-NOT transcription complex subunit 1 isoform X1 [Salmo salar]	0.444265	1	1	1	1	2476	277.551	6.9	Not Found	Not Found	Not Found	Not Found					0.016	Medium	0.0178177	42.81	1
Fish 1	Master Protein	XP_014047835.1	PREDICTED: CDP-diacylglycerol--inositol 3-phosphatidyltransferase [Salmo salar]	5.16432	1	1	1	1	213	24.132	6.92	Not Found	Not Found	Not Found	Not Found					0.292	Medium	0.0178177	42.81	1
Fish 1	Master Protein	XP_013996583.1	PREDICTED: purine nucleoside phosphorylase-like [Salmo salar]	13.9932	2	2	2	1	293	32.172	6.06	Not Found	Not Found	Medium	Not Found			20000000		0.311	Medium	0.0180829	42.4936	2
Fish 1	Master Protein	XP_014045950.1	PREDICTED: RNA-binding protein 25 isoform X2 [Salmo salar]	1.89732	1	1	1	1	896	105.152	6.15	Not Found	Not Found	Not Found	Not Found					0.061	Medium	0.0180829	42.47	1
Fish 1	Master Protein	XP_014035161.1	PREDICTED: rho GTPase-activating protein 17 isoform X1 [Salmo salar]	2.80269	1	1	1	1	892	96.21	7.08	Not Found	Not Found	Not Found	Not Found					0.064	Medium	0.0180969	42.2	1
Fish 1	Master Protein	XP_014023531.1	PREDICTED: bridging integrator 2-like isoform X1 [Salmo salar]	2.6643	1	1	1	1	563	61.822	4.91	Not Found	Not Found	High	Not Found			23000000		0.083	Medium	0.0180969	42.16	1
Fish 1	Master Protein	XP_013993159.1	PREDICTED: ribose-phosphate pyrophosphokinase 1-like isoform X1 [Salmo salar]	3.71517	1	1	1	1	323	35.198	7.18	Not Found	Not Found	Not Found	Not Found					0.122	Medium	0.0180969	42.07	1
Fish 1	Master Protein	XP_013996812.1	PREDICTED: far upstream element-binding protein 1-like isoform X1 [Salmo salar]	2.16138	1	1	1	1	694	72.346	7.34	Not Found	Not Found	High	Not Found			11000000		0.059	Medium	0.0180969	41.98	1
Fish 1	Master Protein	ACI69225.1	Gamma-aminobutyric acid receptor-associated protein [Salmo salar]	13.1783	1	1	1	1	129	15.111	9.91	Not Found	Not Found	High	Not Found			12000000		0.389	Medium	0.0180969	41.95	1
Fish 1	Master Protein	ACI68185.1	Enhancer of rudimentary homolog [Salmo salar]	10.5769	1	2	1	1	104	12.279	5.92	Not Found	Not Found	Medium	Not Found			150000000		0.389	Medium	0.0180969	41.8379	1
Fish 1	Master Protein	XP_014064293.1	PREDICTED: cleavage and polyadenylation specificity factor subunit 6 isoform X1 [Salmo salar]	2.17054	1	1	1	1	645	69.594	7.47	Not Found	Not Found	Not Found	Not Found					0.086	Medium	0.0180969	41.82	1
Fish 1	Master Protein	ACI33804.1	Double-strand-break repair protein rad21 homolog [Salmo salar]	2.05371	1	1	1	1	633	71.049	4.75	Not Found	Not Found	Not Found	High				28000000	0.093	Medium	0.0180969	41.74	1
Fish 1	Master Protein	NP_001135054.1	Churchill protein [Salmo salar]	16.0714	1	1	1	1	112	12.737	4.58	Not Found	Not Found	High	Not Found			45000000		0.334	Medium	0.0180969	41.74	1
Fish 1	Master Protein	ACH70737.1	Ssu72 RNA polymerase II CTD phosphatase-like [Salmo salar]	5.6701	1	2	1	1	194	22.649	5.33	Not Found	Not Found	Medium	Not Found			8000000		0.259	Medium	0.0181739	41.55	1
Fish 1	Master Protein	XP_014018532.1	PREDICTED: glyoxalase domain-containing protein 4-like [Salmo salar]	4.0404	1	1	1	1	297	32.979	5.97	Not Found	Not Found	Not Found	Not Found					0.11	Medium	0.0181739	41.33	1
Fish 1	Master Protein	ACI33422.1	disulfide-isomerase A6 precursor [Salmo salar]	4.06321	1	1	1	1	443	47.83	5.06	Not Found	Not Found	High	Not Found			9700000		0.105	Medium	0.0183166	41.29	1
Fish 1	Master Protein	ACI68303.1	Low molecular weight phosphotyrosine protein phosphatase [Salmo salar]	26.5823	2	2	2	1	158	17.782	7.28	Not Found	Not Found	Not Found	High				18000000	0.52	Medium	0.0185803	41.23	2
Fish 1	Master Protein	XP_013999461.1	PREDICTED: serine/threonine-protein phosphatase 2A 56 kDa regulatory subunit alpha isoform-like [Salmo salar]	2.52427	1	1	1	1	515	59.423	6.13	Not Found	Not Found	Not Found	Not Found					0.096	Medium	0.0187011	41.2	1
Fish 1	Master Protein	XP_013991266.1	PREDICTED: SLIT-ROBO Rho GTPase-activating protein 3-like [Salmo salar]	1.45455	1	1	1	1	825	92.79	6.86	Not Found	Not Found	Not Found	Not Found					0.055	Medium	0.0187011	41.18	1
Fish 1	Master Protein	XP_014007323.1	PREDICTED: pericentrin-like isoform X1 [Salmo salar]	0.188902	1	2	1	1	4235	488.701	5.06	Not Found	Not Found	Not Found	Medium				47000000	0.008	Medium	0.0187011	41.1	1
Fish 1	Master Protein	XP_013997342.1	PREDICTED: sialoadhesin-like isoform X1 [Salmo salar]	3.74707	1	1	1	1	427	46.475	8.03	Not Found	Not Found	Not Found	Not Found					0.11	Medium	0.0189828	41.01	1
Fish 1	Master Protein	XP_014020647.1	PREDICTED: pre-mRNA-splicing factor CWC22 homolog [Salmo salar]	1.02326	1	1	1	1	1075	122	6.57	Not Found	Not Found	High	Not Found			3200000		0.045	Medium	0.0190284	40.9	1
Fish 1	Master Protein	XP_014043838.1	PREDICTED: serine/threonine-protein kinase RIO1 [Salmo salar]	1.27042	1	2	1	1	551	63.125	5.55	Not Found	Not Found	Medium	Not Found			63000000		0.08	Medium	0.0190284	40.8977	1
Fish 1	Master Protein	XP_013996257.1	PREDICTED: NEDD8 isoform X1 [Salmo salar]	12.069	1	1	1	1	116	13.109	7.96	Not Found	Not Found	High	Not Found			35000000		0.334	Medium	0.0190284	40.77	1
Fish 1	Master Protein	XP_013990326.1	PREDICTED: glutamine--tRNA ligase [Salmo salar]	1.29032	1	1	1	1	775	88.139	7.03	Not Found	Not Found	High	Not Found			10000000		0.044	Medium	0.0190284	40.74	1
Fish 1	Master Protein	XP_014008430.1	PREDICTED: single-stranded DNA-binding protein, mitochondrial-like isoform X1 [Salmo salar]	10.0671	1	1	1	1	149	17.13	9.38	Not Found	Not Found	High	Not Found			7600000		0.233	Medium	0.0190284	40.69	1
Fish 1	Master Protein	B5X0W9.1	RecName: Full=Isochorismatase domain-containing protein 1	14.1343	3	3	3	1	283	31.418	7.46	Not Found	Not Found	Medium	Not Found			6600000		0.468	Medium	0.0190284	40.6669	3
Fish 1	Master Protein	XP_013984394.1	PREDICTED: protein PBDC1-like [Salmo salar]	5.10204	1	1	1	1	196	22.128	5.69	Not Found	Not Found	High	Not Found			15000000		0.212	Medium	0.0190284	40.66	1
Fish 1	Master Protein	ACM08992.1	WD repeat-containing protein 82 [Salmo salar]	4.44444	1	1	1	1	315	35.143	7.69	Not Found	Not Found	Not Found	Not Found					0.122	Medium	0.0190284	40.65	1
Fish 1	Master Protein	XP_014033364.1	PREDICTED: DNA topoisomerase 2-beta-like isoform X1 [Salmo salar]	1.25749	2	2	2	1	1670	186.985	8.47	Not Found	Not Found	Medium	Not Found			16000000		0.043	Medium	0.0190284	40.62	2
Fish 1	Master Protein	ACM09012.1	Guanine nucleotide-binding protein GI/GS/GO subunit gamma-5 precursor [Salmo salar]	8.13953	1	1	1	1	86	9.567	9.06	Not Found	Not Found	Not Found	Not Found					0.585	Medium	0.0190284	40.61	1
Fish 1	Master Protein	XP_013981966.1	PREDICTED: chemokine-like factor [Salmo salar]	11.5108	2	2	2	1	139	15.261	9.28	Not Found	Not Found	Not Found	Not Found					1.512	Medium	0.0190284	40.5962	2
Fish 1	Master Protein	ADM18014.1	polymeric immunoglobulin receptor-like protein [Salmo salar]	2.39362	1	2	1	1	376	41.037	8.12	Not Found	Not Found	Not Found	Medium				5400000	0.179	Medium	0.0190284	40.3431	1
Fish 1	Master Protein	XP_014038024.1	PREDICTED: thymidylate kinase [Salmo salar]	22.3077	2	2	2	1	130	14.622	5.57	Not Found	Not Found	Medium	Not Found			13000000		0.585	Medium	0.0190284	40.32	2
Fish 1	Master Protein	XP_014054375.1	PREDICTED: MACRO domain-containing protein 1 isoform X1 [Salmo salar]	5.52764	2	2	2	1	398	43.318	9.26	Not Found	Not Found	Not Found	Not Found					0.166	Medium	0.0191284	40.3	2
Fish 1	Master Protein	XP_014071689.1	PREDICTED: mucosa-associated lymphoid tissue lymphoma translocation protein 1 homolog [Salmo salar]	1.59705	1	1	1	1	814	90.896	6.14	Not Found	Not Found	Not Found	Not Found					0.053	Medium	0.0191284	40.11	1
Fish 1	Master Protein	ACI66854.1	Brix domain-containing protein 1 [Salmo salar]	2.5974	1	1	1	1	308	34.962	10.11	Not Found	Not Found	High	Not Found			14000000		0.129	Medium	0.0191538	40.02	1
Fish 1	Master Protein	XP_014033050.1	PREDICTED: acyl-protein thioesterase 2-like [Salmo salar]	5.17241	1	1	1	1	232	25.135	6.93	Not Found	Not Found	Not Found	Not Found					0.194	Medium	0.019294	39.98	1
Fish 1	Master Protein	XP_014055260.1	PREDICTED: nuclear factor NF-kappa-B p105 subunit-like isoform X1 [Salmo salar]	0.968784	1	1	1	1	929	100.586	5.02	Not Found	Not Found	Not Found	Not Found					0.045	Medium	0.0194286	39.92	1
Fish 1	Master Protein	XP_014069970.1	PREDICTED: calpain-5-like isoform X1 [Salmo salar]	4.85893	2	2	2	1	638	72.335	6.1	Not Found	Not Found	Not Found	Not Found					0.133	Medium	0.0196946	39.7788	2
Fish 1	Master Protein	ACI67129.1	Endonuclease domain-containing 1 protein precursor [Salmo salar]	3.26797	1	1	1	1	306	34.747	8.32	Not Found	Not Found	Not Found	High				7500000	0.145	Medium	0.0196946	39.63	1
Fish 1	Master Protein	ACI68109.1	Signal recognition particle 19 kDa protein [Salmo salar]	7.80142	1	1	1	1	141	15.808	9.63	Not Found	Not Found	Not Found	High				72000000	0.334	Medium	0.019809	39.59	1
Fish 1	Master Protein	XP_014058316.1	PREDICTED: nuclear GTPase SLIP-GC-like [Salmo salar]	0.699301	1	1	1	1	1287	146.67	7.65	Not Found	Not Found	High	Not Found			4300000		0.028	Medium	0.019943	39.45	1
Fish 1	Master Protein	XP_013993169.1	PREDICTED: interleukin-18-binding protein [Salmo salar]	9.21986	1	1	1	1	141	15.636	7.14	Not Found	Not Found	Not Found	Not Found					0.259	Medium	0.019943	39.44	1
Fish 1	Master Protein	ACM09624.1	Eukaryotic translation initiation factor 4E [Salmo salar]	5	1	1	1	1	220	25.203	5.34	Not Found	Not Found	High	Not Found			27000000		0.166	Medium	0.0201877	39.24	1
Fish 1	Master Protein	XP_014033685.1	PREDICTED: trafficking protein particle complex subunit 3 isoform X1 [Salmo salar]	4.41989	1	1	1	1	181	20.436	5.67	Not Found	Not Found	Not Found	Not Found					0.292	Medium	0.0205849	39.03	1
Fish 1	Master Protein	XP_013988759.1	PREDICTED: DNA topoisomerase 1-like isoform X1 [Salmo salar]	2.65252	1	1	1	1	754	89.284	9.44	Not Found	Not Found	High	Not Found			10000000		0.051	Medium	0.0205849	38.99	1
Fish 1	Master Protein	ACH70778.1	proteasome (prosome, macropain) inhibitor subunit 1 [Salmo salar]	4.10448	1	1	1	1	268	29.128	5.19	Not Found	Not Found	High	Not Found			3600000		0.166	Medium	0.0206635	38.86	1
Fish 1	Master Protein	ACI34246.1	Vacuolar proton translocating ATPase 116 kDa subunit a isoform 3 [Salmo salar]	1.09091	1	2	1	1	825	93.54	6.73	Not Found	Medium	Not Found	Not Found		1900000			0.058	Medium	0.0206635	38.8331	1
Fish 1	Master Protein	XP_013979201.1	PREDICTED: uncharacterized protein C1orf112 homolog isoform X1 [Salmo salar]	1.08225	1	2	1	1	924	103.489	5.91	Not Found	Not Found	Medium	Medium			41000000	22000000	0.051	Medium	0.0206635	38.7275	1
Fish 1	Master Protein	XP_013984039.1	PREDICTED: phospholipid-transporting ATPase ID-like [Salmo salar]	0.585774	1	2	1	1	1195	136.326	6.05	Not Found	Not Found	Not Found	Not Found					0.036	Medium	0.0206635	38.72	1
Fish 1	Master Protein	XP_014048815.1	PREDICTED: 60S ribosomal protein L23 [Salmo salar]	14.2857	1	1	1	1	140	14.841	10.51	Not Found	Not Found	High	Not Found			39000000		0.259	Medium	0.0206635	38.69	1
Fish 1	Master Protein	XP_014032970.1	PREDICTED: microtubule-actin cross-linking factor 1-like isoform X1 [Salmo salar]	0.0975372	1	1	1	1	8202	912.308	5.26	Not Found	High	Not Found	Not Found		11000000			0.004	Medium	0.0206635	38.64	1
Fish 1	Master Protein	XP_013998414.1	PREDICTED: 3-hydroxyisobutyrate dehydrogenase, mitochondrial-like [Salmo salar]	7.14286	2	2	2	1	336	35.644	6.98	Not Found	Not Found	Medium	Not Found			3800000		0.292	Medium	0.0206635	38.58	2
Fish 1	Master Protein	XP_013995093.1	PREDICTED: protein phosphatase 1 regulatory subunit 7 [Salmo salar]	5.7971	1	1	1	1	345	39.5	5.12	Not Found	Not Found	High	Not Found			290000000		0.122	Medium	0.0210763	38.39	1
Fish 1	Master Protein	ACM08432.1	Charged multivesicular body protein 1b [Salmo salar]	4.0201	1	1	1	1	199	22.109	8.1	Not Found	Not Found	Not Found	Not Found					0.233	Medium	0.0213423	38.25	1
Fish 1	Master Protein	XP_014052845.1	PREDICTED: uncharacterized protein LOC106603541 isoform X1 [Salmo salar]	0.351014	1	1	1	1	2564	289.184	5.24	Not Found	Not Found	High	Not Found			16000000		0.014	Medium	0.0214677	38.06	1
Fish 1	Master Protein	XP_013979878.1	PREDICTED: kelch domain-containing protein 4 [Salmo salar]	1.87713	1	1	1	1	586	65.469	4.93	Not Found	Not Found	High	Not Found			7800000		0.077	Medium	0.0215958	37.99	1
Fish 1	Master Protein	XP_014031524.1	PREDICTED: uncharacterized protein LOC106587549 [Salmo salar]	1.5625	1	1	1	1	640	71.58	8.27	Not Found	Not Found	High	Not Found			2800000		0.059	Medium	0.0217117	37.93	1
Fish 1	Master Protein	XP_014023299.1	PREDICTED: protein polybromo-1-like isoform X1 [Salmo salar]	1.16708	1	1	1	1	1628	186.251	6.43	Not Found	Not Found	Medium	Not Found			6000000		0.024	Medium	0.0217117	37.92	1
Fish 1	Master Protein	ACI33233.1	ATP-dependent DNA helicase 2 subunit 1 [Salmo salar]	3.94089	1	1	1	1	609	68.609	6.87	Not Found	Not Found	High	Not Found			21000000		0.068	Medium	0.0217117	37.89	1
Fish 1	Master Protein	XP_014041227.1	PREDICTED: phosphatidylinositol 3,4,5-trisphosphate 5-phosphatase 1-like, partial [Salmo salar]	3.125	1	1	1	1	224	25.417	5.95	Not Found	Not Found	High	Not Found			10000000		0.179	Medium	0.0217117	37.78	1
Fish 1	Master Protein	XP_014002689.1	PREDICTED: serine--tRNA ligase, cytoplasmic-like [Salmo salar]	3.1068	1	1	1	1	515	58.778	5.97	Not Found	Not Found	High	Not Found			5200000		0.077	Medium	0.0217634	37.71	1
Fish 1	Master Protein	XP_014028531.1	PREDICTED: protein Wnt-6-like [Salmo salar]	1.94986	1	1	1	1	359	40.173	8.66	Not Found	Not Found	Not Found	Not Found					0.116	Medium	0.0217634	37.64	1
Fish 1	Master Protein	ACI66713.1	Ferritin, middle subunit [Salmo salar]	3.84615	1	1	1	1	182	21.032	6.28	Not Found	Not Found	Not Found	Not Found					0.194	Medium	0.0217634	37.56	1
Fish 1	Master Protein	XP_013989207.1	PREDICTED: ADP-ribosylation factor-like protein 8B-A isoform X1 [Salmo salar]	7.72532	2	2	2	1	233	26.691	9.29	Not Found	Not Found	Not Found	Not Found					0.359	Medium	0.0220086	37.5085	2
Fish 1	Master Protein	XP_013979186.1	PREDICTED: vigilin isoform X1 [Salmo salar]	1.01167	1	1	1	1	1285	142.237	6.67	Not Found	Not Found	High	Not Found			13000000		0.028	Medium	0.0220086	37.41	1
Fish 1	Master Protein	ACI33870.1	Ectonucleotide pyrophosphatase/phosphodiesterase family member 4 precursor [Salmo salar]	3.64026	1	1	1	1	467	51.875	6.14	Not Found	Not Found	Not Found	Not Found					0.11	Medium	0.0225595	37.28	1
Fish 1	Master Protein	ACI34352.1	Nucleoporin NUP85 [Salmo salar]	1.38249	1	1	1	1	651	74.552	6.02	Not Found	Not Found	Not Found	Not Found					0.068	Medium	0.0230716	37.13	1
Fish 1	Master Protein	XP_014010862.1	PREDICTED: docosahexaenoic acid omega-hydroxylase CYP4F3-like isoform X1 [Salmo salar]	2.36364	1	1	1	1	550	63.349	6.68	Not Found	Not Found	Not Found	Not Found					0.066	Medium	0.0231944	37.01	1
Fish 1	Master Protein	XP_014001607.1	PREDICTED: serine/threonine-protein kinase mTOR isoform X1 [Salmo salar]	0.475436	1	1	1	1	2524	286.789	6.93	Not Found	Not Found	Not Found	Not Found					0.015	Medium	0.0231944	37.01	1
Fish 1	Master Protein	XP_014051371.1	PREDICTED: transcription elongation factor SPT6 [Salmo salar]	0.684151	1	1	1	1	1754	200.733	5.07	Not Found	Not Found	Medium	Not Found			1900000		0.025	Medium	0.0234462	36.81	1
Fish 1	Master Protein	XP_014056352.1	PREDICTED: ribosome biogenesis protein BMS1 homolog [Salmo salar]	0.719424	1	1	1	1	1251	141.874	6.05	Not Found	Not Found	Not Found	Not Found					0.034	Medium	0.0235784	36.69	1
Fish 1	Master Protein	XP_014038822.1	PREDICTED: magnesium transporter protein 1-like [Salmo salar]	2.7439	1	1	1	1	328	37.26	9.58	Not Found	Not Found	Not Found	Not Found					0.145	Medium	0.0237105	36.66	1
Fish 1	Master Protein	ACI33614.1	Aldehyde dehydrogenase, mitochondrial precursor [Salmo salar]	2.50965	1	1	1	1	518	56.701	6.29	Not Found	Not Found	Not Found	Not Found					0.08	Medium	0.0239612	36.56	1
Fish 1	Master Protein	XP_014067872.1	PREDICTED: dedicator of cytokinesis protein 2-like [Salmo salar]	4.47761	1	1	1	1	335	37.523	9.06	Not Found	Not Found	Not Found	Not Found					0.145	Medium	0.0239612	36.56	1
Fish 1	Master Protein	XP_014059867.1	PREDICTED: adenylosuccinate lyase-like isoform X1 [Salmo salar]	2.26804	1	2	1	1	485	54.811	6.54	Not Found	Not Found	Medium	Not Found			19000000		0.077	Medium	0.0239612	36.5529	1
Fish 1	Master Protein	NP_001133450.1	FUS-interacting serine-arginine-rich protein 1 [Salmo salar]	5.90406	1	1	1	1	271	31.822	11.56	Not Found	Not Found	Medium	Not Found			21000000		0.166	Medium	0.0242248	36.5	1
Fish 1	Master Protein	XP_014011890.1	PREDICTED: H/ACA ribonucleoprotein complex subunit 3-like [Salmo salar]	45.3125	2	2	2	1	64	7.5	10.36	Not Found	Not Found	Not Found	Not Found					2.162	Medium	0.0242248	36.4976	2
Fish 1	Master Protein	XP_014028742.1	PREDICTED: histone acetyltransferase type B catalytic subunit [Salmo salar]	3.62319	1	1	1	1	414	48.494	5.43	Not Found	Not Found	Medium	Not Found			23000000		0.122	Medium	0.0242248	36.46	1
Fish 1	Master Protein	ACI68163.1	Mitochondrial 2-oxoglutarate/malate carrier protein [Salmo salar]	5.24194	1	1	1	1	248	27.065	7.39	Not Found	Not Found	High	Not Found					0.166	Medium	0.0245958	36.4	1
Fish 1	Master Protein	XP_014071739.1	PREDICTED: minor histocompatibility protein HA-1-like isoform X1 [Salmo salar]	1.15321	1	1	1	1	1214	133.565	5.69	Not Found	Not Found	High	Not Found			8500000		0.042	Medium	0.0245958	36.39	1
Fish 1	Master Protein	NP_001133834.1	Exosome component 10 [Salmo salar]	1.9209	1	1	1	1	885	100.869	8.06	Not Found	Not Found	Not Found	Not Found					0.037	Medium	0.0245958	36.23	1
Fish 1	Master Protein	XP_014011630.1	PREDICTED: GMP reductase 2-like [Salmo salar]	2.87356	1	1	1	1	348	37.596	7.72	Not Found	Not Found	Not Found	Not Found					0.129	Medium	0.0251242	36.02	1
Fish 1	Master Protein	B5X212.1	RecName: Full=Probable cytosolic iron-sulfur protein assembly protein ciao1-B; AltName: Full=WD repeat-containing protein 39-B	6.60661	2	2	2	1	333	37.014	4.93	Not Found	Not Found	Medium	Not Found			8400000		0.259	Medium	0.0251242	35.9768	2
Fish 1	Master Protein	ACI69851.1	GLIPR1-like protein 1 precursor [Salmo salar]	2.5	1	1	1	1	280	31.506	6.81	Not Found	Not Found	Not Found	Not Found					0.155	Medium	0.0255313	35.9	1
Fish 1	Master Protein	ACI66231.1	CD209 antigen-like protein E [Salmo salar]	5.88235	2	2	2	1	255	28.987	6.07	Not Found	Not Found	Not Found	Not Found					0.359	Medium	0.0256587	35.8374	2
Fish 1	Master Protein	XP_014027706.1	PREDICTED: guanine deaminase-like isoform X1 [Salmo salar]	2.66075	1	1	1	1	451	49.964	5.87	Not Found	Not Found	Not Found	Not Found					0.093	Medium	0.0257328	35.76	1
Fish 1	Master Protein	ACI33531.1	Glia-derived nexin precursor [Salmo salar]	2	1	2	1	1	400	44.083	9.26	Not Found	Not Found	Not Found	Medium				4300000	0.116	Medium	0.0259758	35.7032	1
Fish 1	Master Protein	ACM08850.1	NIF3-like protein 1 [Salmo salar]	12.5	1	1	1	1	200	22.712	8.21	Not Found	Not Found	High	Not Found			41000000		0.259	Medium	0.0259758	35.66	1
Fish 1	Master Protein	ACI67179.1	Carboxypeptidase A2 precursor [Salmo salar]	2.15311	1	2	1	1	418	47.028	6.32	Not Found	Not Found	Not Found	Medium				110000000	0.093	Medium	0.0259758	35.6415	1
Fish 1	Master Protein	XP_014067452.1	PREDICTED: sorting nexin-5-like [Salmo salar]	2.5522	1	1	1	1	431	49.816	6.77	Not Found	Not Found	Not Found	Medium				17000000	0.089	Medium	0.0259758	35.64	1
Fish 1	Master Protein	NP_001167371.1	complement component 1, q subcomponent, B chain precursor [Salmo salar]	7.63052	1	1	1	1	249	25.869	7.77	Not Found	Not Found	Medium	Not Found			17000000		0.194	Medium	0.0262075	35.48	1
Fish 1	Master Protein	NP_001134892.1	Exosome complex exonuclease RRP42 [Salmo salar]	4.46735	1	1	1	1	291	31.905	5.26	Not Found	Not Found	Not Found	Not Found					0.136	Medium	0.0262075	35.45	1
Fish 1	Master Protein	XP_014042895.1	PREDICTED: structural maintenance of chromosomes protein 2-like [Salmo salar]	21.2389	1	1	1	1	113	12.269	5.52	Not Found	Not Found	Medium	Not Found			32000000		0.389	Medium	0.0262075	35.35	1
Fish 1	Master Protein	XP_014025741.1	PREDICTED: disintegrin and metalloproteinase domain-containing protein 10-like isoform X1 [Salmo salar]	1.1976	1	1	1	1	835	93.458	7.18	Not Found	Not Found	Not Found	Not Found					0.055	Medium	0.0263266	35.32	1
Fish 1	Master Protein	XP_014036189.1	PREDICTED: low-density lipoprotein receptor-like isoform X1 [Salmo salar]	2.62857	2	2	2	1	875	96.187	5.17	Not Found	Not Found	Not Found	High				9700000	0.105	Medium	0.0265863	35.21	2
Fish 1	Master Protein	ACN10676.1	Butyrophilin subfamily 1 member A1 precursor [Salmo salar]	9.01639	1	1	1	1	244	26.811	6.52	Not Found	Not Found	Not Found	Not Found					0.194	Medium	0.0268567	35.02	1
Fish 1	Master Protein	XP_014038760.1	PREDICTED: transcription factor p65-like [Salmo salar]	11.9048	1	1	1	1	168	19.273	9.94	Not Found	Not Found	Not Found	Medium				27000000	0.194	Medium	0.0272155	34.97	1
Fish 1	Master Protein	XP_013980826.1	PREDICTED: E3 ubiquitin-protein ligase UHRF2 isoform X1 [Salmo salar]	1.2685	1	1	1	1	946	104.728	8.09	Not Found	Not Found	Not Found	Not Found					0.042	Medium	0.0272155	34.89	1
Fish 1	Master Protein	ACM09466.1	Prothymosin alpha [Salmo salar]	18.018	1	2	1	1	111	12.343	4.06	Not Found	Not Found	High	Not Found			37000000		0.778	Medium	0.0272155	34.83	1
Fish 1	Master Protein	XP_014038264.1	PREDICTED: protein FAM83G-like [Salmo salar]	1.26582	1	1	1	1	553	60.06	7.08	Not Found	Not Found	Not Found	Not Found					0.07	Medium	0.027622	34.7	1
Fish 1	Master Protein	XP_014057362.1	PREDICTED: serine/threonine-protein phosphatase 2A 56 kDa regulatory subunit delta isoform [Salmo salar]	1.15894	1	1	1	1	604	70.245	7.42	Not Found	Not Found	Medium	Not Found			4100000		0.072	Medium	0.0276831	34.58	1
Fish 1	Master Protein	XP_013984537.1	PREDICTED: fermitin family homolog 3-like [Salmo salar]	8.06202	3	3	3	1	645	73.744	7.02	Not Found	Not Found	Medium	Not Found			6300000		0.205	Medium	0.0278081	34.5316	3
Fish 1	Master Protein	ACI68308.1	ATP synthase subunit e, mitochondrial [Salmo salar]	16.9014	1	1	1	1	71	8.346	8.44	Not Found	Not Found	Not Found	Not Found					0.585	Medium	0.0278081	34.52	1
Fish 1	Master Protein	ACI66953.1	PHD finger-like domain-containing protein 5A [Salmo salar]	14.5455	1	1	1	1	110	12.397	8.41	Not Found	Not Found	High	Not Found			8300000		0.334	Medium	0.027933	34.47	1
Fish 1	Master Protein	NP_001133352.1	retrograde Golgi transport protein RGP1 homolog [Salmo salar]	7.50436	2	2	2	1	573	62.078	4.63	Not Found	Not Found	Medium	Medium			11000000	5400000	0.166	Medium	0.0283224	34.39	2
Fish 1	Master Protein	XP_014070730.1	PREDICTED: cytoplasmic dynein 2 heavy chain 1-like [Salmo salar]	1.71821	1	2	1	1	582	64.762	7.77	Not Found	Not Found	Not Found	Medium				12000000	0.066	Medium	0.0283224	34.35	1
Fish 1	Master Protein	ACN10655.1	Splicing factor 3A subunit 2 [Salmo salar]	5.51948	1	1	1	1	308	34.561	9.64	Not Found	Not Found	Medium	Not Found			27000000		0.155	Medium	0.0288514	34.27	1
Fish 1	Master Protein	XP_014069969.1	PREDICTED: unconventional myosin-VIIa-like [Salmo salar]	0.363636	1	2	1	1	2200	253.454	8.68	Medium	Not Found	Medium	Not Found	270000000		230000000		0.018	Medium	0.0292239	34.1147	1
Fish 1	Master Protein	ACM09363.1	COP9 signalosome complex subunit 6 [Salmo salar]	4.11392	1	1	1	1	316	35.348	6.1	Not Found	Not Found	Not Found	Not Found					0.145	Medium	0.0293478	34.04	1
Fish 1	Master Protein	ACI68126.1	40S ribosomal protein S29 [Salmo salar]	12.069	1	1	1	1	58	6.851	9.42	Not Found	Not Found	High	Not Found			26000000		0.778	Medium	0.0295995	33.99	1
Fish 1	Master Protein	NP_001134227.1	glutathione S-transferase alpha 3 [Salmo salar]	4.34783	1	2	1	1	207	23.737	8.59	Not Found	Not Found	Not Found	Medium				10000000	0.194	Medium	0.0299946	33.8702	1
Fish 1	Master Protein	XP_014055196.1	PREDICTED: rho guanine nucleotide exchange factor 6-like isoform X1 [Salmo salar]	1.29534	1	2	1	1	772	86.349	6.51	Not Found	Not Found	Medium	Not Found			27000000		0.047	Medium	0.0301017	33.82	1
Fish 1	Master Protein	XP_014004836.1	PREDICTED: U6 snRNA-associated Sm-like protein LSm4 [Salmo salar]	10.6667	1	1	1	1	150	16.449	9.95	Not Found	Not Found	Medium	Not Found			32000000		0.194	Medium	0.030615	33.77	1
Fish 1	Master Protein	XP_014055380.1	PREDICTED: insulin-degrading enzyme-like isoform X1 [Salmo salar]	3.63815	3	3	3	1	1017	117.537	6.34	Not Found	Not Found	Medium	Not Found			8200000		0.114	Medium	0.0307089	33.6847	3
Fish 1	Master Protein	XP_014041005.1	PREDICTED: structural maintenance of chromosomes protein 2-like [Salmo salar]	9.35673	1	1	1	1	171	19.911	5.3	Not Found	Not Found	Not Found	Not Found					0.233	Medium	0.0307089	33.65	1
Fish 1	Master Protein	ACI68980.1	Peptidyl-prolyl cis-trans isomerase E [Salmo salar]	6.95364	1	1	1	1	302	33.335	5.73	Not Found	Not Found	Not Found	Not Found					0.129	Medium	0.0307089	33.61	1
Fish 1	Master Protein	NP_001135340.1	60S ribosome subunit biogenesis protein NIP7 homolog [Salmo salar]	5.55556	1	1	1	1	180	20.525	9.13	Not Found	Not Found	Not Found	Not Found					0.212	Medium	0.0308358	33.54	1
Fish 1	Master Protein	XP_014004849.1	PREDICTED: interferon-induced protein 44-like isoform X1 [Salmo salar]	2.95858	1	1	1	1	338	36.829	6.99	Not Found	Not Found	Not Found	Not Found					0.11	Medium	0.0313514	33.37	1
Fish 1	Master Protein	ACI33698.1	B-cell receptor-associated protein 31 [Salmo salar]	5.22088	1	1	1	1	249	27.974	9.09	Not Found	Not Found	Not Found	Not Found					0.166	Medium	0.0315832	33.3	1
Fish 1	Master Protein	XP_014069600.1	PREDICTED: neuroblast differentiation-associated protein AHNAK-like isoform X1 [Salmo salar]	0.279243	1	1	1	1	3223	346.214	8.06	Not Found	Medium	Not Found	Not Found		12000000			0.011	Medium	0.0317053	33.26	1
Fish 1	Master Protein	ACI69183.1	C4orf27 homolog [Salmo salar]	2.52809	1	1	1	1	356	40.337	6.8	Not Found	Not Found	Medium	Not Found					0.129	Medium	0.0318274	33.21	1
Fish 1	Master Protein	XP_014026675.1	PREDICTED: 3-oxoacyl-[acyl-carrier-protein] reductase FabG-like [Salmo salar]	4.15094	1	1	1	1	265	28.151	7.12	Not Found	Not Found	Not Found	Not Found					0.145	Medium	0.0320496	33.01	1
Fish 1	Master Protein	XP_014064846.1	PREDICTED: glutamyl-tRNA(Gln) amidotransferase subunit B, mitochondrial isoform X1 [Salmo salar]	1.63339	1	1	1	1	551	61.207	8.51	Not Found	Not Found	Medium	Not Found			29000000		0.075	Medium	0.0320496	32.99	1
Fish 1	Master Protein	XP_013986633.1	PREDICTED: serine/arginine-rich splicing factor 7 isoform X1 [Salmo salar]	3.65854	1	1	1	1	246	28.076	11.6	Not Found	Not Found	Medium	Not Found			18000000		0.145	Medium	0.0327781	32.81	1
Fish 1	Master Protein	XP_013980443.1	PREDICTED: CD9 antigen-like isoform X1 [Salmo salar]	3.94737	1	1	1	1	228	25.017	4.91	Not Found	Not Found	Not Found	Not Found					0.334	Medium	0.0327781	32.78	1
Fish 1	Master Protein	NP_001167401.1	cytokine receptor-like factor 3 [Salmo salar]	4.5045	1	1	1	1	444	49.215	5.25	Not Found	Not Found	Medium	Not Found			30000000		0.101	Medium	0.0332663	32.49	1
Fish 1	Master Protein	XP_014011529.1	PREDICTED: major centromere autoantigen B-like [Salmo salar]	4.6729	1	1	1	1	214	24.353	4.53	Not Found	Not Found	Not Found	Not Found					0.212	Medium	0.0332663	32.47	1
Fish 1	Master Protein	XP_014072054.1	PREDICTED: fragile X mental retardation syndrome-related protein 1 isoform X1 [Salmo salar]	1.18168	1	1	1	1	677	75.184	6.73	Not Found	Not Found	Not Found	Not Found					0.058	Medium	0.0332663	32.47	1
Fish 1	Master Protein	XP_014035076.1	PREDICTED: zinc finger protein 841-like isoform X1 [Salmo salar]	0.620567	1	1	1	1	1128	128.929	8.72	Not Found	Not Found	Not Found	Medium				4900000	0.032	Medium	0.0332663	32.45	1
Fish 1	Master Protein	ACM09000.1	p21-activated protein kinase-interacting protein 1-like [Salmo salar]	9.36639	2	2	2	1	363	40.368	7.74	Not Found	Not Found	Not Found	Medium				26000000	0.212	Medium	0.0335121	32.38	2
Fish 1	Master Protein	XP_014017882.1	PREDICTED: HORMA domain-containing protein 1 isoform X1 [Salmo salar]	2.33161	1	1	1	1	386	44.159	7.44	Not Found	Not Found	Not Found	Not Found					0.096	Medium	0.0343399	32.22	1
Fish 1	Master Protein	XP_014000099.1	PREDICTED: RAC-alpha serine/threonine-protein kinase isoform X1 [Salmo salar]	3.5865	1	1	1	1	474	54.874	5.82	Not Found	Not Found	Medium	Not Found			50000000		0.072	Medium	0.0343399	32.21	1
Fish 1	Master Protein	XP_014033647.1	PREDICTED: wiskott-Aldrich syndrome protein family member 2-like [Salmo salar]	3.27198	1	1	1	1	489	53.212	5.4	Not Found	Not Found	Not Found	Not Found					0.145	Medium	0.0343399	32.18	1
Fish 1	Master Protein	ACI33001.1	Nuclear pore complex protein Nup107 [Salmo salar]	1.18919	1	2	1	1	925	106.29	5.27	Not Found	Not Found	Not Found	Medium				15000000	0.037	Medium	0.0345933	32.13	1
Fish 1	Master Protein	ACN10437.1	Dynamin-1-like protein [Salmo salar]	3.12966	1	1	1	1	671	75.028	6.74	Not Found	Not Found	High	Not Found			4200000		0.05	Medium	0.034713	32.08	1
Fish 1	Master Protein	XP_014012130.1	PREDICTED: uncharacterized protein LOC106578075 [Salmo salar]	2.57967	1	1	1	1	659	69.904	7.44	Not Found	Not Found	Not Found	Not Found					0.054	Medium	0.034713	32.07	1
Fish 1	Master Protein	XP_014010580.1	PREDICTED: 1-phosphatidylinositol 4,5-bisphosphate phosphodiesterase epsilon-1-like isoform X1 [Salmo salar]	0.341443	1	1	1	1	2343	259.214	7.03	Not Found	Not Found	Not Found	Medium				9200000	0.02	Medium	0.0347296	32	1
Fish 1	Master Protein	XP_014007424.1	PREDICTED: solute carrier family 35 member G2-like [Salmo salar]	2.43902	1	1	1	1	492	52.181	8.62	Not Found	Not Found	Medium	Not Found			150000000		0.145	Medium	0.0347296	31.99	1
Fish 1	Master Protein	XP_013978459.1	PREDICTED: platelet-derived growth factor receptor alpha-like [Salmo salar]	0.545331	1	1	1	1	1467	163.4	4.92	Not Found	Not Found	Not Found	Not Found					0.032	Medium	0.0347296	31.99	1
Fish 1	Master Protein	ACN12181.1	ATP synthase subunit d, mitochondrial [Salmo salar]	6.21118	1	1	1	1	161	18.064	6.6	Not Found	Not Found	Not Found	Not Found					0.212	Medium	0.0352318	31.91	1
Fish 1	Master Protein	XP_014068153.1	PREDICTED: AF4/FMR2 family member 2-like [Salmo salar]	0.664697	1	1	1	1	1354	147.043	8.46	Not Found	Not Found	Not Found	Not Found					0.035	Medium	0.0352318	31.9	1
Fish 1	Master Protein	XP_014030828.1	PREDICTED: AT-rich interactive domain-containing protein 3B-like isoform X1 [Salmo salar]	1.12903	1	1	1	1	620	66.217	6.71	Not Found	Not Found	Not Found	Not Found					0.062	Medium	0.0353268	31.87	1
Fish 1	Master Protein	XP_013996876.1	PREDICTED: LOW QUALITY PROTEIN: epiplakin [Salmo salar]	1.33735	1	1	1	1	2991	334.066	6.1	Not Found	Not Found	Not Found	Not Found					0.011	Medium	0.0353268	31.87	1
Fish 1	Master Protein	XP_014051486.1	PREDICTED: cationic amino acid transporter 3-like [Salmo salar]	1.82927	1	1	1	1	656	70.917	5.92	Not Found	Not Found	Not Found	Not Found					0.08	Medium	0.0353268	31.82	1
Fish 1	Master Protein	NP_001134956.1	THO complex subunit 7 homolog [Salmo salar]	4.9505	1	2	1	1	202	23.467	5.14	Not Found	Not Found	Not Found	Not Found					0.166	Medium	0.0355491	31.75	1
Fish 1	Master Protein	XP_013992942.1	PREDICTED: uncharacterized protein LOC106567761 [Salmo salar]	5.96491	1	1	1	1	285	29.854	7.91	Not Found	Not Found	Not Found	Not Found					0.194	Medium	0.0355491	31.74	1
Fish 1	Master Protein	XP_013986650.1	PREDICTED: sodium/calcium exchanger 1-like isoform X1 [Salmo salar]	0.719424	1	2	1	1	973	107.868	5.06	Not Found	Not Found	Medium	Not Found			7100000		0.061	Medium	0.0355491	31.7382	1
Fish 1	Master Protein	XP_014011797.1	PREDICTED: mucin-17-like isoform X1 [Salmo salar]	0.699301	1	2	1	1	1144	115.113	4.3	Medium	Medium	Not Found	Not Found	8200000	16000000			0.096	Medium	0.036558	31.59	1
Fish 1	Master Protein	XP_013980418.1	PREDICTED: phosphatidylinositol phosphatase PTPRQ-like, partial [Salmo salar]	0.612037	2	2	2	1	2941	319.761	6.58	Not Found	Not Found	Medium	Not Found					0.019	Medium	0.0366851	31.5725	2
Fish 1	Master Protein	XP_014024141.1	PREDICTED: NADP-dependent malic enzyme-like [Salmo salar]	3.43699	1	1	1	1	611	68.705	6.24	Not Found	Not Found	Medium	Not Found			11000000		0.064	Medium	0.036915	31.52	1
Fish 1	Master Protein	XP_014049719.1	PREDICTED: heme oxygenase 2-like [Salmo salar]	6.34921	1	1	1	1	315	35.267	4.96	Not Found	Not Found	Not Found	Not Found					0.155	Medium	0.0372761	31.41	1
Fish 1	Master Protein	XP_013990016.1	PREDICTED: rho GTPase-activating protein 39-like isoform X1 [Salmo salar]	0.626679	1	1	1	1	1117	123.702	9.25	Not Found	Not Found	Medium	Not Found			8600000		0.036	Medium	0.0372761	31.4	1
Fish 1	Master Protein	ACI68148.1	Retinoblastoma-binding protein 9 [Salmo salar]	18.4783	1	1	1	1	184	20.667	5.12	Not Found	Not Found	Not Found	Not Found					0.259	Medium	0.0377681	31.33	1
Fish 1	Master Protein	XP_014048271.1	PREDICTED: signal transducer and activator of transcription 5B isoform X1 [Salmo salar]	1.65816	1	1	1	1	784	89.652	6.43	Not Found	Not Found	Not Found	Not Found					0.049	Medium	0.0377681	31.31	1
Fish 1	Master Protein	ACM08455.1	COP9 signalosome complex subunit 8 [Salmo salar]	13.6126	1	1	1	1	191	21.379	5.02	Not Found	Not Found	Medium	Not Found			30000000		0.292	Medium	0.0377681	31.3	1
Fish 1	Master Protein	XP_014053065.1	PREDICTED: hypoxia up-regulated protein 1 [Salmo salar]	1.26582	1	1	1	1	1027	114.562	5.1	Not Found	Not Found	Not Found	Medium				15000000	0.037	Medium	0.0378898	31.28	1
Fish 1	Master Protein	XP_014059092.1	PREDICTED: heme oxygenase-like [Salmo salar]	4.79705	1	1	1	1	271	30.508	6.7	Not Found	Not Found	Not Found	Medium				20000000	0.136	Medium	0.0379963	31.22	1
Fish 1	Master Protein	ACI66184.1	Peptidyl-prolyl cis-trans isomerase H [Salmo salar]	5.08475	1	1	1	1	177	19.367	7.94	Not Found	Not Found	Not Found	Not Found					0.179	Medium	0.0379963	31.18	1
Fish 1	Master Protein	XP_013985575.1	PREDICTED: vascular cell adhesion protein 1-like [Salmo salar]	2.7248	1	1	1	1	367	40.948	5.43	Not Found	Not Found	Not Found	Not Found					0.155	Medium	0.0383252	31.14	1
Fish 1	Master Protein	ACI69805.1	60S ribosomal protein L32 [Salmo salar]	9.62963	1	1	1	1	135	15.673	11.4	Not Found	Not Found	Medium	Not Found			23000000		0.292	Medium	0.0383252	31.14	1
Fish 1	Master Protein	ACI69371.1	DJ-1 [Salmo salar]	7.40741	1	1	1	1	189	19.745	6.54	Not Found	Not Found	Medium	Not Found			20000000		0.233	Medium	0.0383252	31.09	1
Fish 1	Master Protein	XP_013993080.1	PREDICTED: platelet-activating factor acetylhydrolase IB subunit beta-like isoform X1 [Salmo salar]	3.84615	1	1	1	1	234	26.112	5.43	Not Found	Not Found	Not Found	Not Found					0.194	Medium	0.0383252	31.09	1
Fish 1	Master Protein	XP_013983930.1	PREDICTED: crk-like protein [Salmo salar]	5.59211	1	1	1	1	304	33.8	6.44	Not Found	Not Found	Medium	Not Found			23000000		0.129	Medium	0.0392285	30.9	1
Fish 1	Master Protein	XP_014007504.1	PREDICTED: cingulin-like isoform X1 [Salmo salar]	0.879297	1	1	1	1	1251	141.405	5.6	Not Found	Not Found	Not Found	Not Found					0.028	Medium	0.0397221	30.83	1
Fish 1	Master Protein	XP_013979956.1	PREDICTED: gamma-parvin [Salmo salar]	5.64263	1	1	1	1	319	36	5.1	Not Found	Not Found	Medium	Not Found			3700000		0.155	Medium	0.0402201	30.63	1
Fish 1	Master Protein	NP_001243651.1	serine/threonine-protein kinase TBK1 [Salmo salar]	2.05761	1	1	1	1	729	83.89	7.01	Not Found	Not Found	Medium	Not Found			10000000		0.054	Medium	0.0402201	30.63	1
Fish 1	Master Protein	ACI66983.1	Exosome complex exonuclease RRP41 [Salmo salar]	2.85714	1	1	1	1	245	26.485	6.99	Not Found	Not Found	Not Found	Not Found					0.179	Medium	0.0408484	30.5	1
Fish 1	Master Protein	XP_014068396.1	PREDICTED: neutral alpha-glucosidase AB-like isoform X1 [Salmo salar]	4.80256	2	2	2	1	937	106.142	6.05	Not Found	Not Found	Medium	Not Found			13000000		0.089	Medium	0.0408484	30.43	2
Fish 1	Master Protein	XP_014049770.1	PREDICTED: HEAT repeat-containing protein 5A isoform X1 [Salmo salar]	0.531401	1	1	1	1	2070	222.873	6.77	Not Found	Not Found	Not Found	Not Found					0.02	Medium	0.0414596	30.36	1
Fish 1	Master Protein	XP_014054288.1	PREDICTED: cohesin subunit SA-2-like [Salmo salar]	0.77821	1	1	1	1	1285	146.788	5.45	Not Found	Not Found	Not Found	Not Found					0.033	Medium	0.0414596	30.35	1
Fish 1	Master Protein	ACN58591.1	Suppressor of G2 allele of SKP1 homolog, partial [Salmo salar]	7.69231	1	1	1	1	325	36.873	5.68	Not Found	Not Found	Medium	Not Found			45000000		0.122	Medium	0.0415306	30.31	1
Fish 1	Master Protein	XP_014001011.1	PREDICTED: probable ATP-dependent RNA helicase DDX23 [Salmo salar]	1.22699	1	1	1	1	815	94.895	9.45	Not Found	Not Found	Medium	Not Found			10000000		0.044	Medium	0.0418514	30.2	1
Fish 1	Master Protein	XP_013979358.1	PREDICTED: tumor susceptibility gene 101 protein [Salmo salar]	2.5641	1	1	1	1	390	44.023	6.35	Not Found	Not Found	Not Found	Not Found					0.129	Medium	0.0418514	30.15	1
Fish 1	Master Protein	XP_014009494.1	PREDICTED: synaptopodin 2-like protein isoform X1 [Salmo salar]	0.805153	1	1	1	1	1242	132.317	9.39	Not Found	Not Found	Not Found	Not Found					0.049	Medium	0.0418514	30.13	1
Fish 1	Master Protein	XP_014021355.1	PREDICTED: RNA-binding protein 39 isoform X1 [Salmo salar]	4.26716	1	1	1	1	539	60.141	10.07	Not Found	Not Found	Medium	Not Found			7000000		0.093	Medium	0.0418514	30.13	1
Fish 1	Master Protein	XP_014065110.1	PREDICTED: cAMP-dependent protein kinase type I-alpha regulatory subunit isoform X1 [Salmo salar]	3.125	1	1	1	1	384	43.777	5.36	Not Found	Not Found	Not Found	Medium				7200000	0.11	Medium	0.0425863	30.08	1
Fish 1	Master Protein	XP_013990109.1	PREDICTED: cyclin-dependent kinase 15-like isoform X1 [Salmo salar]	1.50659	1	1	1	1	531	60.503	8.51	Not Found	Not Found	Not Found	Not Found					0.072	Medium	0.0425863	30.05	1
Fish 1	Master Protein	XP_014017631.1	PREDICTED: transcription elongation factor SPT5 isoform X1 [Salmo salar]	1.47194	1	1	1	1	1087	120.604	5.24	Not Found	Not Found	Not Found	Medium				31000000	0.041	Medium	0.0425863	30.05	1
Fish 1	Master Protein	XP_014012596.1	PREDICTED: phosphatidylinositol 5-phosphate 4-kinase type-2 alpha isoform X1 [Salmo salar]	3.1746	1	1	1	1	441	50.317	7.43	Not Found	Not Found	Not Found	Not Found					0.089	Medium	0.0430833	29.92	1
Fish 1	Master Protein	XP_014016591.1	PREDICTED: endoplasmic reticulum aminopeptidase 2-like [Salmo salar]	0.95339	1	1	1	1	944	107.485	6.39	Not Found	Not Found	Not Found	Medium				5600000	0.046	Medium	0.0433035	29.82	1
Fish 1	Master Protein	XP_014069110.1	PREDICTED: cell surface glycoprotein MUC18 isoform X1 [Salmo salar]	2.05371	1	1	1	1	633	69.699	5.31	Not Found	Not Found	Not Found	Medium				29000000	0.068	Medium	0.0433035	29.82	1
Fish 1	Master Protein	XP_014003100.1	PREDICTED: CD82 antigen-like isoform X1 [Salmo salar]	3.40909	1	1	1	1	264	29.548	7.14	Not Found	Not Found	Not Found	Not Found					0.179	Medium	0.043405	29.8	1
Fish 1	Master Protein	XP_014053766.1	PREDICTED: beta-glucuronidase-like [Salmo salar]	2.76923	1	1	1	1	650	73.935	6.61	Not Found	Not Found	Not Found	Medium				63000000	0.07	Medium	0.043405	29.79	1
Fish 1	Master Protein	XP_014070009.1	PREDICTED: neurobeachin-like isoform X1 [Salmo salar]	0.338409	1	1	1	1	2955	328.782	6.25	Not Found	Not Found	Not Found	Medium				3700000	0.014	Medium	0.0447896	29.64	1
Fish 1	Master Protein	XP_014058748.1	PREDICTED: nucleolar transcription factor 1 isoform X1 [Salmo salar]	1.86418	1	1	1	1	751	87.465	8.29	Not Found	Not Found	Medium	Not Found			7000000		0.048	Medium	0.0450136	29.63	1
Fish 1	Master Protein	XP_013994302.1	PREDICTED: UV excision repair protein RAD23 homolog B-like isoform X1 [Salmo salar]	2.66667	1	1	1	1	375	39.604	4.6	Not Found	Not Found	Not Found	Medium				12000000	0.212	Medium	0.0450613	29.59	1
Fish 1	Master Protein	CDS82484.1	UNC93B1, partial [Salmo salar]	2.07337	1	1	1	1	627	72.001	5.78	Not Found	Not Found	Not Found	Not Found					0.116	Medium	0.0453137	29.53	1
Fish 1	Master Protein	XP_013993689.1	PREDICTED: secretory carrier-associated membrane protein 1 [Salmo salar]	2.35988	1	1	1	1	339	37.739	6.99	Not Found	Not Found	Not Found	Not Found					0.155	Medium	0.0460467	29.42	1
Fish 1	Master Protein	XP_013999861.1	PREDICTED: acid sphingomyelinase-like phosphodiesterase 3a [Salmo salar]	3.83747	1	1	1	1	443	50.418	6.02	Not Found	Not Found	Not Found	Not Found					0.101	Medium	0.0464277	29.38	1
Fish 1	Master Protein	ACN12546.1	Histone H1.0 [Salmo salar]	3.62319	1	1	1	1	276	30.406	9.64	Not Found	Not Found	Medium	Not Found			8300000		0.129	Medium	0.0466194	29.36	1
Fish 1	Master Protein	XP_013994965.1	PREDICTED: guanine nucleotide-binding protein GI/GS/GO subunit gamma-12 isoform X1 [Salmo salar]	7.29167	1	1	1	1	96	10.68	8.95	Not Found	Not Found	Not Found	Not Found					0.334	Medium	0.0468408	29.24	1
Fish 1	Master Protein	NP_001117089.1	tumor necrosis factor alpha [Salmo salar]	6.55738	1	1	1	1	244	27.246	8.5	Not Found	Not Found	Not Found	Not Found					0.129	Medium	0.0471117	29.21	1
Fish 1	Master Protein	XP_014057565.1	PREDICTED: DENN domain-containing protein 3-like [Salmo salar]	1.4433	1	1	1	1	485	55.65	8.76	Not Found	Not Found	Not Found	Medium				25000000	0.064	Medium	0.0471117	29.21	1
Fish 1	Master Protein	XP_014054198.1	PREDICTED: UDP-N-acetylglucosamine--peptide N-acetylglucosaminyltransferase 110 kDa subunit-like isoform X1 [Salmo salar]	1.0223	1	1	1	1	1076	119.674	6.83	Not Found	Not Found	Not Found	Not Found					0.041	Medium	0.0471117	29.19	1
Fish 1	Master Protein	ACI66480.1	60S ribosomal protein L37a [Salmo salar]	8.69565	1	1	1	1	92	10.268	10.43	Not Found	Not Found	Not Found	Not Found					0.468	Medium	0.0471117	29.16	1
Fish 1	Master Protein	XP_014002544.1	PREDICTED: transcription factor Sp5-like [Salmo salar]	1.71149	1	1	1	1	409	44.504	9.72	Not Found	Not Found	Medium	Not Found			63000000		0.155	Medium	0.0472956	29.13	1
Fish 1	Master Protein	XP_014015669.1	PREDICTED: centromere-associated protein E isoform X1 [Salmo salar]	0.257353	1	1	1	1	2720	312.619	4.97	Not Found	Not Found	Not Found	Not Found					0.013	Medium	0.0472956	29.12	1
Fish 1	Master Protein	XP_014033007.1	PREDICTED: asialoglycoprotein receptor 1-like [Salmo salar]	4.38871	1	1	1	1	319	35.792	5	Not Found	Not Found	Not Found	High				5300000	0.136	Medium	0.0476618	29.05	1
Fish 1	Master Protein	XP_014068817.1	PREDICTED: ES1 protein homolog, mitochondrial-like [Salmo salar]	7.58929	1	1	1	1	224	24.055	7.4	Not Found	Not Found	Not Found	Not Found					0.194	Medium	0.0477776	29.03	1
Fish 1	Master Protein	XP_014030009.1	PREDICTED: poly [ADP-ribose] polymerase 14-like [Salmo salar]	2.8133	1	1	1	1	391	44.063	6.34	Not Found	Not Found	Medium	Not Found			4100000		0.11	Medium	0.0480092	28.98	1
Fish 1	Master Protein	NP_001265932.1	Histone chaperone asf1-A [Salmo salar]	13.8614	1	1	1	1	202	22.205	4.32	Not Found	Not Found	Medium	Not Found			25000000		0.292	Medium	0.0480092	28.92	1
Fish 1	Master Protein	XP_014027683.1	PREDICTED: alpha-1-antitrypsin-like [Salmo salar]	2.54777	1	1	1	1	471	53.131	7.06	Not Found	Not Found	Not Found	Medium				8200000	0.086	Medium	0.0480941	28.89	1
Fish 1	Master Protein	XP_013982276.1	PREDICTED: CTD small phosphatase-like protein 2-B isoform X1 [Salmo salar]	1.44628	1	1	1	1	484	54.517	5.45	Not Found	Not Found	Medium	Not Found			5400000		0.116	Medium	0.0480941	28.88	1
Fish 1	Master Protein	XP_014015161.1	PREDICTED: VAMP (vesicle-associated membrane protein)-associated protein A isoform X1 [Salmo salar]	4.79452	1	1	1	1	292	33.165	9.89	Not Found	Not Found	Not Found	Not Found					0.155	Medium	0.0484469	28.8	1
Fish 1	Master Protein	XP_014067846.1	PREDICTED: CHRNA7-FAM7A fusion protein-like isoform X3 [Salmo salar]	1.57303	1	2	1	1	445	48.756	5.97	Not Found	Not Found	Not Found	Medium				140000000	0.155	Medium	0.0484469	28.7885	1
Fish 1	Master Protein	XP_014045267.1	PREDICTED: zinc finger and BTB domain-containing protein 41 [Salmo salar]	1.06157	1	1	1	1	942	106.724	8.19	Not Found	Not Found	Medium	Not Found					0.045	Medium	0.0490798	28.72	1
Fish 1	Master Protein	ACI33709.1	RER1 [Salmo salar]	5.64103	1	1	1	1	195	22.636	9.38	Not Found	Not Found	Not Found	Not Found					0.233	Medium	0.0493102	28.67	1
Fish 2	Master Protein	XP_014046901.1	PREDICTED: histone H4 [Salmo salar]	61.165	13	1410	13	1	103	11.36	11.36	High	High	High	High	2300000000	90000000	46000000000	72000000000	68128.2	High	0	39536.1	13
Fish 2	Master Protein	XP_013983988.1	PREDICTED: eosinophil peroxidase [Salmo salar]	59.0613	43	915	25	1	767	86.661	8.47	High	High	High	High	91000000	47000000	2000000000	39000000000	61.506	High	0	29650.2	43
Fish 2	Master Protein	XP_014050012.1	PREDICTED: actin, cytoplasmic 1 isoform X2 [Salmo salar]	73.6	24	499	2	1	375	41.756	5.48	High	Not Found	High	High	76000000		1000000000	66000000	366.466	High	0	15126.5	24
Fish 2	Master Protein	XP_014029321.1	PREDICTED: plastin-2 [Salmo salar]	77.1565	50	468	11	1	626	69.917	5.34	High	Medium	High	High	9500000	11000000	1400000000	1800000000	289.68	High	0	14872.4	50
Fish 2	Master Protein	XP_014020607.1	PREDICTED: plastin-2 [Salmo salar]	75.0799	49	452	10	1	626	69.96	5.35	Not Found	Not Found	High	High			810000000	710000000	206.526	High	0	14824.1	49
Fish 2	Master Protein	XP_013985441.1	PREDICTED: actin, cytoplasmic 1-like [Salmo salar]	73.0667	23	479	1	1	375	41.74	5.48	Not Found	Not Found	High	Not Found			170000000		271.134	High	0	14654.6	23
Fish 2	Master Protein	ACI66896.1	High choriolytic enzyme 1 precursor [Salmo salar]	77.7003	18	406	1	1	287	32.243	6.23	Not Found	Not Found	High	Not Found			57000000		1388.49	High	0	14138.6	18
Fish 2	Master Protein	ACI67732.1	High choriolytic enzyme 1 precursor [Salmo salar]	69.338	18	405	1	1	287	32.256	6.24	Not Found	Not Found	Not Found	High				110000000	1388.49	High	0	14137.7	18
Fish 2	Master Protein	XP_013986794.1	PREDICTED: eosinophil peroxidase-like [Salmo salar]	46.4052	35	456	17	1	765	86.538	9	High	High	High	High	11000000	15000000	140000000	2100000000	12.895	High	0	12275.2	35
Fish 2	Master Protein	ACI34158.1	Matrix metalloproteinase-9 precursor [Salmo salar]	74.3666	42	319	25	1	671	75.384	5.41	High	High	High	High	100000000	15000000	840000000	4600000000	34.287	High	0	8565.28	42
Fish 2	Master Protein	XP_013995367.1	PREDICTED: gelsolin-like [Salmo salar]	62.7778	37	262	17	1	720	78.925	6.55	High	Medium	High	High	7300000	8000000	1100000000	280000000	62.808	High	0	8513.5	37
Fish 2	Master Protein	ACI33096.1	Alpha-enolase [Salmo salar]	76.8519	32	212	5	1	432	47.006	6.29	Not Found	Not Found	High	High			350000000	120000000	78.433	High	0	8122.43	32
Fish 2	Master Protein	XP_014017817.1	PREDICTED: alpha-actinin-4 isoform X2 [Salmo salar]	62.7494	52	245	2	1	902	103.719	5.19	Not Found	Not Found	High	Not Found			180000000		21.876	High	0	8026.46	52
Fish 2	Master Protein	XP_014017816.1	PREDICTED: alpha-actinin-4 isoform X1 [Salmo salar]	62.7494	52	245	0	1	902	103.718	5.19	Not Found	Not Found	Not Found	Not Found					21.067	High	0	7906.73	52
Fish 2	Master Protein	XP_014045434.1	PREDICTED: gelsolin-like [Salmo salar]	64.1667	38	241	18	1	720	79.248	6.77	Not Found	High	High	High		4800000	650000000	250000000	56.797	High	0	7722.32	38
Fish 2	Master Protein	XP_014069388.1	PREDICTED: alpha-actinin-4 isoform X3 [Salmo salar]	64.9667	54	241	9	1	902	103.71	5.24	Not Found	Not Found	High	High			160000000	65000000	22.714	High	0	7705.42	54
Fish 2	Master Protein	XP_014000208.1	PREDICTED: talin-1 isoform X3 [Salmo salar]	47.9355	83	210	83	1	2543	270.889	6.13	Not Found	Medium	High	High		1500000	310000000	160000000	3.473	High	0	7283.87	83
Fish 2	Master Protein	XP_013989724.1	PREDICTED: filamin-A isoform X1 [Salmo salar]	42.7128	80	209	75	1	2573	273.749	5.85	High	Not Found	High	High	3000000		590000000	500000000	3.813	High	0	7110.75	80
Fish 2	Master Protein	XP_013989828.1	PREDICTED: enolase isoform X1 [Salmo salar]	71.5278	28	173	1	1	432	46.984	5.81	Not Found	Not Found	Medium	Medium			320000000		35.869	High	0	6804.93	28
Fish 2	Master Protein	XP_013993370.1	PREDICTED: clathrin heavy chain 1-like isoform X1 [Salmo salar]	41.6071	58	210	1	1	1680	191.675	5.64	High	Not Found	High	Not Found	3900000		110000000		5.158	High	0	6548.25	58
Fish 2	Master Protein	ACN10743.1	Glucose-6-phosphate isomerase [Salmo salar]	63.8336	26	196	26	1	553	62.058	6.7	High	High	High	High	2000000	6300000	780000000	590000000	52.367	High	0	6520.85	26
Fish 2	Master Protein	XP_014059052.1	PREDICTED: myosin-9 isoform X1 [Salmo salar]	46.4559	84	254	4	1	1961	227.279	5.5	High	Not Found	High	High	7600000		43000000	11000000	6.929	High	0	6463.03	84
Fish 2	Master Protein	XP_014052783.1	PREDICTED: clathrin heavy chain 1 isoform X1 [Salmo salar]	40.649	57	205	2	1	1695	193.468	5.57	Not Found	Not Found	High	Not Found			62000000		4.9	High	0	6405.17	57
Fish 2	Master Protein	XP_014048942.1	PREDICTED: myosin-9-like isoform X1 [Salmo salar]	45.028	82	251	2	1	1961	227.358	5.49	Medium	Not Found	High	Medium	17000000		38000000	21000000	6.651	High	0	6361.98	82
Fish 2	Master Protein	NP_001117004.1	heat shock protein HSP 90-beta [Salmo salar]	54.4321	42	197	6	1	722	83.266	4.97	High	High	High	High	22000000	2700000	250000000	150000000	26.028	High	0	6296.3	42
Fish 2	Master Protein	ACM08564.1	Transaldolase [Salmo salar]	76.1468	24	198	2	1	327	36.527	6.47	Not Found	High	High	High		7900000	650000000	470000000	108.648	High	0	6060.5	24
Fish 2	Master Protein	ACN10751.1	Elongation factor 2 [Salmo salar]	59.9068	45	212	3	1	858	95.494	6.61	Not Found	Not Found	High	High			86000000	650000000	28.698	High	0	6021.07	45
Fish 2	Master Protein	AGT57170.1	heat shock protein 90-beta 2 [Salmo salar]	51.1757	39	184	4	1	723	83.308	4.96	High	Not Found	High	High	19000000		130000000	130000000	19.806	High	0	6010.18	39
Fish 2	Master Protein	XP_014031704.1	PREDICTED: transaldolase-like [Salmo salar]	76.3314	25	192	3	1	338	37.814	7.01	Not Found	Not Found	High	Not Found			10000000		90.525	High	0	5765.42	25
Fish 2	Master Protein	XP_014046822.1	PREDICTED: elongation factor 2-like [Salmo salar]	56.2937	41	189	1	1	858	95.475	6.61	Not Found	Not Found	Not Found	Not Found					20.246	High	0	5613.23	41
Fish 2	Master Protein	ACI33321.1	WD repeat-containing protein 1 [Salmo salar]	65.6766	31	163	9	1	606	66.148	7.12	Not Found	Not Found	High	High			520000000	740000000	18.953	High	0	5482.71	31
Fish 2	Master Protein	XP_014025279.1	PREDICTED: complement factor D-like [Salmo salar]	56.1265	13	177	10	1	253	27.263	8.25	High	Medium	High	High	25000000	3400000	350000000	7400000000	72.564	High	0	5471.5	13
Fish 2	Master Protein	XP_014030861.1	PREDICTED: pyruvate kinase PKM-like isoform X2 [Salmo salar]	49.6845	25	153	11	1	634	69.24	8.1	High	Not Found	High	High	6700000		960000000	320000000	18.619	High	0	5427.49	25
Fish 2	Master Protein	ACN12718.1	Natterin-like protein [Salmo salar]	75.1613	18	165	18	1	310	33.606	7.49	High	High	High	High	10000000	11000000	2900000000	2200000000	224.393	High	0	5324.13	18
Fish 2	Master Protein	XP_014071828.1	PREDICTED: elongation factor 2-like isoform X1 [Salmo salar]	51.6317	41	185	1	1	858	95.549	6.61	Not Found	Not Found	High	Not Found			47000000		19.375	High	0	5222.6	41
Fish 2	Master Protein	ACI33293.1	Elongation factor 2 [Salmo salar]	51.6317	41	184	1	1	858	95.548	6.61	Not Found	Not Found	Medium	Not Found			19000000		19.375	High	0	5191.88	41
Fish 2	Master Protein	NP_001134006.1	transketolase-like protein 2 [Salmo salar]	61.5016	28	153	9	1	626	68.041	6.62	High	Not Found	High	High	3800000		670000000	240000000	21.855	High	0	5076.28	28
Fish 2	Master Protein	ACI69405.1	Histone H2B type 1-A [Salmo salar]	11.039	2	374	2	1	154	16.789	10.15	High	High	High	High	3000000000	78000000	22000000000	23000000000	0.52	High	0	4844.71	2
Fish 2	Master Protein	XP_014040251.1	PREDICTED: fructose-1,6-bisphosphatase 1-like [Salmo salar]	57.7713	21	125	21	1	341	36.938	5.58	High	High	High	High	11000000	5400000	900000000	240000000	99	High	0	4777.35	21
Fish 2	Master Protein	XP_014018328.1	PREDICTED: clathrin heavy chain 1-like isoform X1 [Salmo salar]	33.3729	46	154	3	1	1687	192.161	5.63	Medium	Not Found	High	Not Found	860000		22000000		3.079	High	0	4757.81	46
Fish 2	Master Protein	XP_014001281.1	PREDICTED: 6-phosphogluconate dehydrogenase, decarboxylating [Salmo salar]	53.8302	22	136	22	1	483	53.069	6.27	High	Medium	High	High	4900000	5500000	1600000000	1500000000	16.113	High	0	4744.19	22
Fish 2	Master Protein	ACN12602.1	Alpha-enolase [Salmo salar]	66.2818	25	131	9	1	433	47.084	5	Not Found	High	High	High		2200000	590000000	490000000	36.751	High	0	4731.69	25
Fish 2	Master Protein	XP_013982099.1	PREDICTED: pyruvate kinase muscle isozyme isoform X1 [Salmo salar]	39.2744	20	136	6	1	634	69.41	7.72	High	Not Found	High	High	4000000		1000000000	320000000	10.835	High	0	4667.89	20
Fish 2	Master Protein	XP_014017000.1	PREDICTED: putative aminopeptidase W07G4.4 [Salmo salar]	70.9302	29	122	13	1	516	55.657	7.55	Medium	Not Found	High	High	2200000		340000000	400000000	24.809	High	0	4654.88	29
Fish 2	Master Protein	ACI34278.1	Collagenase 3 precursor [Salmo salar]	35.518	21	153	19	1	473	53.558	6.47	High	High	High	High	35000000	4600000	250000000	2700000000	64.793	High	0	4629.8	21
Fish 2	Master Protein	XP_013998412.1	PREDICTED: spectrin alpha chain, non-erythrocytic 1 isoform X1 [Salmo salar]	35.2634	72	135	13	1	2487	285.576	5.21	Not Found	Not Found	High	High			91000000	55000000	1.749	High	0	4618.02	72
Fish 2	Master Protein	ACI33257.1	Rab GDP dissociation inhibitor beta [Salmo salar]	78.3482	28	147	16	1	448	50.656	5.43	Medium	Not Found	High	High	3300000		230000000	240000000	83.319	High	0	4543.47	28
Fish 2	Master Protein	NP_001133250.1	Creatine kinase B-type [Salmo salar]	64.042	18	133	18	1	381	42.693	5.68	Not Found	Not Found	High	High			1000000000	700000000	37.312	High	0	4503.19	18
Fish 2	Master Protein	ACH70895.1	actin, alpha 1-2 [Salmo salar]	62.3342	18	197	8	1	377	41.905	5.39	High	Not Found	High	High	280000000		1700000000	700000000	29.079	High	0	4361.19	18
Fish 2	Master Protein	XP_014023020.1	PREDICTED: WD repeat-containing protein 1-like isoform X1 [Salmo salar]	60.231	29	140	7	1	606	66.396	6.96	Not Found	Not Found	High	High			200000000	230000000	13.962	High	0	4354.2	29
Fish 2	Master Protein	ACN10487.1	Heat shock cognate 70 kDa protein [Salmo salar]	53.7634	31	149	5	1	651	71.239	5.36	Not Found	Not Found	High	High			230000000	64000000	13.962	High	0	4328.77	31
Fish 2	Master Protein	XP_014026218.1	PREDICTED: transitional endoplasmic reticulum ATPase [Salmo salar]	64.3921	43	138	10	1	806	89.358	5.3	Not Found	Not Found	High	High			420000000	180000000	19.535	High	0	4249.38	43
Fish 2	Master Protein	XP_014048455.1	PREDICTED: hemoglobin subunit beta-1-like [Salmo salar]	89.7959	11	134	1	1	147	15.948	8.66	Medium	Not Found	High	High	3700000		1500000000	1800000000	55.234	High	0	4043.56	11
Fish 2	Master Protein	XP_014021386.1	PREDICTED: 14-3-3 protein beta/alpha-1 [Salmo salar]	69.2623	18	132	2	1	244	27.558	4.73	Medium	High	High	High	1300000	3500000	91000000	95000000	49.802	High	0	4031.53	18
Fish 2	Master Protein	ACN12229.1	Profilin-2 [Salmo salar]	83.9161	8	147	8	1	143	15.182	7.99	High	High	High	High	25000000	18000000	5000000000	2800000000	214.443	High	0	4018.46	8
Fish 2	Master Protein	XP_013987099.1	PREDICTED: 14-3-3 protein zeta/delta [Salmo salar]	69.2623	18	132	2	1	244	27.572	4.73	Medium	Medium	High	High	2700000	5500000	130000000	120000000	49.802	High	0	4008.77	18
Fish 2	Master Protein	XP_013993006.1	PREDICTED: moesin isoform X1 [Salmo salar]	59.9309	34	154	5	1	579	68.022	6.16	High	High	High	Not Found	10000000	1300000	230000000		24.119	High	0	3983.52	34
Fish 2	Master Protein	XP_014028458.1	PREDICTED: actin-related protein 3-like [Salmo salar]	67.1498	22	143	6	1	414	46.788	5.88	High	Not Found	High	High	8200000		680000000	360000000	37.986	High	0	3883.12	22
Fish 2	Master Protein	XP_013996260.1	PREDICTED: transitional endoplasmic reticulum ATPase-like [Salmo salar]	62.9032	40	123	7	1	806	89.333	5.26	Not Found	Not Found	High	High			230000000	110000000	14.999	High	0	3858.69	40
Fish 2	Master Protein	ACN12791.1	Hemoglobin subunit beta-1 [Salmo salar]	83.6735	11	133	0	1	147	15.975	9	Not Found	Not Found	Not Found	Not Found					33.551	High	0	3846.42	11
Fish 2	Master Protein	ACI66413.1	Hemoglobin subunit beta-1 [Salmo salar]	77.551	10	131	1	1	147	15.974	9	Not Found	Not Found	High	Medium			54000000	23000000	27.943	High	0	3785.81	10
Fish 2	Master Protein	XP_014063047.1	PREDICTED: L-lactate dehydrogenase B chain [Salmo salar]	53.8922	17	128	8	1	334	36.342	6.95	High	High	High	High	8000000	7400000	840000000	850000000	30.623	High	0	3755.51	17
Fish 2	Master Protein	ACI33675.1	14-3-3 protein beta/alpha-2 [Salmo salar]	55.7377	16	128	10	1	244	27.503	4.78	High	High	High	High	6100000	12000000	1000000000	750000000	23.484	High	0	3660.95	16
Fish 2	Master Protein	ACI68104.1	Cofilin-2 [Salmo salar]	79.0419	16	137	9	1	167	18.674	7.93	Medium	High	High	High	17000000	2400000	3200000000	660000000	431.876	High	0	3623.57	16
Fish 2	Master Protein	XP_014007147.1	PREDICTED: actin-related protein 3 isoform X1 [Salmo salar]	63.8756	20	134	4	1	418	47.348	5.88	Not Found	Not Found	High	High			200000000	54000000	23.621	High	0	3599.78	20
Fish 2	Master Protein	XP_013992647.1	PREDICTED: heat shock cognate 70 kDa protein-like [Salmo salar]	42.1133	25	125	1	1	653	71.322	5.31	Not Found	Not Found	Not Found	Not Found					7.414	High	0	3589.99	25
Fish 2	Master Protein	ACN11303.1	Moesin [Salmo salar]	58.8946	31	146	5	1	579	68.056	6.07	High	Medium	High	High	5000000		170000000	110000000	15.577	High	0	3563.01	31
Fish 2	Master Protein	XP_014058778.1	PREDICTED: coronin-1A isoform X1 [Salmo salar]	47.5877	20	135	3	1	456	50.719	6.64	Not Found	Not Found	High	High			210000000	54000000	26.542	High	0	3516.76	20
Fish 2	Master Protein	XP_013989862.1	PREDICTED: matrix metalloproteinase-9-like [Salmo salar]	37.064	21	126	4	1	688	77.059	5.71	Not Found	Not Found	Not Found	High				53000000	3.903	High	0	3508.59	21
Fish 2	Master Protein	XP_013986401.1	PREDICTED: myosin-9-like isoform X1 [Salmo salar]	30.1733	51	139	9	1	1962	227.427	5.57	High	Not Found	High	High	18000000		25000000		2.499	High	0	3496.66	51
Fish 2	Master Protein	ACN10827.1	Glyceraldehyde-3-phosphate dehydrogenase [Salmo salar]	57.6119	15	112	15	1	335	36.122	6.52	High	High	High	High	14000000	9800000	1200000000	600000000	41.813	High	0	3449.63	15
Fish 2	Master Protein	NP_001135114.1	78 kDa glucose-regulated protein precursor [Salmo salar]	47.9452	26	110	23	1	657	72.368	5.11	High	High	High	High	36000000	22000000	120000000	100000000	5.31	High	0	3444.77	26
Fish 2	Master Protein	XP_013983337.1	PREDICTED: spectrin alpha chain, non-erythrocytic 1-like isoform X1 [Salmo salar]	28.9358	60	111	1	1	2509	288.182	5.24	Not Found	Not Found	Medium	Not Found			2400000		1.325	High	0	3441.94	60
Fish 2	Master Protein	XP_014018258.1	PREDICTED: heat shock cognate 71 kDa protein isoform X1 [Salmo salar]	44.0422	25	112	6	1	663	72.054	5.52	Not Found	Not Found	High	High			54000000	36000000	7.414	High	0	3418.07	25
Fish 2	Master Protein	ACM08345.1	Ubiquitin [Salmo salar]	50.641	7	134	1	1	156	17.988	9.64	Not Found	Not Found	High	High			230000000	270000000	9	High	0	3405.96	7
Fish 2	Master Protein	XP_013982908.1	PREDICTED: ras GTPase-activating-like protein IQGAP1 [Salmo salar]	36.4486	44	96	2	1	1605	181.971	6.4	Not Found	Not Found	Medium	Not Found			77000000		3.101	High	0	3394.05	44
Fish 2	Master Protein	ACN10489.1	Integrin beta-2 precursor [Salmo salar]	46.2033	32	132	27	1	777	86.04	6.61	High	High	Not Found	High	50000000	57000000		53000000	4.565	High	0	3389.67	32
Fish 2	Master Protein	XP_014026319.1	PREDICTED: putative aminopeptidase W07G4.4 [Salmo salar]	48.0151	21	88	5	1	529	57.168	7.77	Not Found	Not Found	High	High			62000000	71000000	10.498	High	0	3377.59	21
Fish 2	Master Protein	XP_013983053.1	PREDICTED: ras GTPase-activating-like protein IQGAP1 [Salmo salar]	36.1715	47	100	5	1	1656	188	6.23	Not Found	Not Found	High	Not Found			30000000		3.155	High	0	3365.91	47
Fish 2	Master Protein	XP_014029350.1	PREDICTED: myosin-9-like [Salmo salar]	30.5627	52	124	12	1	1937	224.751	5.5	High	Not Found	High	High	18000000		55000000	100000000	2.535	High	0	3354.42	52
Fish 2	Master Protein	XP_014048454.1	PREDICTED: hemoglobin subunit beta-1-like [Salmo salar]	83.6735	11	118	2	1	147	15.975	9	Not Found	Not Found	High	High			580000000	810000000	27.943	High	0	3353.56	11
Fish 2	Master Protein	ACH70790.1	ribosomal protein SA [Salmo salar]	44.795	11	81	11	1	317	34.872	5.03	High	High	High	High	5100000	2200000	1000000000	310000000	17.957	High	0	3329.96	11
Fish 2	Master Protein	ACN10700.1	Fructose-bisphosphate aldolase A [Salmo salar]	69.4215	26	97	26	1	363	39.742	7.65	High	High	High	High	7000000	8000000	1500000000	530000000	29.2	High	0	3322.69	26
Fish 2	Master Protein	XP_014001019.1	PREDICTED: glucose-6-phosphate 1-dehydrogenase-like isoform X1 [Salmo salar]	71.2687	29	93	8	1	536	60.652	6.84	Not Found	Not Found	High	High			380000000	130000000	10.253	High	0	3316.81	29
Fish 2	Master Protein	XP_014003037.1	PREDICTED: transketolase-like protein 2, partial [Salmo salar]	62.4506	11	85	5	1	253	26.917	5.87	High	High	High	High	15000000	3900000	1600000000	260000000	14.013	High	0	3301.93	11
Fish 2	Master Protein	ACN10578.1	Coronin-1A [Salmo salar]	50	21	127	4	1	456	50.676	6.64	Not Found	Not Found	High	High			110000000	32000000	24.119	High	0	3199.06	21
Fish 2	Master Protein	XP_014068105.1	PREDICTED: guanine nucleotide-binding protein subunit beta-2-like 1 [Salmo salar]	78.5489	20	95	20	1	317	35.114	7.69	High	Medium	High	High	2900000	1700000	770000000	980000000	17.738	High	0	3173.41	20
Fish 2	Master Protein	ACN12218.1	Ubiquitin [Salmo salar]	50.641	7	131	1	1	156	18.002	9.64	Not Found	Not Found	High	High			180000000	200000000	9	High	0	3164.68	7
Fish 2	Master Protein	XP_014003026.1	PREDICTED: transketolase-like, partial [Salmo salar]	60.3133	21	99	8	1	383	42.279	6.89	High	High	High	High	3000000	9700000	920000000	91000000	38.811	High	0	3153.23	21
Fish 2	Master Protein	ACI68864.1	14-3-3 protein beta/alpha [Salmo salar]	58.8	17	109	4	1	250	28.148	4.68	Not Found	Not Found	High	High			200000000	200000000	14.505	High	0	2947.24	17
Fish 2	Master Protein	ACN11470.1	Histone H2A.x [Salmo salar]	35.2113	7	187	6	1	142	14.941	10.9	High	High	High	High	300000000	36000000	11000000000	3700000000	16.783	High	0	2917.28	7
Fish 2	Master Protein	XP_014062966.1	PREDICTED: leukotriene A-4 hydrolase isoform X1 [Salmo salar]	40.4878	23	102	11	1	615	69.748	6.54	Not Found	Not Found	High	High			200000000	140000000	13.84	High	0	2911.5	23
Fish 2	Master Protein	ACI33025.1	Ig mu chain C region membrane-bound form [Salmo salar]	38.2906	16	79	2	1	585	64.803	7.33	Not Found	Not Found	High	High			42000000	39000000	4.946	High	0	2854.26	16
Fish 2	Master Protein	XP_014028147.1	PREDICTED: actin-related protein 2-A [Salmo salar]	43.401	16	76	1	1	394	44.739	6.55	High	Not Found	High	High	1500000		140000000	23000000	17.738	High	0	2838.18	16
Fish 2	Master Protein	ACN10898.1	Ig mu chain C region membrane-bound form [Salmo salar]	37.8657	16	80	2	1	581	64.769	7.49	Medium	Not Found	High	High	3800000		17000000	19000000	4.623	High	0	2824.22	16
Fish 2	Master Protein	XP_014003206.1	PREDICTED: rab GDP dissociation inhibitor beta-like [Salmo salar]	68.3036	24	85	4	1	448	50.504	5.5	Not Found	Not Found	High	High			36000000	48000000	15.379	High	0	2742.83	24
Fish 2	Master Protein	XP_013990432.1	PREDICTED: glucose-6-phosphate 1-dehydrogenase isoform X1 [Salmo salar]	62.218	25	80	4	1	532	60.357	7.28	Not Found	Not Found	High	High			170000000	44000000	6.386	High	0	2724.42	25
Fish 2	Master Protein	ACI33472.1	Adenylyl cyclase-associated protein 1 [Salmo salar]	51.606	26	99	6	1	467	50.003	8.35	High	Not Found	High	High	2100000		520000000	66000000	11.328	High	0	2576.07	26
Fish 2	Master Protein	ACN10691.1	Actin-related protein 2-A [Salmo salar]	43.401	16	72	1	1	394	44.725	6.64	Not Found	Not Found	High	High			87000000	17000000	17.738	High	0	2573.87	16
Fish 2	Master Protein	NP_001133969.1	L-lactate dehydrogenase B chain [Salmo salar]	39.521	12	86	3	1	334	36.247	7.23	Not Found	Not Found	High	High			120000000	120000000	7.111	High	0	2570.44	12
Fish 2	Master Protein	ACI69256.1	Annexin A4 [Salmo salar]	73.6677	22	85	15	1	319	35.263	5.27	High	High	High	High	71000000	23000000	22000000	14000000	30.623	High	0	2521.63	22
Fish 2	Master Protein	XP_013988458.1	PREDICTED: F-actin-capping protein subunit beta isoform X2 [Salmo salar]	58.4559	16	86	1	1	272	30.557	6.27	Not Found	High	High	High		4700000	110000000	150000000	25.367	High	0	2515.81	16
Fish 2	Master Protein	XP_014012019.1	PREDICTED: urokinase plasminogen activator surface receptor-like [Salmo salar]	55.2632	10	81	10	1	228	24.118	7.46	High	High	High	High	130000000	240000000	29000000	74000000	15.379	High	0	2498	10
Fish 2	Master Protein	ACH70652.1	phosphoglycerate kinase 1 [Salmo salar]	50.8393	15	76	9	1	417	44.518	8.13	Not Found	Not Found	High	High			360000000	180000000	7.483	High	0	2483.82	15
Fish 2	Master Protein	XP_014023881.1	PREDICTED: filamin-B [Salmo salar]	19.7398	39	71	34	1	2690	286.443	5.8	Not Found	Not Found	High	High			76000000	35000000	0.778	High	0	2468.99	39
Fish 2	Master Protein	ACI69428.1	14-3-3 protein beta/alpha-1 [Salmo salar]	58.4	14	96	1	1	250	28.127	4.64	Not Found	Not Found	High	Not Found			88000000		7.962	High	0	2458.09	14
Fish 2	Master Protein	ACH70706.1	GDP dissociation inhibitor 2 [Salmo salar]	70.0893	24	83	5	1	448	50.461	5.59	Not Found	Not Found	High	High			110000000	48000000	12.738	High	0	2457.41	24
Fish 2	Master Protein	ACH70768.1	2-peptidylprolyl isomerase A [Salmo salar]	70.122	7	73	4	1	164	17.491	7.71	High	High	High	High	10000000	15000000	3700000000	1300000000	19.309	High	0	2438.46	7
Fish 2	Master Protein	XP_014058600.1	PREDICTED: uncharacterized protein LOC106606767 [Salmo salar]	27.9832	19	70	6	1	1190	132.171	6.89	High	Not Found	High	High	5700000		120000000	85000000	1.412	High	0	2419.53	19
Fish 2	Master Protein	ACI68515.1	F-actin-capping protein subunit beta [Salmo salar]	58.4559	16	85	1	1	272	30.513	6.27	Not Found	Medium	High	High		2700000	88000000	120000000	25.367	High	0	2405.67	16
Fish 2	Master Protein	ACM09320.1	Lysozyme C II precursor [Salmo salar]	75.6944	8	57	8	1	144	15.818	7.87	High	Not Found	High	High	3200000		430000000	1400000000	45.416	High	0	2396.73	8
Fish 2	Master Protein	ACI69835.1	60S acidic ribosomal protein P0 [Salmo salar]	37.7778	10	66	10	1	315	34.044	5.33	High	Not Found	High	High	62000000		880000000	390000000	5.158	High	0	2319.25	10
Fish 2	Master Protein	XP_014067148.1	PREDICTED: glycogen phosphorylase, liver form-like [Salmo salar]	46.4244	33	88	27	1	853	97.781	5.62	High	Medium	High	High	1600000	1200000	310000000	120000000	5.907	High	0	2265.85	33
Fish 2	Master Protein	XP_013986239.1	PREDICTED: myosin-11 isoform X2 [Salmo salar]	24.8479	43	88	2	1	1972	227.036	5.49	High	Not Found	High	High	14000000		70000000	74000000	1.521	High	0	2238.02	43
Fish 2	Master Protein	XP_014071806.1	PREDICTED: complement factor D-like [Salmo salar]	29.7619	6	85	1	1	252	27.241	8.98	Not Found	Not Found	High	High			110000000	3300000000	6.197	High	0	2234.52	6
Fish 2	Master Protein	ACN10985.1	Heat shock protein HSP 90-alpha [Salmo salar]	32.2888	22	77	8	1	734	84.586	5	Not Found	Not Found	High	High			48000000	45000000	3.479	High	0	2234.38	22
Fish 2	Master Protein	ACN10921.1	Major vault protein [Salmo salar]	46.5222	34	81	34	1	877	97.968	5.67	High	High	Not Found	Not Found	58000000	13000000			6.943	High	0	2211.66	34
Fish 2	Master Protein	ACN12689.1	Nucleoside diphosphate kinase A [Salmo salar]	56.5789	9	82	7	1	152	17.081	6.77	Medium	Medium	High	High	3700000	1700000	630000000	510000000	42.288	High	0	2192.07	9
Fish 2	Master Protein	XP_013992565.1	PREDICTED: 40S ribosomal protein S3-like [Salmo salar]	61.9403	17	100	1	1	268	29.498	9.76	Not Found	Not Found	Medium	Not Found			28000000		10.103	High	0	2170.86	17
Fish 2	Master Protein	ACM09835.1	Triosephosphate isomerase [Salmo salar]	79.3522	17	66	15	1	247	26.555	7.75	High	High	High	High	1600000	3500000	430000000	98000000	34.938	High	0	2166.25	17
Fish 2	Master Protein	XP_014035822.1	PREDICTED: annexin A4-like isoform X1 [Salmo salar]	40.3774	20	76	14	1	530	55.583	8.12	High	High	Not Found	Not Found	38000000	14000000			16.783	High	0	2160	20
Fish 2	Master Protein	ACH71008.1	ribosomal protein S3-1 [Salmo salar]	68.1633	19	101	4	1	245	26.801	9.66	High	Not Found	High	High	9300000		170000000	460000000	19.691	High	0	2152.04	19
Fish 2	Master Protein	XP_014015692.1	PREDICTED: U5 small nuclear ribonucleoprotein 200 kDa helicase-like [Salmo salar]	22.4614	38	74	38	1	2137	243.676	6.15	Not Found	Not Found	High	High			110000000	39000000	1.219	High	0	2139.22	38
Fish 2	Master Protein	XP_014039405.1	PREDICTED: protein FAM49B-like [Salmo salar]	61.6564	15	56	11	1	326	36.929	5.26	Not Found	Not Found	High	High			180000000	52000000	11.452	High	0	2137.54	15
Fish 2	Master Protein	XP_014053189.1	PREDICTED: 40S ribosomal protein S3 [Salmo salar]	75.102	19	96	4	1	245	26.746	9.69	Not Found	Not Found	High	Not Found			71000000		17.33	High	0	2121.91	19
Fish 2	Master Protein	NP_001158789.1	26S proteasome non-ATPase regulatory subunit 2 [Salmo salar]	43.3185	25	66	1	1	898	99.548	5.31	Not Found	Not Found	High	Not Found			39000000		2.562	High	0	2093.74	25
Fish 2	Master Protein	ACN11407.1	Prolyl endopeptidase [Salmo salar]	46.1213	24	73	10	1	709	79.964	6.15	Not Found	Not Found	High	High			140000000	160000000	4.471	High	0	2090.54	24
Fish 2	Master Protein	XP_013986531.1	PREDICTED: annexin A4-like [Salmo salar]	55.7994	20	70	13	1	319	35.349	5.47	High	High	High	High	63000000	22000000	13000000	14000000	11.115	High	0	2080.95	20
Fish 2	Master Protein	XP_014070542.1	PREDICTED: 26S proteasome non-ATPase regulatory subunit 2-like [Salmo salar]	43.3185	25	65	1	1	898	99.535	5.27	Not Found	Not Found	Medium	Not Found			17000000		2.424	High	0	2076.68	25
Fish 2	Master Protein	ACI34130.1	Septin-2 [Salmo salar]	38.4615	10	48	3	1	364	41.671	6.19	Not Found	Not Found	High	High			18000000	42000000	6.197	High	0	2075.25	10
Fish 2	Master Protein	XP_014065006.1	PREDICTED: acidic leucine-rich nuclear phosphoprotein 32 family member B-like isoform X1 [Salmo salar]	21.5426	12	61	5	1	376	42.639	4.77	Not Found	Not Found	High	High			460000000	380000000	6.079	High	0	2068.7	12
Fish 2	Master Protein	ACI69013.1	14-3-3 protein zeta [Salmo salar]	57.9592	15	82	10	1	245	27.79	4.78	Not Found	Medium	High	High		5100000	270000000	190000000	10.288	High	0	2067.63	15
Fish 2	Master Protein	CAZ69804.1	L-plastin, partial [Salmo salar]	71.9697	8	70	1	1	132	14.535	4.77	Not Found	Not Found	High	Not Found			450000000		14.849	High	0	2053.65	8
Fish 2	Master Protein	XP_013994962.1	PREDICTED: septin-2B [Salmo salar]	37.7358	10	48	3	1	371	42.325	6.38	Not Found	Not Found	High	High			46000000	48000000	5.579	High	0	2041	10
Fish 2	Master Protein	NP_001140078.1	2-peptidylprolyl isomerase A [Salmo salar]	73.7805	8	63	5	1	164	17.499	7.71	Medium	Not Found	High	High	2500000		830000000	360000000	19.309	High	0	2036.43	8
Fish 2	Master Protein	XP_014007769.1	PREDICTED: tyrosine-protein phosphatase non-receptor type 6 isoform X1 [Salmo salar]	42.4847	23	77	23	1	652	74.448	8.22	High	High	High	High	7400000	5900000	470000000	150000000	3.885	High	0	2033.87	23
Fish 2	Master Protein	ACN11483.1	Endonuclease domain-containing 1 protein precursor [Salmo salar]	59.7444	14	65	14	1	313	34.971	7.36	Not Found	Not Found	High	High			170000000	610000000	45.416	High	0	2032.5	14
Fish 2	Master Protein	XP_014008328.1	PREDICTED: leukotriene A-4 hydrolase-like [Salmo salar]	30.8943	18	63	6	1	615	69.743	6.8	Not Found	Not Found	High	High			140000000	30000000	5.225	High	0	2018.46	18
Fish 2	Master Protein	ACI69539.1	Complement factor D precursor [Salmo salar]	29.7619	7	80	2	1	252	27.216	9.29	Not Found	Not Found	Not Found	High				240000000	6.356	High	0	2003.07	7
Fish 2	Master Protein	XP_014034230.1	PREDICTED: myosin-11-like isoform X2 [Salmo salar]	25.2257	42	85	1	1	1883	217.011	5.5	Not Found	Not Found	Not Found	Not Found					1.639	High	0	2001.06	42
Fish 2	Master Protein	ACN12531.1	Tubulin beta-1 chain [Salmo salar]	64.9438	25	72	4	1	445	49.755	4.89	High	Not Found	High	Not Found	28000000		120000000		35.747	High	0	1967.92	25
Fish 2	Master Protein	ACI34009.1	Adenosylhomocysteinase B [Salmo salar]	48.2679	19	71	17	1	433	47.938	6.89	High	Medium	High	High	12000000	2200000	760000000	270000000	9	High	0	1962.89	19
Fish 2	Master Protein	XP_013992537.1	PREDICTED: 14-3-3 protein epsilon-like isoform X1 [Salmo salar]	53.9062	13	76	3	1	256	29.201	4.79	Not Found	Not Found	High	High			63000000	70000000	9	High	0	1957.51	13
Fish 2	Master Protein	ACH70835.1	proteasome (prosome, macropain) subunit, alpha type, 4 [Salmo salar]	62.8352	13	49	13	1	261	29.301	7.33	Not Found	Medium	High	High		2000000	250000000	230000000	25.827	High	0	1952.45	13
Fish 2	Master Protein	XP_014067543.1	PREDICTED: annexin A11-like [Salmo salar]	43.0642	18	66	11	1	483	51.06	7.17	High	High	Not Found	Not Found	47000000	11000000			11.023	High	0	1927.26	18
Fish 2	Master Protein	ACI66048.1	Histone H3.3 [Salmo salar]	31.6176	6	110	4	1	136	15.369	11.49	High	High	High	High	710000000	61000000	10000000000	12000000000	18.307	High	0	1925.96	6
Fish 2	Master Protein	ADM16027.1	Proteasome subunit beta type-3 [Salmo salar]	46.3415	9	59	2	1	205	22.979	5.27	Not Found	Not Found	High	High			69000000	40000000	76.426	High	0	1918.58	9
Fish 2	Master Protein	ACN11485.1	Actin-related protein 2/3 complex subunit 1B [Salmo salar]	51.5873	17	72	12	1	378	41.632	8.09	High	Not Found	High	High	11000000		680000000	340000000	14.505	High	0	1913.79	17
Fish 2	Master Protein	ACN12199.1	60S ribosomal protein L10a [Salmo salar]	48.6111	13	77	13	1	216	24.552	9.82	High	High	High	High	54000000	3700000	820000000	1300000000	20.544	High	0	1910.51	13
Fish 2	Master Protein	XP_014054607.1	PREDICTED: glutathione reductase, mitochondrial isoform X1 [Salmo salar]	51.0934	18	52	18	1	503	54.719	8.21	Not Found	Not Found	High	High			170000000	180000000	5.813	High	0	1904.75	18
Fish 2	Master Protein	ACI33859.1	Proliferating cell nuclear antigen [Salmo salar]	51.1538	10	51	10	1	260	28.646	4.67	Not Found	Not Found	High	High			370000000	190000000	7.859	High	0	1886.39	10
Fish 2	Master Protein	ACI69349.1	40S ribosomal protein S4 [Salmo salar]	46.3878	14	65	2	1	263	29.383	10.21	High	Not Found	High	Not Found	4500000		150000000		7.962	High	0	1877.3	14
Fish 2	Master Protein	ACI68800.1	Proteasome subunit beta type-3 [Salmo salar]	46.3415	9	58	2	1	205	23.019	5.15	Not Found	Not Found	High	High			36000000	13000000	58.948	High	0	1850.15	9
Fish 2	Master Protein	XP_013988222.1	PREDICTED: myosin light polypeptide 6 isoform X1 [Salmo salar]	84.106	11	57	3	1	151	16.905	4.55	High	Not Found	High	High	170000000		470000000	590000000	22.101	High	0	1844.97	11
Fish 2	Master Protein	XP_014049428.1	PREDICTED: tubulin beta-4B chain-like [Salmo salar]	54.2793	22	65	2	1	444	49.632	4.92	High	Not Found	High	Not Found	36000000		64000000		13.925	High	0	1841.29	22
Fish 2	Master Protein	ACI33131.1	40S ribosomal protein S2 [Salmo salar]	48.5816	12	60	12	1	282	30.443	10.2	High	High	High	High	9700000	8600000	470000000	140000000	6.305	High	0	1818.9	12
Fish 2	Master Protein	XP_014001622.1	PREDICTED: asparagine--tRNA ligase, cytoplasmic-like [Salmo salar]	50.2683	23	53	23	1	559	64.051	5.94	High	Not Found	High	High	4900000		540000000	160000000	6.055	High	0	1816.36	23
Fish 2	Master Protein	XP_014035710.1	PREDICTED: metalloproteinase inhibitor 2-like [Salmo salar]	52.0548	11	59	8	1	219	24.271	5.27	High	Not Found	High	High	3100000		220000000	230000000	20.544	High	0	1803.56	11
Fish 2	Master Protein	XP_014004431.1	PREDICTED: coactosin-like protein [Salmo salar]	78.169	13	73	3	1	142	16.149	5.12	High	Medium	High	Medium	3500000	3200000	200000000	160000000	80.113	High	0	1797.42	13
Fish 2	Master Protein	XP_014069403.1	PREDICTED: heterogeneous nuclear ribonucleoprotein L-like isoform X2 [Salmo salar]	32.8897	13	61	6	1	526	57.526	6.76	Not Found	Not Found	High	High			260000000	160000000	4.179	High	0	1787.11	13
Fish 2	Master Protein	ACI69116.1	40S ribosomal protein S4 [Salmo salar]	46.3878	14	60	2	1	263	29.429	10.21	High	Not Found	High	Not Found	1600000		220000000		7.031	High	0	1766.36	14
Fish 2	Master Protein	XP_014017667.1	PREDICTED: 14-3-3 protein epsilon-like isoform X1 [Salmo salar]	51.751	13	71	1	1	257	29.283	4.79	Not Found	Not Found	Not Found	Medium				210000000	7.799	High	0	1762.19	13
Fish 2	Master Protein	XP_014069526.1	PREDICTED: 14-3-3 protein epsilon-like isoform X1 [Salmo salar]	51.9531	13	71	1	1	256	29.17	4.77	Not Found	Not Found	Medium	Not Found			63000000		7.799	High	0	1754.42	13
Fish 2	Master Protein	NP_001134432.1	Proteasome subunit alpha type-5 [Salmo salar]	53.527	9	46	9	1	241	26.432	4.82	Medium	Medium	High	High	1900000	1700000	560000000	420000000	16.783	High	0	1724.96	9
Fish 2	Master Protein	XP_013991367.1	PREDICTED: extended synaptotagmin-1-like isoform X1 [Salmo salar]	24.1533	22	47	22	1	1122	126.252	6.35	High	Not Found	High	High	2500000		76000000	100000000	1.317	High	0	1722.82	22
Fish 2	Master Protein	ACM08369.1	Cofilin-2 [Salmo salar]	70.6587	13	70	6	1	167	18.857	6.8	Not Found	Not Found	High	Medium			310000000	8300000	250.189	High	0	1714.49	13
Fish 2	Master Protein	XP_013986797.1	PREDICTED: malate dehydrogenase, cytoplasmic-like isoform X1 [Salmo salar]	47.7143	14	49	9	1	350	38.161	7.52	Not Found	Not Found	High	High			360000000	440000000	4.38	High	0	1712.56	14
Fish 2	Master Protein	XP_014070487.1	PREDICTED: galectin-9B-like [Salmo salar]	38.7597	12	39	11	1	387	42.117	8.75	High	Not Found	High	High			370000000	210000000	5.31	High	0	1708.41	12
Fish 2	Master Protein	ACH71010.1	ribosomal protein S5-1 [Salmo salar]	45.8537	9	49	9	1	205	22.969	9.63	High	Not Found	High	High	3900000		370000000	120000000	18.953	High	0	1700.62	9
Fish 2	Master Protein	XP_013978661.1	PREDICTED: proteasome subunit alpha type-7-like [Salmo salar]	61.753	13	55	3	1	251	28.021	8.87	Medium	Not Found	High	High	2800000		130000000	65000000	22.714	High	0	1695.27	13
Fish 2	Master Protein	XP_014059993.1	PREDICTED: importin subunit beta-1 isoform X1 [Salmo salar]	28.5552	18	50	18	1	879	97.61	4.77	Medium	Not Found	High	High	2400000		190000000	30000000	2.728	High	0	1689.65	18
Fish 2	Master Protein	ACI67196.1	Transgelin [Salmo salar]	61.3861	12	43	10	1	202	22.472	8.22	Not Found	Not Found	High	High			340000000	90000000	16.783	High	0	1687.8	12
Fish 2	Master Protein	NP_001133368.1	Thimet oligopeptidase [Salmo salar]	38.1022	21	55	6	1	685	77.815	5.47	Not Found	Not Found	High	High			47000000	76000000	4.179	High	0	1685.86	21
Fish 2	Master Protein	XP_013993295.1	PREDICTED: collagenase 3-like [Salmo salar]	29.5983	13	54	11	1	473	53.997	6.57	Not Found	Not Found	Not Found	High				94000000	5.813	High	0	1684.62	13
Fish 2	Master Protein	XP_014014772.1	PREDICTED: integrin alpha-X-like [Salmo salar]	25.5692	25	64	25	1	1142	125.427	5.71	High	High	Not Found	High	28000000	39000000		15000000	2.099	High	0	1676.87	25
Fish 2	Master Protein	XP_014011820.1	PREDICTED: eukaryotic initiation factor 4A-I [Salmo salar]	56.5111	21	53	3	1	407	46.254	5.4	Not Found	Not Found	High	Not Found			300000000		25.102	High	0	1667.74	21
Fish 2	Master Protein	ACN11021.1	Eukaryotic translation initiation factor 3 subunit E-interacting protein [Salmo salar]	34.0278	19	51	19	1	576	67.812	6.34	Not Found	Not Found	High	High			120000000	130000000	3.748	High	0	1663.79	19
Fish 2	Master Protein	XP_014032782.1	PREDICTED: 40S ribosomal protein S18 isoform X2 [Salmo salar]	57.2368	12	62	12	1	152	17.666	10.99	High	High	High	High	10000000		430000000	460000000	13.678	High	0	1654.09	12
Fish 2	Master Protein	XP_014030748.1	PREDICTED: lysine--tRNA ligase-like isoform X1 [Salmo salar]	34.3284	19	55	5	1	603	68.858	6.55	Not Found	Not Found	High	High			140000000	68000000	3.85	High	0	1638.18	19
Fish 2	Master Protein	XP_014058956.1	PREDICTED: rho GDP-dissociation inhibitor 1-like isoform X2 [Salmo salar]	40.6863	8	45	2	1	204	22.942	5.26	Not Found	Not Found	High	Not Found			140000000		13.251	High	0	1635.79	8
Fish 2	Master Protein	XP_013981395.1	PREDICTED: endoplasmin-like [Salmo salar]	30.5382	21	61	19	1	799	91.815	4.78	High	High	High	High	34000000	11000000	41000000	36000000	2.241	High	0	1630.88	21
Fish 2	Master Protein	ACN11081.1	Elongation factor 1-alpha, oocyte form [Salmo salar]	34.9241	12	56	2	1	461	50.153	9.09	High	Medium	High	High	37000000	3100000	300000000	13000000	3.507	High	0	1613.47	12
Fish 2	Master Protein	XP_014022846.1	PREDICTED: sodium/potassium-transporting ATPase subunit alpha-3-like isoform X1 [Salmo salar]	32.1289	28	63	20	1	1024	112.494	5.5	High	High	Not Found	Not Found	17000000	8900000			2.914	High	0	1612.08	28
Fish 2	Master Protein	XP_014005332.1	PREDICTED: nucleolin [Salmo salar]	29.4207	15	41	15	1	656	69.564	4.79	High	Not Found	High	Not Found	3000000		400000000		1.985	High	0	1599.87	15
Fish 2	Master Protein	ACN12371.1	Hemoglobin subunit beta [Salmo salar]	89.8649	11	44	2	1	148	16.085	7.11	Not Found	Not Found	High	Not Found			57000000		20.544	High	0	1584.96	11
Fish 2	Master Protein	B5DGL6.1	RecName: Full=40S ribosomal protein S3a	56.7669	15	54	15	1	266	30.053	9.73	High	High	High	High	32000000	3000000	420000000	15000000	17.957	High	0	1579.74	15
Fish 2	Master Protein	ACN10991.1	Nucleolar protein 5A [Salmo salar]	39.7412	16	50	16	1	541	59.288	9	High	Not Found	High	High	7900000		290000000	140000000	3.977	High	0	1574.71	16
Fish 2	Master Protein	XP_014033546.1	PREDICTED: programmed cell death 6-interacting protein isoform X1 [Salmo salar]	32.018	24	64	15	1	887	98.415	5.72	High	High	High	High	10000000	3500000	110000000	43000000	2.234	High	0	1571.88	24
Fish 2	Master Protein	ACI66058.1	Proteasome subunit alpha type-3 [Salmo salar]	36.8627	9	43	9	1	255	28.435	5.16	High	High	High	High	3600000	4600000	210000000	200000000	10.788	High	0	1564.83	9
Fish 2	Master Protein	ACN12230.1	Coactosin-like protein [Salmo salar]	73.2394	11	64	1	1	142	16.139	5.12	Not Found	Not Found	Medium	Not Found			12000000		64.793	High	0	1562.93	11
Fish 2	Master Protein	XP_013997937.1	PREDICTED: asparagine synthetase [glutamine-hydrolyzing]-like [Salmo salar]	43.4164	18	51	7	1	562	64.515	7.06	Not Found	Not Found	High	High			120000000	37000000	4.179	High	0	1562.79	18
Fish 2	Master Protein	XP_014069582.1	PREDICTED: echinoderm microtubule-associated protein-like 2 isoform X1 [Salmo salar]	28.9731	17	54	4	1	818	89.851	6.67	Not Found	Not Found	High	High			62000000	45000000	2.162	High	0	1547.13	17
Fish 2	Master Protein	XP_014011154.1	PREDICTED: macrophage-capping protein-like isoform X1 [Salmo salar]	44.7514	12	45	9	1	362	40.607	5.22	Not Found	Not Found	High	High			320000000	220000000	13.125	High	0	1546.69	12
Fish 2	Master Protein	ACN10761.1	Aminopeptidase B [Salmo salar]	35.3035	16	44	16	1	626	70.996	6.13	Not Found	Not Found	High	High			120000000	150000000	2.695	High	0	1546.44	16
Fish 2	Master Protein	XP_014033056.1	PREDICTED: prolyl endopeptidase-like [Salmo salar]	32.0169	17	50	3	1	709	79.843	6.32	Not Found	Not Found	High	High			39000000	12000000	2.252	High	0	1541.93	17
Fish 2	Master Protein	ACN10833.1	Thimet oligopeptidase [Salmo salar]	39.6501	22	55	7	1	686	77.691	5.63	Not Found	Not Found	High	High			34000000	65000000	4.957	High	0	1541.38	22
Fish 2	Master Protein	XP_014058958.1	PREDICTED: rho GDP-dissociation inhibitor 1-like isoform X1 [Salmo salar]	40.9756	8	45	2	1	205	23.041	5.26	Not Found	Not Found	High	Not Found			130000000		13.251	High	0	1539.1	8
Fish 2	Master Protein	ACH70953.1	myosin, light polypeptide 9, like 1 [Salmo salar]	62.2093	9	48	9	1	172	19.78	4.81	High	Not Found	High	High	68000000		290000000	250000000	27.48	High	0	1529.18	9
Fish 2	Master Protein	CAA65945.1	beta-globin [Salmo salar]	89.8649	11	44	0	1	148	16.101	7.11	Not Found	Not Found	Not Found	Not Found					37.312	High	0	1528.61	11
Fish 2	Master Protein	ACN10473.1	Splicing factor 3B subunit 3 [Salmo salar]	24.6508	23	50	23	1	1217	135.405	5.33	Not Found	Not Found	High	High			140000000	160000000	1.602	High	0	1528.01	23
Fish 2	Master Protein	XP_013979290.1	PREDICTED: eukaryotic initiation factor 4A-I-like [Salmo salar]	55.9902	20	47	2	1	409	46.47	5.27	Not Found	Not Found	High	Not Found			91000000		15.156	High	0	1516.62	20
Fish 2	Master Protein	XP_014002553.1	PREDICTED: myosin light polypeptide 6B isoform X1 [Salmo salar]	66.2252	10	47	2	1	151	16.953	4.55	Not Found	Not Found	Not Found	High				21000000	17.738	High	0	1513.54	10
Fish 2	Master Protein	XP_014002374.1	PREDICTED: heterogeneous nuclear ribonucleoprotein A1-like isoform X1 [Salmo salar]	29.8995	12	38	11	1	398	39.703	8.29	High	Not Found	High	High	4400000		810000000	160000000	9	High	0	1507	12
Fish 2	Master Protein	XP_014033035.1	PREDICTED: adenylyl cyclase-associated protein 1-like [Salmo salar]	39.8721	22	72	2	1	469	50.016	8.22	Not Found	Not Found	High	Not Found			7300000		6.055	High	0	1504.5	22
Fish 2	Master Protein	ACN12648.1	ATP-dependent RNA helicase DDX39 [Salmo salar]	58.548	20	54	20	1	427	48.902	5.59	High	Medium	High	High	7700000	1400000	1000000000	290000000	10.788	High	0	1501.27	20
Fish 2	Master Protein	ACI67584.1	Galectin-9 [Salmo salar]	41.5698	10	38	9	1	344	37.997	8.65	High	Not Found	High	High	8500000		380000000	380000000	5.494	High	0	1493.07	10
Fish 2	Master Protein	ABQ59661.1	TUBB [Salmo salar]	52.027	20	55	1	1	444	49.62	4.93	High	Not Found	High	Not Found	30000000		33000000		13.925	High	0	1484.28	20
Fish 2	Master Protein	NP_001133149.1	non-metastatic cells 1 protein [Salmo salar]	55.2632	7	53	5	1	152	17.169	6.92	Not Found	Not Found	Medium	Medium			32000000	69000000	9	High	0	1476.96	7
Fish 2	Master Protein	XP_014066053.1	PREDICTED: 60 kDa lysophospholipase isoform X1 [Salmo salar]	38.6023	18	45	18	1	601	66.433	6.55	Not Found	Not Found	High	High			180000000	140000000	2.793	High	0	1473.16	18
Fish 2	Master Protein	XP_013989714.1	PREDICTED: ubiquitin-like modifier-activating enzyme 1 [Salmo salar]	25.7143	20	48	11	1	1050	116.869	5.55	Not Found	Not Found	High	High			230000000	55000000	1.738	High	0	1470.96	20
Fish 2	Master Protein	ACN10846.1	Elongation factor 1-alpha, oocyte form [Salmo salar]	33.4056	11	53	1	1	461	50.123	9.09	Medium	Not Found	High	Not Found	9100000		170000000		3.125	High	0	1463.12	11
Fish 2	Master Protein	ACM09389.1	Proteasome subunit alpha type-7 [Salmo salar]	54.1833	12	51	3	1	251	28.075	8.75	Not Found	Not Found	High	High			70000000	68000000	16.783	High	0	1458.47	12
Fish 2	Master Protein	ACN10908.1	Heterogeneous nuclear ribonucleoprotein U-like protein 1 [Salmo salar]	21.4683	14	46	4	1	899	101.365	4.92	Not Found	Not Found	High	High			39000000	48000000	1.63	High	0	1452.43	14
Fish 2	Master Protein	XP_013982133.1	PREDICTED: lysine--tRNA ligase isoform X1 [Salmo salar]	29.5082	17	50	3	1	610	69.623	6.74	Not Found	Not Found	High	High			71000000	35000000	2.831	High	0	1449.03	17
Fish 2	Master Protein	XP_014054536.1	PREDICTED: septin-6-like isoform X1 [Salmo salar]	33.1797	12	50	8	1	434	49.785	6.84	Not Found	Not Found	High	High			270000000	280000000	2.594	High	0	1444.23	12
Fish 2	Master Protein	XP_013987607.1	PREDICTED: thioredoxin reductase 1, cytoplasmic-like [Salmo salar]	47.7537	18	41	18	1	601	66.175	6.34	Not Found	Not Found	High	High			55000000	87000000	2.831	High	0	1443.36	18
Fish 2	Master Protein	ADM16261.1	40S ribosomal protein S8 [Salmo salar]	58.6538	12	44	2	1	208	24.159	10.27	High	Not Found	High	High	8200000		260000000	19000000	30.623	High	0	1439.08	12
Fish 2	Master Protein	XP_014009359.1	PREDICTED: ras-related protein Rap-1b [Salmo salar]	66.3043	11	53	3	1	184	20.801	5.78	High	Not Found	High	High	8200000		61000000	89000000	16.783	High	0	1435.93	11
Fish 2	Master Protein	XP_014043075.1	PREDICTED: 40S ribosomal protein S8 [Salmo salar]	54.3269	11	42	1	1	208	24.119	10.27	High	Not Found	High	High	8200000		240000000	19000000	30.623	High	0	1432.57	11
Fish 2	Master Protein	XP_014021144.1	PREDICTED: interferon-induced guanylate-binding protein 1-like [Salmo salar]	30.4976	16	38	10	1	623	71.242	5.34	Medium	Not Found	High	High	4300000		83000000	51000000	1.985	High	0	1426.99	16
Fish 2	Master Protein	ACI68683.1	Peroxiredoxin [Salmo salar]	69.4581	14	52	10	1	203	22.419	6.92	High	High	High	High	6000000	2100000	460000000	430000000	14.849	High	0	1425.43	14
Fish 2	Master Protein	ACH70612.1	malate dehydrogenase 1 [Salmo salar]	42.2156	12	37	7	1	334	36.137	6.79	Not Found	Not Found	High	High			250000000	230000000	2.981	High	0	1425.35	12
Fish 2	Master Protein	XP_014000483.1	PREDICTED: eukaryotic translation initiation factor 2 subunit 1 [Salmo salar]	52.381	14	36	14	1	315	35.981	5.03	Not Found	Not Found	High	High			100000000	76000000	6.305	High	0	1420.98	14
Fish 2	Master Protein	ACI33457.1	Alanyl-tRNA synthetase, cytoplasmic [Salmo salar]	23.4747	19	47	19	1	967	107.238	5.55	Not Found	Not Found	High	High			59000000	64000000	1.593	High	0	1419.38	19
Fish 2	Master Protein	ACM08872.1	Hemoglobin subunit beta [Salmo salar]	89.8649	11	43	0	1	148	16.115	7.11	Not Found	Not Found	Not Found	Not Found					37.312	High	0	1418.15	11
Fish 2	Master Protein	XP_014057875.1	PREDICTED: rho GDP-dissociation inhibitor 2-like [Salmo salar]	70.0508	10	47	8	1	197	22.509	5.39	High	Not Found	High	High	19000000		510000000	510000000	40.246	High	0	1412.5	10
Fish 2	Master Protein	XP_013979108.1	PREDICTED: lamin-B2 [Salmo salar]	41.8118	23	44	20	1	574	64.848	5.11	Not Found	Not Found	High	High			230000000	170000000	3.732	High	0	1386.99	23
Fish 2	Master Protein	XP_014068175.1	PREDICTED: heterogeneous nuclear ribonucleoprotein A0 [Salmo salar]	40	11	40	6	1	310	32.059	7.85	Not Found	Not Found	High	Not Found			240000000		10.548	High	0	1378.82	11
Fish 2	Master Protein	XP_013997489.1	PREDICTED: chloride intracellular channel protein 1-like [Salmo salar]	62.3967	12	43	4	1	242	27.033	5.26	Not Found	High	High	High		3300000	330000000	190000000	10.659	High	0	1377.55	12
Fish 2	Master Protein	ACI33537.1	Interleukin enhancer-binding factor 2 homolog [Salmo salar]	39.7933	10	37	2	1	387	42.718	5.34	Not Found	Not Found	High	Not Found			110000000		2.728	High	0	1369.4	10
Fish 2	Master Protein	XP_014026279.1	PREDICTED: septin-2-like [Salmo salar]	27.5862	6	26	2	1	348	40.077	6.55	Not Found	Not Found	High	High			22000000	39000000	1.994	High	0	1368.15	6
Fish 2	Master Protein	XP_014068899.1	PREDICTED: metalloproteinase inhibitor 2-like [Salmo salar]	46.3636	11	40	8	1	220	24.42	6.52	Not Found	Not Found	High	High			55000000	130000000	18.307	High	0	1351.57	11
Fish 2	Master Protein	ACI67446.1	Aldose reductase [Salmo salar]	41.7722	11	46	7	1	316	35.381	7.23	Not Found	Not Found	High	High			180000000	110000000	7.185	High	0	1343.74	11
Fish 2	Master Protein	NP_001167139.1	Eukaryotic translation initiation factor 2 subunit 3 [Salmo salar]	47.6695	15	46	2	1	472	51.167	7.84	Not Found	Not Found	High	Medium			83000000	14000000	7.185	High	0	1338.97	15
Fish 2	Master Protein	NP_001133246.1	Epidermis-type lipoxygenase 3 [Salmo salar]	33.383	18	44	18	1	671	76.579	6.05	Not Found	Medium	High	High		1200000	73000000	56000000	2.244	High	0	1334.94	18
[truncated: 2,184 more rows]
