# Supplementary material for: Secretome Profiling of Atlantic Salmon Head Kidney Leukocytes Highlights the Role of Phagocytes in the Immune Response to Soluble β-Glucan
Source: Front Immunol. 2021 Nov 30;12:736964. doi: 10.3389/fimmu.2021.736964 (PMC8671040; doi:10.3389/fimmu.2021.736964)
Supplement: Supplementary file 3 [file Table_2.xlsx]

## Sheet: all
Extracellular vesicles (EVs)										Post-ultracentrifugation supernatant (SN)										EV/SN (NS samples)				EV/SN (BG samples)
riBAQ values						BG/NS				riBAQ values						BG/NS
EV NS F1	EV NS F2	Ave EV NS	EV BG F1	EV BG F2	Average EV BG	BG/NS	Log ratio	P	-logP	SN NS F1	SN NS F2	Ave SN NS	SN BG F1	SN BG F2	Average SN BG	BG/NS	Log ratio	P	-logP	NS EVs/SN	log10 NS EV/SN	P NS EV/SN	NS -log 10 P	BG EV/SN	log 10 EV NS-BG	P	-log P	T: Protein IDs	T: Majority protein IDs
0.284517	0.182398	0.233457	0.0840548	0.0984644	0.0912596	0.390905	-0.407929	0.0550945	1.25889	0.240166	0.209356	0.224761	0.27647	0.27171	0.27409	1.21947	0.0861716	0.0435094	1.36142	1.03869	0.0164855	0.442733	0.353858	0.332955	-0.477615	0.000858982	3.06602	XP_014046901	histoneH4
0.0776751	0.0799583	0.0788167	0.0873478	0.0424582	0.064903	0.823468	-0.0843533	0.299485	0.523625	0.0184376	0.034841	0.0266393	0.0102675	0.0072778	0.00877264	0.329312	-0.482393	0.0826739	1.08263	2.95866	0.471095	0.0121369	1.91589	7.39834	0.869134	0.0650049	1.18705	XP_014050012	actin, cytoplasmic 1
0.016669	0.0076266	0.0121478	0.0573382	0.0578645	0.0576014	4.74172	0.675936	0.00489101	2.3106	0.000142225	0.00012571	0.000133968	0.000232522	0.000254497	0.000243509	1.81767	0.259516	0.00769031	2.11406	90.677	1.9575	0.0586187	1.23196	236.547	2.37392	1.05459e-05	4.97692	XP_014012019	PLAUR
0.0385544	0.0243627	0.0314585	0.0717674	0.0432407	0.057504	1.82793	0.26196	0.121846	0.914188	0.000367178	0.000818304	0.000592741	0.000745028	0.00125047	0.000997748	1.68328	0.226156	0.177189	0.751563	53.073	1.72487	0.0245223	1.61044	57.6338	1.76068	0.0291126	1.53592	XP_014011416	PLAC8-like
0.0690633	0.0178942	0.0434788	0.0276012	0.0507001	0.0391507	0.900455	-0.0455378	0.445808	0.350852	0.0867516	0.0690579	0.0779047	0.0669849	0.0790204	0.0730027	0.937076	-0.0282251	0.345902	0.461047	0.558102	-0.253287	0.165677	0.780737	0.536291	-0.270599	0.0607953	1.21613	XP_014069425	histoneH3.3
0.00385229	0.00235483	0.00310356	0.0182578	0.0535871	0.0359225	11.5746	1.06351	0.102279	0.990213	7.2848e-05	2.78335e-05	5.03407e-05	0.000246688	0.000641125	0.000443907	8.81805	0.945372	0.0929381	1.03181	61.651	1.78994	0.0276248	1.5587	80.9234	1.90807	0.0911876	1.04006	XP_013991670	CD63
0.0122953	0.0153246	0.01381	0.0348537	0.0137136	0.0242836	1.75841	0.245121	0.215044	0.667474	0.0133823	0.010116	0.0117492	0.166447	0.122451	0.144449	12.2944	1.08971	0.0132685	1.87718	1.1754	0.0701859	0.226266	0.645381	0.168113	-0.7744	0.0194307	1.71151	NP_001134276	HCE1
0.0120881	0.00447859	0.00828336	0.0312941	0.0135175	0.0224058	2.70491	0.432153	0.14078	0.85146	0.00528808	0.00803645	0.00666227	0.00731367	0.00905636	0.00818502	1.22856	0.0893976	0.224075	0.649607	1.24332	0.0945847	0.363687	0.439273	2.73741	0.437341	0.126159	0.899083	XP_014010339	Ub-40S RPS27a
0.00868338	0.00733263	0.00800801	0.0208471	0.0160277	0.0184374	2.30237	0.362175	0.0265186	1.57645	4.04538e-05	4.50204e-05	4.27371e-05	3.47235e-05	5.99234e-05	4.73234e-05	1.10732	0.0442713	0.377246	0.423376	187.378	2.27272	0.00355642	2.44899	389.604	2.59062	0.0083699	2.07728	XP_013993876	ANXA4-like
0.00733716	0.00435715	0.00584715	0.0231198	0.0129637	0.0180417	3.08556	0.489334	0.073856	1.13161	0.00567788	0.00472276	0.00520032	0.068608	0.0686621	0.068635	13.1982	1.12052	2.84268e-05	4.54627	1.12438	0.0509141	0.359713	0.444044	0.262865	-0.580267	0.00496227	2.30432	XP_013983988	MPO/EPO
0.0341928	0.0483655	0.0412791	0.0106609	0.0192811	0.014971	0.362677	-0.44048	0.0433343	1.36317	0.0223008	0.033362	0.0278314	0.0226131	0.0322788	0.0274459	0.98615	-0.00605687	0.481458	0.317442	1.48319	0.171196	0.136653	0.864382	0.545472	-0.263227	0.0969456	1.01347	XP_014062174	histoneH2A.Z
0.00200866	0.18787	0.0949392	0.0103016	0.0195908	0.0149462	0.157429	-0.802914	0.240273	0.619296	9.32892e-06	1.62261e-06	5.47576e-06	3.93577e-05	3.03102e-05	3.4834e-05	6.36148	0.803558	0.0193056	1.71432	17338.1	4.239	0.207221	0.683566	429.07	2.63253	0.0424271	1.37236	AAX23620	MHCII-alpha
0.0382687	0.0587843	0.0485265	0.0111459	0.0166012	0.0138735	0.285896	-0.543792	0.0411957	1.38515	0.024524	0.0274108	0.0259674	0.0291405	0.0265462	0.0278433	1.07224	0.0302936	0.217843	0.661856	1.86875	0.271551	0.0806605	1.09334	0.498272	-0.302534	0.021852	1.66051	XP_013996130	late histone H2B.L4-like
0.00616715	0.00332926	0.0047482	0.014318	0.0115696	0.0129438	2.72605	0.435534	0.0267365	1.5729	1.42216e-05	1.4486e-05	1.43538e-05	6.32095e-05	0.000123839	9.35243e-05	6.51564	0.813957	0.0603261	1.21949	330.797	2.51956	0.0396528	1.40173	138.401	2.14114	0.00562433	2.24993	NP_001158796	CD18
0.00296352	0.00502271	0.00399311	0.0070086	0.017501	0.0122548	3.06899	0.486995	0.131147	0.882243	8.35335e-06	4.9242e-05	2.87977e-05	4.08753e-05	5.33957e-05	4.71355e-05	1.63678	0.213991	0.240725	0.618478	138.661	2.14195	0.0306678	1.51332	259.991	2.41496	0.0727222	1.13833	CAD27727	MHCII-beta
0.00414927	0.00407045	0.00410986	0.00819947	0.0161395	0.0121695	2.96105	0.471446	0.0897394	1.04702	2.55174e-05	8.55696e-05	5.55435e-05	1.02141e-05	7.81065e-05	4.41603e-05	0.795058	-0.0996012	0.412565	0.384507	73.9935	1.86919	7.46507e-05	4.12697	275.576	2.44024	0.0462821	1.33459	XP_013988212	PREDICTED:guaninenucleotide-bindingproteinG(i)subunitalpha-2isoformX2
0.00426012	0.00664162	0.00545087	0.00467442	0.0187741	0.0117243	2.1509	0.332621	0.236395	0.626362	0.00115379	0.00148501	0.0013194	0.000559793	0.000425857	0.000492825	0.373521	-0.427685	0.0218347	1.66085	4.13131	0.616088	0.037621	1.42457	23.79	1.37639	0.12608	0.899355	NP_001134159	40SribosomalproteinS15a
0.00189739	0.00311765	0.00250752	0.00705465	0.0155581	0.0113064	4.50898	0.654079	0.0885304	1.05291	0.000281388	0.000665878	0.000473633	0.000131725	0.000383214	0.00025747	0.543607	-0.264715	0.223019	0.651658	5.29423	0.723803	0.0431545	1.36497	43.9133	1.6426	0.0608651	1.21563	XP_014049162	RAC2
0.0061214	0.00514833	0.00563487	0.0107736	0.0109037	0.0108387	1.9235	0.284092	0.00439047	2.35749	1.41693e-05	2.1818e-05	1.79937e-05	5.9087e-06	8.08587e-06	6.99729e-06	0.388875	-0.41019	0.0548296	1.26098	313.159	2.49576	0.00371008	2.43062	1548.98	3.19005	1.80528e-05	4.74345	XP_014035827	PREDICTED:annexinA4-likeisoformX5
0.00411853	0.003258	0.00368826	0.009221	0.0118517	0.0105363	2.85672	0.455867	0.0192485	1.7156	4.77152e-05	2.30748e-05	3.5395e-05	0.000138308	7.54085e-05	0.000106858	3.01901	0.479865	0.0843117	1.07411	104.203	2.01788	0.00680145	2.1674	98.6012	1.99388	0.0077722	2.10946	XP_014001152	PREDICTED:guaninenucleotide-bindingproteinG(I)/G(S)/G(T)subunitbeta-1isoformX1
0.0121591	0.0026697	0.00741438	0.0179185	0.00170446	0.00981149	1.32331	0.12166	0.41121	0.385936	0.00123544	0.000848178	0.00104181	0.000281544	0.000195544	0.000238544	0.228971	-0.640219	0.0279539	1.55356	7.11685	0.852288	0.15583	0.807348	41.1307	1.61417	0.179541	0.745837	NP_001117101	elongation factor 1 alpha
0.00298894	0.00322018	0.00310456	0.0104955	0.0061234	0.00830944	2.67653	0.427572	0.0702703	1.15323	3.34391e-05	6.38765e-05	4.86578e-05	0.000134831	8.37393e-05	0.000109285	2.24599	0.351408	0.0891563	1.04985	63.8039	1.80485	0.000726597	3.13871	76.0346	1.88101	0.0321491	1.49283	XP_014031360	PREDICTED:CD81antigen-like
0.00846167	0.00500653	0.0067341	0.0102649	0.00563697	0.00795096	1.1807	0.0721399	0.35722	0.447064	1.96158e-05	0.000103978	6.17971e-05	1.68889e-05	0.000105247	6.1068e-05	0.988201	-0.00515465	0.49578	0.304711	108.971	2.03731	0.0305022	1.51567	130.199	2.11461	0.0381631	1.41836	XP_014047980	perforin-1-like
0.0018666	0.00150519	0.0016859	0.00637151	0.00940696	0.00788924	4.67954	0.670204	0.0278429	1.55528	0.000475138	0.000408376	0.000441757	0.000793105	0.000737861	0.000765483	1.73281	0.238752	0.00872292	2.05934	3.81635	0.581648	0.0105634	1.97619	10.3062	1.0131	0.0212651	1.67233	XP_014040299	PREDICTED:ras-relatedproteinRap-1b
0.00127346	0.000516306	0.000894884	0.00571564	0.00815437	0.00693501	7.74961	0.88928	0.0209476	1.67887	0.00408687	0.00467539	0.00438113	0.00360435	0.00433732	0.00397083	0.906349	-0.0427046	0.237364	0.624585	0.204259	-0.689819	0.00919806	2.0363	1.74649	0.242166	0.0726683	1.13865	XP_014021386	PREDICTED:14-3-3proteinbeta/alpha-1
0.00433298	0.0058577	0.00509534	0.00890806	0.00344397	0.00617601	1.21209	0.0835349	0.369934	0.431876	0	1.67453e-05	8.37265e-06	1.04287e-05	2.98433e-05	2.0136e-05	2.40497	0.38111	0.227841	0.642368	608.57	2.78431	0.0108665	1.96391	306.715	2.48674	0.0765056	1.11631	XP_014072251	PREDICTED:lysosome-associatedmembraneglycoprotein3-like
0.00187118	0.00282059	0.00234588	0.00328421	0.00839775	0.00584098	2.48988	0.396179	0.155555	0.808117	0.0176698	0.02967	0.0236699	0.0108091	0.0175735	0.0141913	0.59955	-0.222175	0.151299	0.820163	0.0991082	-1.00389	0.0356288	1.4482	0.411589	-0.385536	0.0938605	1.02752	XP_014012364	profilin-2-like
0.00257408	0.0026168	0.00259544	0.00760328	0.0034024	0.00550284	2.1202	0.326376	0.15027	0.823128	2.74028e-05	5.07172e-05	3.906e-05	2.96039e-05	2.43808e-05	2.69923e-05	0.691048	-0.160492	0.209377	0.67907	66.4475	1.82248	4.52893e-05	4.344	203.867	2.30935	0.0605017	1.21823	XP_014001447	PREDICTED:syntenin-1-like
0.00183833	0.00204341	0.00194087	0.0101474	0.000416758	0.00528208	2.7215	0.434809	0.281629	0.550322	0	0	0	4.64934e-05	0.000115641	8.10675e-05	#DIV/0!	#DIV/0!	0.0718478	1.14359	#DIV/0!	#DIV/0!	0.00138971	2.85708	65.1566	1.81396	0.198502	0.702235	XP_014056035	cornifelin-like
0.00144562	0.000767968	0.0011068	0.004127	0.00640949	0.00526825	4.7599	0.677598	0.0364954	1.43776	9.25547e-06	9.12541e-06	9.19044e-06	1.45153e-05	2.50293e-05	1.97723e-05	2.1514	0.332722	0.0908889	1.04149	120.429	2.08073	0.041764	1.3792	266.445	2.42561	0.0220865	1.65587	XP_014014772	PREDICTED:integrinalpha-X-like
0.00131684	0.00110642	0.00121163	0.00324816	0.00700579	0.00512698	4.23147	0.626492	0.0864763	1.0631	7.93644e-05	7.65799e-05	7.79721e-05	5.23268e-05	6.02715e-05	5.62991e-05	0.722042	-0.141438	0.0178557	1.74822	15.5392	1.19143	0.00425216	2.37139	91.0667	1.95936	0.0571194	1.24322	XP_014018869	PREDICTED:rho-relatedGTP-bindingproteinRhoGisoformX1
0.00310681	0.00182998	0.00246839	0.00577077	0.00376396	0.00476737	1.93136	0.285864	0.0964622	1.01564	0.000375658	0.000210283	0.000292971	0.00021213	0.000205245	0.000208687	0.712314	-0.147329	0.207812	0.682329	8.42539	0.92559	0.0387612	1.4116	22.8446	1.35878	0.022595	1.64599	NP_001135114	78kDaglucose-regulatedproteinprecursor
0.0017946	0.00242645	0.00211053	0.00456324	0.00461048	0.00458686	2.17333	0.337125	0.00798812	2.09756	7.71034e-06	1.78877e-05	1.2799e-05	1.43829e-05	2.14136e-05	1.78983e-05	1.39841	0.145635	0.248174	0.605243	164.898	2.21721	0.0109719	1.95972	256.274	2.4087	1.36589e-05	4.86458	XP_013986541	PREDICTED:annexinA4-like
0.00509637	0.00761587	0.00635612	0.00221222	0.00630761	0.00425991	0.670206	-0.173791	0.237598	0.624158	0.00487965	0.00615151	0.00551558	0.00316289	0.0072293	0.0051961	0.942076	-0.025914	0.447274	0.349427	1.15239	0.0616008	0.305922	0.514389	0.819829	-0.0862767	0.388202	0.410943	XP_014051308	histone H2AX
0.0015186	0.000768968	0.00114378	0.00357958	0.00478376	0.00418167	3.656	0.563006	0.0252086	1.59845	0.000148729	0.00026657	0.00020765	0.000271594	0.000334352	0.000302973	1.45906	0.164073	0.144742	0.839406	5.50823	0.741012	0.0662072	1.17909	13.8021	1.13995	0.01166	1.9333	XP_014001239	PREDICTED:transformingproteinRhoA-likeisoformX2
0.000697072	0.00113725	0.000917163	0.0039622	0.00428788	0.00412504	4.49761	0.652982	0.00360274	2.44337	0.000541968	0.000224506	0.000383237	0.000297137	0.000238996	0.000268066	0.699479	-0.155225	0.274729	0.561095	2.3932	0.378979	0.0939924	1.02691	15.3881	1.18719	0.000917124	3.03757	AGH92516	peptidylprolylisomeraseB
0.00184257	0.000237137	0.00103985	0.00735335	0.000870193	0.00411177	3.95419	0.597057	0.227373	0.643261	0.000241968	0.000335766	0.000288867	0.000328391	0.000431649	0.00038002	1.31555	0.119108	0.160662	0.794087	3.59976	0.556273	0.224459	0.648862	10.8199	1.03422	0.18437	0.734309	XP_014064155	PREDICTED:complementC1q-likeprotein2
0.00214093	0.00135603	0.00174848	0.00367077	0.0042499	0.00396033	2.26502	0.355071	0.0226696	1.64456	0.00213347	0.00191246	0.00202296	0.000922885	0.00077029	0.000846587	0.418488	-0.378317	0.00639035	2.19448	0.864315	-0.0633279	0.285085	0.545026	4.678	0.67006	0.00456113	2.34093	NP_001133079	heatshockcognate71kDaprotein
0.00293932	0.00635928	0.0046493	0.00520124	0.00268954	0.00394539	0.848599	-0.0712975	0.385798	0.41364	2.64275e-05	0.000130287	7.83575e-05	0.000102264	0.000242457	0.000172361	2.19967	0.342358	0.196966	0.705608	59.3345	1.77331	0.0580854	1.23593	22.8903	1.35965	0.0477412	1.32111	XP_014042699	PREDICTED:CD9antigen-like
0.000639781	0.000581244	0.000610512	0.00232064	0.00553493	0.00392778	6.43359	0.808453	0.0875498	1.05774	0.00467945	0.00377197	0.00422571	0.00414969	0.00504457	0.00459713	1.0879	0.0365871	0.309478	0.50937	0.144476	-0.840205	0.00772619	2.11203	0.854399	-0.0683393	0.363532	0.439457	XP_014063048	L-lactate dehydrogenase B chain
0.000769223	0.000547466	0.000658344	0.00235081	0.00522993	0.00379037	5.75743	0.760229	0.0811486	1.09072	1.08601e-05	1.70403e-05	1.39502e-05	2.82927e-05	6.20974e-05	4.5195e-05	3.23974	0.51051	0.105313	0.977519	47.1924	1.67387	0.0141875	1.8481	83.867	1.92359	0.0607154	1.2167	XP_014035261	PREDICTED:cholinetransporter-likeprotein2
0.00253705	0.000733099	0.00163507	0.00382951	0.00343435	0.00363193	2.22126	0.3466	0.081534	1.08866	0.0140432	0.0149929	0.0145181	0.00696007	0.00561023	0.00628515	0.432919	-0.363593	0.00494922	2.30546	0.112623	-0.948371	0.00310114	2.50848	0.577859	-0.238178	0.0318114	1.49742	NP_001135161	2-peptidylprolylisomeraseA
0.00513001	0.00334962	0.00423982	0.00450871	0.00264341	0.00357606	0.843447	-0.0739422	0.328964	0.482852	7.60948e-06	1.03004e-05	8.95496e-06	9.376e-06	1.4439e-05	1.19075e-05	1.32971	0.123757	0.205657	0.686856	473.46	2.67528	0.0207659	1.68265	300.32	2.47758	0.0310791	1.50753	NP_001167140	majorvaultprotein
0.000987978	0.00104881	0.00101839	0.00324483	0.00385117	0.003548	3.48392	0.542068	0.0071	2.14874	0.0017426	0.00203294	0.00188777	0.000443696	0.000279917	0.000361807	0.191658	-0.717473	0.00586046	2.23207	0.539468	-0.268034	0.0139474	1.85551	9.80634	0.991507	0.00478751	2.31989	XP_013993006	PREDICTED:moesinisoformX1
0.00217632	0.00267006	0.00242319	0.00485073	0.00208738	0.00346905	1.43161	0.155824	0.266924	0.573612	1.17503e-05	2.68954e-05	1.93228e-05	4.93377e-06	7.27096e-06	6.10236e-06	0.315811	-0.500572	0.113297	0.945781	125.406	2.09832	0.00519632	2.2843	568.477	2.75471	0.0645393	1.19018	XP_014067543	PREDICTED:annexinA11-like
0.000845901	0.000704612	0.000775256	0.00263549	0.00402299	0.00332924	4.29437	0.632899	0.0335651	1.47411	0.000202246	0.000161268	0.000181757	0.000114587	8.55262e-05	0.000100057	0.550497	-0.259245	0.0414672	1.3823	4.26534	0.629954	0.00750755	2.1245	33.2735	1.5221	0.0216024	1.6655	XP_014025621	PREDICTED:proteindisulfide-isomeraseA3-like
0.00223668	0.00139804	0.00181736	0.00480257	0.00182607	0.00331432	1.8237	0.260953	0.217552	0.662437	0.00116652	0.000618518	0.000892517	0.00106411	0.000717776	0.000890941	0.998235	-0.000767219	0.498282	0.302525	2.03622	0.308825	0.103059	0.986913	3.72002	0.570545	0.123592	0.908008	XP_014040562	PREDICTED:endonucleasedomain-containing1protein-likeisoformX1
0.000682017	0.000394447	0.000538232	0.00228329	0.00400685	0.00314507	5.84333	0.766661	0.0481828	1.31711	0.00265956	0.00266031	0.00265994	0.00183318	0.0017972	0.00181519	0.682418	-0.165949	0.0002268	3.64436	0.202347	-0.693902	0.00228061	2.64195	1.73264	0.238708	0.131417	0.88135	XP_013990366	PREDICTED:14-3-3proteinbeta/alpha-2
0.00388859	0.0029913	0.00343995	0.00320908	0.00251903	0.00286406	0.832588	-0.07957	0.207983	0.681973	0.00170762	0.00128292	0.00149527	0.00936853	0.00871648	0.0090425	6.0474	0.781569	0.0013236	2.87824	2.30055	0.361832	0.0297014	1.52722	0.316733	-0.499307	0.00292563	2.53378	NP_001133929	Matrixmetalloproteinase-9precursor
0.000406189	0.000309983	0.000358086	0.000858906	0.00478523	0.00282207	7.88097	0.89658	0.168165	0.774265	0.00111295	0.00123809	0.00117552	0.000614041	0.000605796	0.000609918	0.518849	-0.284959	0.00603471	2.21934	0.304619	-0.516243	0.00459688	2.33754	4.62696	0.665296	0.188419	0.724875	XP_014045464	PREDICTED:14-3-3proteinbeta/alpha-like,partial
0.00039128	0.000553774	0.000472527	0.00286421	0.00263265	0.00274843	5.81646	0.764658	0.00192007	2.71668	0.0136919	0.0148899	0.0142909	0.00771845	0.00496982	0.00634414	0.44393	-0.352686	0.0168982	1.77216	0.033065	-1.48063	0.000954072	3.02042	0.433224	-0.363288	0.0604966	1.21827	XP_013984632	cofilin-2-like
0.00547661	0.00233846	0.00390754	0.005413	8.15535e-05	0.00274728	0.703071	-0.153001	0.371815	0.429673	0	0	0	0	0	0	#DIV/0!	#DIV/0!	#DIV/0!	#DIV/0!	#DIV/0!	#DIV/0!	0.065215	1.18565	#DIV/0!	#DIV/0!	0.205527	0.687132	ACI68896	Translocon-associatedproteinsubunitdeltaprecursor
0.00196429	0.000756442	0.00136037	0.00389737	0.0015621	0.00272974	2.00662	0.302465	0.203468	0.691504	9.74022e-05	6.61622e-05	8.17822e-05	8.17858e-05	4.38258e-05	6.28058e-05	0.767964	-0.114659	0.260429	0.584311	16.634	1.221	0.0842713	1.07432	43.4631	1.63812	0.0749065	1.12548	ACX50293	immunoglobulintauheavychainconstantregionsecretedform,partial
0.000749521	0.000547484	0.000648503	0.00440208	0.000949955	0.00267602	4.12645	0.615577	0.180852	0.742678	0.00721938	0.0087251	0.00797224	0.0103129	0.00603675	0.00817485	1.02541	0.0108992	0.468462	0.329326	0.0813451	-1.08967	0.00529355	2.27625	0.327347	-0.484991	0.0916747	1.03775	NP_001134309	Natterin-likeprotein
0.000845708	0.000501925	0.000673816	0.0021978	0.00287717	0.00253748	3.76584	0.575862	0.019643	1.70679	0	0	0	0	2.19899e-05	1.0995e-05	#DIV/0!	#DIV/0!	0.211325	0.675049	#DIV/0!	#DIV/0!	0.0296714	1.52766	230.786	2.36321	0.00880951	2.05505	XP_014047231	PREDICTED:guaninenucleotide-bindingproteinG(I)/G(S)/G(O)subunitgamma-5
0.000834066	0.000548975	0.00069152	0.00242755	0.00262369	0.00252562	3.65227	0.562563	0.00439115	2.35742	0.000764219	0.000591982	0.0006781	0.000223693	0.000193281	0.000208487	0.307457	-0.512215	0.016486	1.78288	1.01979	0.00851074	0.471557	0.326466	12.114	1.08329	0.000914652	3.03874	XP_014063094	PREDICTED:ADP-ribosylationfactor4
0.000284517	0.000498817	0.000391667	0.00150757	0.0033993	0.00245343	6.26409	0.796858	0.0813416	1.08969	0.000302438	0.000355077	0.000328758	0.000177347	0.000172892	0.000175119	0.53267	-0.273542	0.0141541	1.84912	1.19135	0.0760407	0.31304	0.5044	14.0101	1.14644	0.0688241	1.16226	XP_013988400	PREDICTED:celldivisioncontrolprotein42homologisoformX1
0.00132557	0.00101625	0.00117091	0.00190679	0.0029815	0.00244414	2.08739	0.319603	0.0752552	1.12346	1.50056e-05	1.03127e-06	8.01843e-06	1.11629e-05	9.83238e-06	1.04976e-05	1.30919	0.117002	0.378838	0.421547	146.028	2.16443	0.00863339	2.06382	232.828	2.36703	0.0227277	1.64344	XP_014055887	PREDICTED:sodium/potassium-transportingATPasesubunitalpha-3-likeisoformX2
0.00113318	0.000840614	0.000986896	0.00322362	0.00166012	0.00244187	2.4743	0.393452	0.104417	0.981228	0.00730449	0.0080618	0.00768314	0.00654168	0.00804849	0.00729508	0.949492	-0.0225085	0.345276	0.461833	0.12845	-0.891268	0.00182736	2.73818	0.334728	-0.475308	0.0232885	1.63286	XP_014029321	plastin-2
0.000561724	0.000544211	0.000552967	0.00228559	0.00256402	0.00242481	4.38508	0.641977	0.00275381	2.56007	4.40883e-06	1.80674e-05	1.12381e-05	1.25587e-06	1.09916e-05	6.12376e-06	0.54491	-0.263675	0.302018	0.519968	49.2047	1.69201	0.000209952	3.67788	395.967	2.59766	0.00165034	2.78243	NP_001158857	Macrosialinprecursor
0.000867297	0.000484709	0.000676003	0.00306943	0.00173103	0.00240023	3.55062	0.550304	0.0657727	1.18195	0.000432115	0.000234852	0.000333483	0.000335858	0.000291415	0.000313636	0.940486	-0.0266479	0.431255	0.365266	2.0271	0.306875	0.126247	0.898778	7.6529	0.883826	0.0446902	1.34979	XP_013996614	PREDICTED:calreticulin-like
0.00137064	0.00154577	0.00145821	0.00242116	0.00237477	0.00239796	1.64446	0.216023	0.00458197	2.33895	4.68551e-06	1.32652e-06	3.00601e-06	1.85864e-06	1.65417e-05	9.20016e-06	3.06059	0.485805	0.248633	0.604442	485.097	2.68583	0.00180134	2.74441	260.644	2.41605	5.1858e-05	4.28518	XP_014010477	PREDICTED:annexinA11isoformX1
0.0027636	0.00138586	0.00207473	0.00297357	0.00173494	0.00235426	1.13473	0.0548924	0.395661	0.402676	9.7063e-06	2.18321e-05	1.57692e-05	1.43952e-05	1.35432e-05	1.39692e-05	0.885851	-0.0526391	0.397514	0.400647	131.568	2.11915	0.0480417	1.31838	168.532	2.22668	0.0317195	1.49867	XP_013979047	PREDICTED:receptor-typetyrosine-proteinphosphataseCisoformX6
0	0	0	0.00470138	0	0.00235069	#DIV/0!	#DIV/0!	0.211325	0.675049	0.107858	4.23621e-05	0.0539499	0.0029079	5.0325e-06	0.00145647	0.0269966	-1.56869	0.21651	0.664523	0	#NUM!	0.211174	0.67536	1.61397	0.207895	0.388446	0.410669	XP_014045761	histoneH3-like
0.00277497	0.00316873	0.00297185	0.00397917	0.000620556	0.00229986	0.773881	-0.111326	0.364724	0.438035	0	0	0	0	0.000252928	0.000126464	#DIV/0!	#DIV/0!	0.211325	0.675049	#DIV/0!	#DIV/0!	0.00218007	2.66153	18.1859	1.25974	0.162961	0.787918	XP_014031213	PREDICTED:cytochromeb-245lightchain-like
0.00042335	0.000292458	0.000357904	0.00128245	0.00310816	0.00219531	6.13378	0.787728	0.0912327	1.03985	1.65068e-06	5.79319e-06	3.72193e-06	4.31441e-06	1.18143e-06	2.74792e-06	0.738304	-0.131765	0.371825	0.429661	96.1608	1.983	0.01626	1.78888	798.898	2.90249	0.0691388	1.16028	XP_014033646	PREDICTED:proto-oncogenetyrosine-proteinkinaseYrk-likeisoformX2
0.00220376	0.000819799	0.00151178	0.00351536	0.00087078	0.00219307	1.45065	0.161564	0.346406	0.460415	2.38228e-06	1.66242e-06	2.02235e-06	6.68136e-06	3.6371e-07	3.52254e-06	1.7418	0.240999	0.341747	0.466295	747.536	2.87363	0.0804316	1.09457	622.583	2.7942	0.119793	0.921568	XP_014007781	PREDICTED:cytochromeb-245heavychain-like
0.00204092	0.00138555	0.00171324	0.00197398	0.00241079	0.00219239	1.27968	0.1071	0.173901	0.759699	4.53679e-06	2.43307e-06	3.48493e-06	4.08577e-06	2.61791e-06	3.35184e-06	0.96181	-0.0169105	0.463412	0.334032	491.613	2.69162	0.0174124	1.75914	654.084	2.81563	0.00490422	2.30943	XP_014026057	PREDICTED:ATPsynthasesubunitalpha,mitochondrialisoformX1
0.00145548	0.00132932	0.0013924	0.00131696	0.00304687	0.00218191	1.56702	0.195073	0.229364	0.639475	2.35396e-05	8.16422e-05	5.25909e-05	3.31685e-05	0.000129498	8.1333e-05	1.54652	0.189356	0.330088	0.48137	26.4761	1.42285	0.00133789	2.87358	26.8269	1.42857	0.0680916	1.16691	XP_014010298	PREDICTED:reticulon-4isoformX4
0.00319443	0.00256553	0.00287998	0.00206299	0.00229636	0.00217967	0.756836	-0.120998	0.0860206	1.0654	0.00280812	0.00291054	0.00285933	0.00262106	0.00250341	0.00256224	0.896096	-0.0476457	0.0312611	1.505	1.00722	0.00312439	0.477114	0.321378	0.850691	-0.0702281	0.049778	1.30296	NP_001117004	heatshockproteinHSP90-beta
0.000549743	0.000737262	0.000643503	0.00115164	0.00318249	0.00216707	3.36761	0.527322	0.136876	0.863672	0	3.59323e-05	1.79662e-05	0	0	0	0	#NUM!	0.211325	0.675049	35.8174	1.55409	0.0112539	1.9487	#DIV/0!	#DIV/0!	0.0832058	1.07985	NP_001133740	transmembraneemp24domain-containingprotein9precursor
0.0012845	0.000974072	0.00112929	0.00232312	0.00193039	0.00212676	1.88328	0.274914	0.0287916	1.54073	2.32867e-05	5.01583e-05	3.67225e-05	3.19056e-05	3.40924e-05	3.2999e-05	0.898604	-0.0464317	0.404152	0.393455	30.7519	1.48787	0.00986674	2.00583	64.4492	1.80922	0.00434083	2.36243	XP_013987085	PREDICTED:copine-3-likeisoformX1
0.000692521	0.000461439	0.00057698	0.00144253	0.00274057	0.00209155	3.62499	0.559307	0.0742013	1.12959	0	7.78793e-06	3.89396e-06	8.43379e-06	2.60859e-05	1.72598e-05	4.43246	0.646645	0.150089	0.82365	148.173	2.17077	0.0191835	1.71707	121.18	2.08343	0.0427702	1.36886	XP_014007590	PREDICTED:uncharacterizedproteinLOC106575549isoformX2
0.000295965	0.000159782	0.000227873	0.000819523	0.00336278	0.00209115	9.17682	0.962692	0.140483	0.852376	0.000186542	9.20277e-05	0.000139285	2.77612e-05	4.10603e-05	3.44108e-05	0.247053	-0.607209	0.0795403	1.09941	1.63603	0.21379	0.198527	0.702181	60.7703	1.78369	0.123597	0.907993	XP_013988403	PREDICTED:celldivisioncontrolprotein42homologisoformX2
0.0126223	0.0067856	0.00970396	0.00410368	6.68221e-05	0.00208525	0.214886	-0.667791	0.0824383	1.08387	0.00226567	0.0026467	0.00245618	0.00038209	0.000516716	0.000449403	0.182968	-0.737625	0.00499301	2.30164	3.95083	0.596688	0.0657335	1.18221	4.64004	0.666522	0.251495	0.599471	XP_014065950	actin alpha cardiac-like
0.000781204	0.000915806	0.000848505	0.00338297	0.000714158	0.00204857	2.41432	0.382795	0.231939	0.634625	0.00485179	0.00683742	0.0058446	0.00352835	0.0024608	0.00299458	0.512367	-0.290419	0.063623	1.19639	0.145178	-0.8381	0.0187278	1.72751	0.684091	-0.164886	0.289014	0.539081	XP_014058957	PREDICTED:rhoGDP-dissociationinhibitor1-likeisoformX2
0.000609696	0.000767023	0.000688359	0.00226666	0.00176706	0.00201686	2.92995	0.46686	0.0183671	1.73596	0	4.57968e-06	2.28984e-06	4.39677e-06	1.1665e-05	8.03086e-06	3.50717	0.544957	0.156563	0.805311	300.614	2.47801	0.00645178	2.19032	251.138	2.39991	0.00755835	2.12157	CAD27722	MHCclassIIantigenalphachain,partial
0.000413547	0.000116296	0.000264922	0.00172972	0.00224093	0.00198533	7.49401	0.874714	0.014145	1.8494	0.000328198	0.000100404	0.000214301	0.00278029	0.00295456	0.00286743	13.3804	1.12647	0.00145439	2.83732	1.23622	0.0920941	0.40612	0.391346	0.692371	-0.159661	0.0411586	1.38554	XP_014071806	PREDICTED:complementfactorD-like
0.000687463	0.000450113	0.000568788	0.00182923	0.00206961	0.00194942	3.42733	0.534955	0.00731935	2.13553	0.00239576	0.00411365	0.0032547	0.000865803	0.000908755	0.000887279	0.272615	-0.564451	0.0551713	1.25829	0.174759	-0.757561	0.0451619	1.34523	2.19708	0.341845	0.00647827	2.18854	XP_014047649	PREDICTED:fructose-bisphosphatealdolaseAisoformX1
0.000875067	0.00071472	0.000794893	0.00128748	0.00251235	0.00189991	2.39015	0.378425	0.107752	0.967576	0.00571802	0.00648316	0.00610059	0.00384748	0.0040039	0.00392569	0.643493	-0.191456	0.0153779	1.8131	0.130298	-0.885063	0.00269192	2.56994	0.48397	-0.315181	0.0408354	1.38896	XP_014058778	PREDICTED:coronin-1AisoformX1
0.00108792	0.000428697	0.000758306	0.00212633	0.00164349	0.00188491	2.48569	0.395446	0.0550997	1.25885	0	0	0	1.10546e-07	2.70768e-06	1.40912e-06	#DIV/0!	#DIV/0!	0.195625	0.708575	#DIV/0!	#DIV/0!	0.0740425	1.13052	1337.66	3.12634	0.00801772	2.09595	XP_013979148	PREDICTED:sodium/potassium-transportingATPasesubunitbeta-233-like
0.000721348	0.000916933	0.000819141	0.000593436	0.00315331	0.00187338	2.287	0.359266	0.248907	0.603963	0	1.41068e-06	7.05341e-07	0	1.44561e-06	7.22807e-07	1.02476	0.0106229	0.493886	0.306373	1161.34	3.06496	0.00698962	2.15555	2591.81	3.4136	0.140494	0.852342	AAN75108	MHCclassI,partial
0.00115469	0.00158946	0.00137208	0.00282731	0.000919097	0.00187321	1.36523	0.135207	0.32976	0.481802	2.59111e-06	3.74483e-06	3.16797e-06	4.30914e-06	2.1134e-05	1.27216e-05	4.01569	0.60376	0.18738	0.727277	433.109	2.6366	0.012151	1.91539	147.246	2.16804	0.095248	1.02114	XP_014056465	PREDICTED:flotillin-1-like
0.00104023	0.00155662	0.00129843	0.00171754	0.00196381	0.00184068	1.41762	0.151559	0.0992414	1.00331	0.000958909	0.00102456	0.000991733	0.0166284	0.0275999	0.0221141	22.2985	1.34828	0.0306572	1.51347	1.30925	0.117023	0.179932	0.744892	0.0832352	-1.07969	0.0330383	1.48098	XP_014025279	complement factor D-like
0.0036756	0.00367231	0.00367396	0.00269499	0.000979135	0.00183706	0.500022	-0.301011	0.0827937	1.082	0	3.60941e-06	1.8047e-06	0	4.15986e-06	2.07993e-06	1.15251	0.0616429	0.464751	0.332779	2035.77	3.30873	2.20889e-07	6.65583	883.232	2.94607	0.0829261	1.08131	XP_014022847	PREDICTED:voltage-gatedhydrogenchannel1-likeisoformX2
0.000973867	0.000929532	0.000951699	0.00180233	0.00183748	0.00181991	1.91227	0.281549	0.00052993	3.27578	0.00011448	8.37841e-05	9.9132e-05	2.4425e-05	9.01585e-06	1.67204e-05	0.168668	-0.772966	0.0203927	1.69052	9.60032	0.982286	0.000499315	3.30163	108.843	2.0368	5.65999e-05	4.24718	XP_013981395	PREDICTED:endoplasmin-like
0.000777549	0.00103174	0.000904644	0.00168143	0.00191947	0.00180045	1.99023	0.298903	0.0178838	1.74754	3.14326e-07	1.86206e-06	1.08819e-06	0	0	0	0	#NUM!	0.147456	0.831339	831.327	2.91977	0.00960878	2.01733	#DIV/0!	#DIV/0!	0.00217083	2.66337	XP_014052541	PREDICTED:flotillin-2aisoformX3
0.00124381	0.00158689	0.00141535	0.00174047	0.00185019	0.00179533	1.26847	0.10328	0.0846723	1.07226	0.000730539	0.000732	0.00073127	0.0047361	0.00407294	0.00440452	6.02311	0.779821	0.00402513	2.39522	1.93547	0.286787	0.0287553	1.54128	0.407611	-0.389754	0.00809503	2.09178	NP_001133996	Collagenase3precursor
0.000986792	0.0003258	0.000656296	0.00174847	0.00181726	0.00178287	2.71656	0.434019	0.0385361	1.41413	2.44149e-05	1.95379e-06	1.31844e-05	3.21604e-05	0	1.60802e-05	1.21964	0.0862326	0.448082	0.348642	49.7784	1.69704	0.0956153	1.01947	110.873	2.04483	0.000230769	3.63682	XP_014071271	PREDICTED:guaninenucleotide-bindingproteinsubunitbeta-4
0.000553567	0.000354124	0.000453845	0.00161284	0.00193903	0.00177594	3.91309	0.59252	0.0101369	1.9941	0.00183907	0.00344287	0.00264097	0.000567743	0.000962696	0.00076522	0.289749	-0.537977	0.0755536	1.12175	0.171848	-0.764856	0.0568477	1.24529	2.32082	0.365642	0.0293118	1.53296	XP_014040251	PREDICTED:fructose-1,6-bisphosphatase1-like
0.000367802	0.00024699	0.000307396	0.00170951	0.00183862	0.00177406	5.77126	0.761271	0.00180689	2.74307	0.00633422	0.00683515	0.00658468	0.00636465	0.00366391	0.00501428	0.761507	-0.118326	0.185634	0.731343	0.0466835	-1.33084	0.000840186	3.07562	0.353802	-0.451239	0.0693749	1.1588	XP_014031704	transaldolase-like
0.00246105	0.00223102	0.00234604	0.00216841	0.00136851	0.00176846	0.753807	-0.12274	0.149786	0.824529	0.00258854	0.00619161	0.00439007	0.0024469	0.0025559	0.0025014	0.569786	-0.244288	0.202327	0.693946	0.534396	-0.272137	0.187495	0.727009	0.706987	-0.150588	0.105527	0.976635	ACI69675	Actin-relatedprotein2/3complexsubunit4
0	0.0051287	0.00256435	0	0.0035302	0.0017651	0.688323	-0.162208	0.41069	0.386486	0.00335527	0.00393907	0.00364717	0.00279281	0.00576286	0.00427784	1.17292	0.0692681	0.358678	0.445295	0.703106	-0.152979	0.357792	0.446369	0.412615	-0.384455	0.194887	0.710217	XP_013999465	synaptotagmin-like protein 3
0.000706898	0.000439332	0.000573115	0.00130975	0.00218583	0.00174779	3.04963	0.484247	0.0621541	1.20653	0.00533624	0.00428765	0.00481195	0.00324898	0.00379772	0.00352335	0.732209	-0.135365	0.0806689	1.09329	0.119103	-0.924079	0.00795354	2.09944	0.496059	-0.304467	0.0376479	1.42426	NP_001134716	NucleosidediphosphatekinaseA
0.00135409	0.00169172	0.0015229	0.00231198	0.00117478	0.00174338	1.14477	0.0587198	0.372895	0.428413	5.53901e-06	2.10226e-05	1.32808e-05	2.59361e-06	3.96509e-06	3.27935e-06	0.246924	-0.607437	0.163493	0.7865	114.669	2.05945	0.00615042	2.2111	531.623	2.7256	0.0461191	1.33612	XP_014067076	PREDICTED:uncharacterizedproteinLOC106611413isoformX2
0.00235448	0.00145362	0.00190405	0.00283949	0.000485076	0.00166228	0.873026	-0.058973	0.4328	0.363713	9.63755e-05	6.83581e-05	8.23668e-05	1.1417e-05	0.000159701	8.55591e-05	1.03876	0.0165143	0.485048	0.314215	23.1167	1.36393	0.0280486	1.55209	19.4285	1.28844	0.156541	0.805371	ACH85277	ATPsynthaseH+transportingmitochondrialF1complexbeta,partial
0.000536092	0.000459603	0.000497847	0.00127064	0.00201092	0.00164078	3.29575	0.517954	0.04583	1.33885	0.000411398	0.000523495	0.000467446	0.000174628	0.00026239	0.000218509	0.467452	-0.330263	0.0364666	1.4381	1.06504	0.0273643	0.348992	0.457185	7.50898	0.875581	0.0311642	1.50634	XP_014059583	PREDICTED:ras-relatedproteinRab-5C-likeisoformX1
0.000820995	0.000494344	0.00065767	0.00124895	0.00198712	0.00161803	2.46025	0.39098	0.0701856	1.15375	0.00234366	0.0038829	0.00311328	0.00172333	0.00199434	0.00185883	0.597066	-0.223978	0.124826	0.903695	0.211247	-0.67521	0.0445695	1.35096	0.870457	-0.0602526	0.301301	0.521	XP_013995367	PREDICTED:gelsolin-like
0.00131388	0.00187288	0.00159338	0.000434936	0.00278002	0.00160748	1.00885	0.00382463	0.495866	0.304636	0.00104081	0.0019693	0.00150505	0.000256308	0.000390347	0.000323328	0.214828	-0.667909	0.0639963	1.19385	1.05869	0.0247679	0.44275	0.353842	4.97166	0.696502	0.194171	0.711815	ACH85276	ribosomalproteinS9,partial
0.00689302	0.00525832	0.00607567	0.00211633	0.00102152	0.00156893	0.258231	-0.587992	0.0222451	1.65277	0.000447486	0.000437598	0.000442542	0.000148566	7.04443e-06	7.78054e-05	0.175815	-0.754944	0.0179016	1.74711	13.729	1.13764	0.0102058	1.99115	20.1647	1.30459	0.0570269	1.24392	XP_014067627	tubulin beta-2C
0.00136019	0.000264988	0.000812587	0.00305731	2.76127e-05	0.00154246	1.89821	0.278344	0.347439	0.459122	1.16025e-05	5.54665e-06	8.57455e-06	2.30743e-05	2.03067e-05	2.16905e-05	2.52964	0.403058	0.0294007	1.53164	94.7672	1.97666	0.139884	0.854231	71.1123	1.85194	0.210574	0.676595	CAJ76305	MHCclassIIantigenbetachain,partial
0.000282217	7.43607e-05	0.000178289	0.00080789	0.00221893	0.00151341	8.48851	0.928832	0.101032	0.99554	0.000671872	0.00113445	0.00090316	0.000387713	0.000549896	0.000468804	0.519071	-0.284773	0.109183	0.961846	0.197406	-0.70464	0.0518406	1.28533	3.22823	0.508964	0.139565	0.855222	XP_014038125	PREDICTED:14-3-3proteinbeta/alpha-A-like,partial
0.000635739	0.00027895	0.000457345	0.00161054	0.00135639	0.00148347	3.24365	0.511034	0.021333	1.67095	0.000255174	0.000320834	0.000288004	0.000102941	0.000146967	0.000124954	0.433862	-0.362648	0.0270245	1.56824	1.58798	0.200845	0.224539	0.648707	11.8721	1.07453	0.00444596	2.35203	XP_013996070	PREDICTED:ADP-ribosylationfactor1
0.000893728	0.000650818	0.000772273	0.000678352	0.00210922	0.00139379	1.80478	0.256425	0.240989	0.618003	6.20065e-05	0.000127072	9.45393e-05	8.92312e-05	0.000182982	0.000136106	1.43968	0.158266	0.27103	0.566983	8.1688	0.912158	0.0163694	1.78597	10.2404	1.01032	0.110746	0.955671	NP_001134429	receptorexpression-enhancingprotein5
0.000352457	0.000295494	0.000323975	0.00148033	0.00122761	0.00135397	4.17925	0.621098	0.00772469	2.11212	0.00046587	0.000497602	0.000481736	0.000419823	0.000493102	0.000456462	0.947536	-0.0234041	0.295733	0.529101	0.672516	-0.172297	0.0200763	1.69732	2.96623	0.472205	0.0104097	1.98256	XP_013993329	PREDICTED:ras-relatedproteinRab-7a-like
0.000360299	0.000320691	0.000340495	0.000898592	0.00179738	0.00134798	3.95889	0.597574	0.0772261	1.11224	0.00033742	0.000447707	0.000392564	0.000227097	0.000223409	0.000225253	0.5738	-0.24124	0.0468567	1.32923	0.867362	-0.0617995	0.233971	0.630837	5.98431	0.777014	0.0648772	1.18791	XP_014004201	PREDICTED:ras-relatedproteinRab-11B-like
0	0.000539648	0.000269824	0.00154507	0.00111683	0.00133095	4.93267	0.693082	0.0455958	1.34107	0.00143898	0.00226606	0.00185252	0.00126893	0.00121519	0.00124206	0.67047	-0.17362	0.139312	0.85601	0.145652	-0.836682	0.0425475	1.37113	1.07157	0.03002	0.360175	0.443486	XP_014057875	PREDICTED:rhoGDP-dissociationinhibitor2-like
0.000196359	0.000130883	0.000163621	0.00092519	0.00171261	0.0013189	8.06069	0.906372	0.0498754	1.30211	0.00250373	0.00247411	0.00248892	0.00178482	0.00145598	0.0016204	0.651046	-0.186389	0.0171414	1.76595	0.0657398	-1.18217	0.000119354	3.92316	0.813934	-0.0894107	0.276509	0.55829	XP_013981063	PREDICTED:glucose-6-phosphateisomerase
0.000687245	0.000638492	0.000662868	0.000576532	0.00204499	0.00131076	1.97741	0.296097	0.235423	0.628152	0.00359409	0.00359333	0.00359371	0.000102462	0.000168146	0.000135304	0.0376502	-1.42423	4.50902e-05	4.34592	0.184452	-0.734116	3.45931e-05	4.46101	9.68754	0.986213	0.125433	0.901587	XP_014059768	PREDICTED:hemoglobinsubunitalpha-4
0.00295844	0.00374012	0.00334928	0.00134804	0.00124603	0.00129704	0.387258	-0.411999	0.0174821	1.75741	0.0018318	0.00378805	0.00280992	0.0021278	0.00530648	0.00371714	1.32286	0.121514	0.337463	0.471774	1.19195	0.0762572	0.329776	0.481781	0.348934	-0.457256	0.133723	0.873793	XP_013987347	PREDICTED:60SribosomalproteinL10a
0.000305598	0.000405827	0.000355713	0.000997685	0.00159415	0.00129592	3.64316	0.561478	0.0448736	1.34801	8.21614e-05	5.77654e-05	6.99634e-05	6.08353e-05	3.88312e-05	4.98332e-05	0.712275	-0.147352	0.172564	0.763049	5.08426	0.706228	0.0155349	1.80869	26.0051	1.41506	0.0264266	1.57796	XP_014032240	PREDICTED:proteindisulfide-isomerase
0.000399606	0.00033209	0.000365848	0.00123877	0.00133841	0.00128859	3.5222	0.546814	0.00211347	2.675	0.00216905	0.00265038	0.00240972	0.00104572	0.00088946	0.000967592	0.401537	-0.396274	0.0147163	1.8322	0.151822	-0.818666	0.00692244	2.15974	1.33175	0.124423	0.0370911	1.43073	NP_001134006	transketolase-likeprotein2
0.000153482	0.000169526	0.000161504	0.000633304	0.00193431	0.00128381	7.94906	0.900316	0.113321	0.945691	5.46284e-05	6.41715e-05	5.94e-05	0.000668378	0.00166415	0.00116627	19.6341	1.29301	0.0781318	1.10717	2.71892	0.434397	0.00412697	2.38437	1.10078	0.0417017	0.449529	0.347242	XP_013986794	PREDICTED:eosinophilperoxidase-like
0.000642976	0.000327054	0.000485015	0.000443843	0.00209308	0.00126846	2.6153	0.417522	0.224635	0.648522	0.000105871	6.34982e-05	8.46844e-05	3.26019e-05	6.58757e-05	4.92388e-05	0.581438	-0.235496	0.159408	0.797489	5.72732	0.757952	0.0643075	1.19174	25.7614	1.41097	0.13871	0.857891	XP_014040092	PREDICTED:ADP-ribosylationfactor-likeprotein6-interactingprotein1
0.00079471	0.000726464	0.000760587	0.000693256	0.00181335	0.0012533	1.64781	0.216908	0.23624	0.626646	0	0	0	0	0	0	#DIV/0!	#DIV/0!	#DIV/0!	#DIV/0!	#DIV/0!	#DIV/0!	0.00100337	2.99854	#DIV/0!	#DIV/0!	0.0773266	1.11167	XP_014067766	PREDICTED:ADP/ATPtranslocase2-like
0.0015171	0.00111335	0.00131522	0.00194181	0.000562181	0.00125199	0.951926	-0.0213969	0.468958	0.328866	0.00272665	0.00446563	0.00359614	0.00255166	0.00234849	0.00245008	0.681307	-0.166657	0.160334	0.794974	0.365732	-0.436837	0.0625292	1.20392	0.511003	-0.291577	0.113942	0.943317	XP_014019416	PREDICTED:actin-relatedprotein3-like
0.000424802	0.000392501	0.000408652	0.000498494	0.00199935	0.00124892	3.0562	0.485182	0.18967	0.722002	0.00599697	0.00607018	0.00603357	0.00319693	0.00281924	0.00300808	0.498558	-0.302285	0.0020091	2.697	0.0677296	-1.16922	2.52978e-05	4.59692	0.415188	-0.381755	0.075446	1.12236	XP_014004431	PREDICTED:coactosin-likeprotein
0.00122082	3.95392e-06	0.000612387	0.00245409	0	0.00122704	2.00371	0.301834	0.348764	0.457469	3.05058e-05	1.20916e-05	2.12987e-05	2.57889e-05	0	1.28945e-05	0.605412	-0.217949	0.32441	0.488906	28.7523	1.45867	0.216912	0.663717	95.1604	1.97846	0.213369	0.67087	CAD27726	MHCclassIIantigenbetachain,partial
0.000847208	0.000526832	0.00068702	0.00125464	0.00118652	0.00122058	1.77663	0.249597	0.0413463	1.38356	6.21731e-05	0.000166763	0.000114468	6.5968e-05	4.93321e-05	5.76501e-05	0.503636	-0.297884	0.19778	0.703818	6.00186	0.778286	0.0383881	1.4158	21.1722	1.32577	0.000453886	3.34305	XP_014033547	PREDICTED:programmedcelldeath6-interactingproteinisoformX2
7.28633e-05	8.861e-05	8.07367e-05	0.000644967	0.00173608	0.00119053	14.7458	1.16867	0.0894762	1.04829	0.000660999	0.000726733	0.000693866	0.000594889	0.000594926	0.000594908	0.857382	-0.0668259	0.0474363	1.32389	0.116358	-0.934205	0.00151232	2.82036	2.00119	0.301289	0.194459	0.711172	NP_001134815	14-3-3proteinzeta
8.95592e-05	0.000159382	0.000124471	0.000542905	0.00182215	0.00118253	9.50047	0.977745	0.120195	0.920113	0.000162085	6.73036e-05	0.000114694	0.00162566	0.00154243	0.00158404	13.811	1.14023	0.000918667	3.03684	1.08524	0.0355256	0.441678	0.354894	0.746527	-0.126954	0.297507	0.526503	ACI69539	ComplementfactorDprecursor
8.91526e-05	0.000146633	0.000117893	0.000560688	0.00179656	0.00117862	9.99745	0.999889	0.114266	0.942083	1.36513e-05	1.02777e-06	7.33952e-06	1.80604e-05	1.76087e-05	1.78345e-05	2.42993	0.385594	0.119229	0.923617	16.0627	1.20582	0.0320525	1.49414	66.0866	1.82011	0.100546	0.997635	XP_013985651	PREDICTED:uncharacterizedproteinLOC106564129
0.000260579	0.000304311	0.000282445	0.000457566	0.00188752	0.00117254	4.15141	0.618195	0.16971	0.770294	0	0	0	0	0	0	#DIV/0!	#DIV/0!	#DIV/0!	#DIV/0!	#DIV/0!	#DIV/0!	0.00297005	2.52724	#DIV/0!	#DIV/0!	0.121346	0.915975	XP_014022581	PREDICTED:proteintransportproteinSec61subunitalphaisoformB-like
0.000572906	0.000986507	0.000779706	0.00148976	0.000810792	0.00115027	1.47527	0.16887	0.224818	0.64817	2.42498e-05	7.341e-06	1.57954e-05	9.10783e-06	1.02489e-05	9.67837e-06	0.612733	-0.212729	0.272677	0.564352	49.3628	1.6934	0.0331008	1.48016	118.85	2.075	0.0391607	1.40715	XP_014041788	PREDICTED:uncharacterizedproteinLOC106594917isoformX3
0.000316127	0.000290385	0.000303256	0.000924827	0.00137261	0.00114872	3.78795	0.578405	0.0318549	1.49682	0.000646218	0.000911482	0.00077885	0.000164505	0.000201326	0.000182916	0.234853	-0.629203	0.02348	1.6293	0.389364	-0.409644	0.0351619	1.45393	6.28005	0.797963	0.0250376	1.60141	XP_014007810	PREDICTED:tyrosine-proteinphosphatasenon-receptortype6isoformX4
0.000739985	0.000645964	0.000692974	0.00116458	0.00111527	0.00113992	1.64497	0.216158	0.00690728	2.16069	7.67203e-06	1.20755e-05	9.87376e-06	0	0	0	0	#NUM!	0.0231489	1.63547	70.1835	1.84623	0.0023565	2.62773	#DIV/0!	#DIV/0!	0.000233735	3.63128	XP_013982837	PREDICTED:signalpeptidasecomplexcatalyticsubunitSEC11A
0.000579053	0.000587988	0.000583521	0.00180851	0.000448056	0.00112828	1.93358	0.286362	0.253622	0.595813	0.00159434	0.00258513	0.00208974	0.000785418	0.00113331	0.000959362	0.459082	-0.338109	0.0820973	1.08567	0.279232	-0.554035	0.0466457	1.33119	1.17608	0.0704363	0.416143	0.380757	XP_014011538	PREDICTED:glyceraldehyde-3-phosphatedehydrogenase
0.000969656	0.000564682	0.000767169	0.00137939	0.000847111	0.00111325	1.45112	0.161703	0.204725	0.688829	0.0140517	0.0166072	0.0153294	0.00962704	0.0101386	0.00988282	0.644695	-0.190646	0.0263766	1.57878	0.0500454	-1.30064	0.00390018	2.40891	0.112645	-0.948287	0.000883517	3.05379	XP_014048455	hemoglobinsubunitbeta-1-like
3.70634e-05	0.000712683	0.000374873	0.000359655	0.00184579	0.00110272	2.94159	0.468582	0.233322	0.632044	0	1.5758e-05	7.879e-06	0	5.20111e-06	2.60055e-06	0.330062	-0.481405	0.294875	0.530362	47.5788	1.67741	0.195455	0.708954	424.034	2.6274	0.138445	0.858723	ACI69228	NADH-cytochromeb5reductase3
0.000823053	0	0.000411526	0.00215284	0	0.00107642	2.61568	0.417584	0.311127	0.507063	0	0	0	0	0	0	#DIV/0!	#DIV/0!	#DIV/0!	#DIV/0!	#DIV/0!	#DIV/0!	0.211325	0.675049	#DIV/0!	#DIV/0!	0.211325	0.675049	XP_014059181	PREDICTED:epithelialmembraneprotein2-like
0.000497995	0.000535831	0.000516913	0.000348113	0.00180406	0.00107609	2.08176	0.31843	0.261419	0.582664	0.0011635	0.0011631	0.0011633	0.000349168	0.00039204	0.000370604	0.318579	-0.496783	0.000365265	3.43739	0.44435	-0.352275	0.00042778	3.36878	2.9036	0.462937	0.217447	0.662648	XP_014058428	PREDICTED:40SribosomalproteinS2
0.00120584	0.000514942	0.00086039	0.00211112	3.68473e-05	0.00107399	1.24826	0.0963033	0.431568	0.364951	0	0	0	0	0	0	#DIV/0!	#DIV/0!	#DIV/0!	#DIV/0!	#DIV/0!	#DIV/0!	0.065202	1.18574	#DIV/0!	#DIV/0!	0.204608	0.689077	XP_014018687	PREDICTED:uncharacterizedproteinLOC106581262
0.000426908	0.000897008	0.000661958	0.000741182	0.00136546	0.00105332	1.59122	0.20173	0.211019	0.675678	3.00166e-06	1.7883e-06	2.39498e-06	1.60009e-06	4.2095e-06	2.9048e-06	1.21287	0.083814	0.378485	0.421952	276.394	2.44153	0.053501	1.27164	362.614	2.55944	0.0390496	1.40838	XP_014014615	PREDICTED:uncharacterizedproteinLOC106579322
7.06923e-05	0.000137072	0.000103882	0.000398704	0.00170739	0.00105305	10.137	1.00591	0.142214	0.847058	0.00028902	0.00136936	0.000829188	0.000124936	0.0001147	0.000119818	0.144501	-0.84013	0.159777	0.796486	0.125282	-0.902113	0.156069	0.806683	8.78872	0.943926	0.144962	0.838745	XP_014003026	PREDICTED:transketolase-like,partial
0.000463916	0.000527104	0.00049551	0.00101401	0.0010842	0.0010491	2.11722	0.325766	0.00359838	2.44389	1.40102e-05	1.87738e-05	1.6392e-05	0	1.34357e-06	6.71786e-07	0.0409826	-1.3874	0.0119487	1.92268	30.2288	1.48042	0.00217233	2.66307	1561.67	3.19359	0.000559399	3.25228	XP_013988496	PREDICTED:guaninenucleotide-bindingproteinG(k)subunitalpha-like
3.33094e-05	0.000585116	0.000309213	0.00176271	0.000327476	0.00104509	3.37985	0.528897	0.219751	0.65807	0	1.22088e-05	6.10441e-06	0	2.59975e-06	1.29987e-06	0.21294	-0.671743	0.260954	0.583436	50.6539	1.70461	0.19331	0.713746	803.996	2.90525	0.141514	0.849201	XP_014057293	PREDICTED:solutecarrierfamily2,facilitatedglucosetransportermember1-likeisoformX2
0.000612189	0.000700521	0.000656355	0.000506219	0.0015701	0.00103816	1.58171	0.199126	0.274328	0.56173	3.04982e-06	4.02872e-06	3.53927e-06	4.13958e-07	0	2.06979e-07	0.0584807	-1.23299	0.0122507	1.91184	185.449	2.26822	0.00227329	2.64335	5015.78	3.70034	0.0951509	1.02159	XP_013988611	PREDICTED:LOWQUALITYPROTEIN:dolichyl-diphosphooligosaccharide--proteinglycosyltransferasesubunit2-like
0.000416258	0.000521796	0.000469027	0.000752633	0.00132048	0.00103656	2.21002	0.344396	0.0941595	1.02614	0.000141089	0.00020442	0.000172755	0.000137655	0.000318081	0.000227868	1.31903	0.120254	0.311271	0.506861	2.71499	0.433768	0.0202702	1.69314	4.54894	0.65791	0.0565696	1.24742	XP_014032866	PREDICTED:ras-relatedproteinRab-15-likeisoformX1
0	0.000243718	0.000121859	0	0.00205934	0.00102967	8.44967	0.92684	0.236806	0.625607	0	0	0	0	1.36925e-05	6.84624e-06	#DIV/0!	#DIV/0!	0.211325	0.675049	#DIV/0!	#DIV/0!	0.211325	0.675049	150.399	2.17725	0.212613	0.67241	XP_014049909	PREDICTED:monocarboxylatetransporter4-likeisoformX2
0.000146702	0.000306911	0.000226807	0.000523214	0.0015281	0.00102565	4.52216	0.655346	0.128485	0.891149	0.00121193	0.00262835	0.00192014	0.000354175	0.000320211	0.000337193	0.175608	-0.755455	0.0775076	1.11066	0.11812	-0.927678	0.0703544	1.15271	3.04174	0.483123	0.152177	0.817652	XP_013996978	PREDICTED:adenylylcyclase-associatedprotein1isoformX1
0.000943007	0.000464711	0.000703859	0.00180118	0.000240346	0.00102076	1.45024	0.161439	0.36763	0.434589	2.06456e-06	8.4483e-07	1.4547e-06	3.7135e-06	1.77704e-06	2.74527e-06	1.88718	0.275813	0.188249	0.725267	483.853	2.68471	0.0495023	1.30537	371.827	2.57034	0.160997	0.793182	ACN12538	AnnexinA5
0.000845829	0.000903826	0.000874827	0.00107357	0.000953656	0.00101361	1.15864	0.0639503	0.0862806	1.06409	4.25588e-06	6.49186e-06	5.37387e-06	1.65621e-06	2.68429e-06	2.17025e-06	0.403852	-0.393778	0.060636	1.21727	162.793	2.21164	0.000556093	3.25485	467.05	2.66936	0.00174796	2.75747	XP_014007633	PREDICTED:sodium/potassium-transportingATPasesubunitalpha-1
0.00108341	0.000815835	0.000949625	0.00106748	0.000915821	0.000991652	1.04426	0.0188072	0.405135	0.392401	1.17737e-05	2.66741e-05	1.92239e-05	1.49858e-05	2.53888e-05	2.01873e-05	1.05011	0.0212367	0.462618	0.334777	49.3981	1.69371	0.010059	1.99745	49.1225	1.69128	0.00303308	2.51812	XP_014022030	PREDICTED:dolichyl-diphosphooligosaccharide--proteinglycosyltransferasesubunit1-like
0.000648131	0.000338507	0.000493319	0.000902348	0.00107711	0.000989727	2.00626	0.302387	0.0539423	1.26807	0.00326592	0.00369055	0.00347823	0.000380597	0.0002884	0.000334498	0.096169	-1.01697	0.00237101	2.62507	0.14183	-0.848231	0.00383013	2.41679	2.95884	0.471121	0.0109933	1.95887	XP_014067597	PREDICTED:GTP-bindingnuclearproteinRanisoformX1
0.000401784	0.000204504	0.000303144	0.00111205	0.000866672	0.000989359	3.26366	0.513705	0.0244035	1.61255	0.00358516	0.00368648	0.00363582	0.00240077	0.00276113	0.00258095	0.709868	-0.148822	0.0150344	1.82291	0.0833772	-1.07895	0.000552645	3.25755	0.383331	-0.416426	0.0091229	2.03987	XP_014001281	PREDICTED:6-phosphogluconatedehydrogenase,decarboxylating
0.000386391	0.00057399	0.00048019	1.6638e-05	0.00194555	0.000981096	2.04314	0.310298	0.328347	0.483667	3.21459e-06	0	1.60729e-06	0	0	0	0	#NUM!	0.211325	0.675049	298.757	2.47532	0.0181717	1.74061	#DIV/0!	#DIV/0!	0.208033	0.681867	XP_014061630	PREDICTED:transmembraneemp24domain-containingprotein10-like
0.00451814	0.00385157	0.00418485	0.00152899	0.000363159	0.000946073	0.226071	-0.645755	0.0201977	1.6947	0.000210954	0.000400073	0.000305514	2.96171e-06	1.42593e-05	8.61049e-06	0.0281837	-1.55	0.044246	1.35413	13.6978	1.13665	0.00394052	2.40445	109.874	2.0409	0.124531	0.904721	XP_014007938	PREDICTED:tubulinalphachain-like
0.00109126	0.000808527	0.000949892	0.00126997	0.000609113	0.000939541	0.989104	-0.00475808	0.48982	0.309963	0	3.77055e-06	1.88528e-06	0	2.919e-06	1.4595e-06	0.774156	-0.111171	0.437359	0.359162	503.848	2.7023	0.0107623	1.9681	643.743	2.80871	0.052455	1.28021	XP_013990843	PREDICTED:dolichyl-diphosphooligosaccharide--proteinglycosyltransferase48kDasubunit
0.000327019	0.000245627	0.000286323	0.00100141	0.000875116	0.000938264	3.27694	0.515469	0.00650987	2.18643	0.00495355	0.00560452	0.00527904	0.00414156	0.00401112	0.00407634	0.772175	-0.112284	0.0342256	1.46565	0.0542377	-1.2657	0.00214434	2.66871	0.230173	-0.637946	0.000417908	3.37892	NP_001133366	Alpha-enolase
0.00048386	0.000575662	0.000529761	0.00182418	1.60082e-05	0.000920092	1.73681	0.239751	0.35418	0.450776	0.00211923	0.0040083	0.00306376	0.00109843	0.000485342	0.000791889	0.258469	-0.587591	0.0746967	1.1267	0.172912	-0.762175	0.0578046	1.23804	1.1619	0.0651671	0.452732	0.344159	XP_014003037	PREDICTED:transketolase-likeprotein2,partial
0.000339411	0.000208449	0.00027393	0.000600828	0.00121166	0.000906242	3.3083	0.519604	0.0901155	1.0452	0.000528581	0.000516213	0.000522397	0.00115644	0.000458477	0.000807458	1.54568	0.189119	0.249951	0.602145	0.524371	-0.280361	0.0317369	1.49844	1.12234	0.0501243	0.425529	0.371071	XP_013983896	PREDICTED:actin-relatedprotein2/3complexsubunit3-like
0.000239497	0.000207468	0.000223482	0.000410155	0.00138515	0.000897653	4.01666	0.603865	0.15052	0.822405	0	4.86083e-06	2.43042e-06	0	0	0	0	#NUM!	0.211325	0.675049	91.9523	1.96356	0.0026634	2.57456	#DIV/0!	#DIV/0!	0.103458	0.985235	XP_014046664	PREDICTED:cyclin-dependent-likekinase5
0.0003808	0.000531631	0.000456215	0.000693741	0.0010946	0.000894169	1.95997	0.29225	0.0887504	1.05183	0	2.77843e-06	1.38922e-06	0	5.2885e-06	2.64425e-06	1.90341	0.279533	0.357599	0.446603	328.398	2.5164	0.013209	1.87913	338.156	2.52912	0.023507	1.6288	NP_001133297	Cation-dependentmannose-6-phosphatereceptorprecursor
0.000616255	0.000261243	0.000438749	0.00160899	0.000168425	0.00088871	2.02555	0.306544	0.302914	0.51868	0.000371161	0.000158516	0.000264838	0.000298982	0.000181127	0.000240055	0.906419	-0.0426708	0.428655	0.367892	1.65667	0.219235	0.244548	0.611637	3.70211	0.56845	0.232072	0.634377	XP_014004651	PREDICTED:calreticulin-likeisoformX1
0.000392538	0.000356723	0.000374631	0.00138903	0.000386209	0.000887618	2.36931	0.374623	0.207055	0.683915	0.00229066	0.0017761	0.00203338	0.00179299	0.00104296	0.00141798	0.69735	-0.156549	0.15433	0.811549	0.184241	-0.734614	0.0116658	1.93308	0.625975	-0.203443	0.243086	0.61424	XP_014063583	PREDICTED:rabGDPdissociationinhibitorbeta-like
0.00140252	0.000707611	0.00105506	0.0013916	0.000356606	0.000874104	0.828484	-0.0817158	0.399454	0.398533	1.27417e-05	1.40955e-05	1.34186e-05	0	1.23326e-05	6.16628e-06	0.459532	-0.337684	0.181423	0.741308	78.627	1.89557	0.0477895	1.32067	141.756	2.15154	0.117764	0.928989	XP_014054814	PREDICTED:calnexin-likeisoformX3
7.68086e-05	0.000112213	9.45107e-05	0.000271734	0.00137633	0.000824033	8.71894	0.940463	0.158803	0.799141	0	0	0	2.1679e-07	4.6403e-06	2.42855e-06	#DIV/0!	#DIV/0!	0.193365	0.713622	#DIV/0!	#DIV/0!	0.016669	1.77809	339.311	2.5306	0.137621	0.861314	XP_014022052	PREDICTED:alkalinephosphataseisoformX1
8.46748e-05	0.000118918	0.000101796	0.000292898	0.00132024	0.000806568	7.92336	0.89891	0.151939	0.818332	0.00210908	0.00189024	0.00199966	0.000936063	0.000589382	0.000762722	0.381425	-0.41859	0.0131909	1.87973	0.0509067	-1.29323	0.0016941	2.77106	1.05749	0.0242748	0.471452	0.326562	XP_014022930	PREDICTED:triosephosphateisomeraseB-like
0.000145056	0.000170526	0.000157791	0.00061543	0.000969664	0.000792547	5.02276	0.700942	0.0350641	1.45514	9.7222e-06	7.44909e-06	8.58564e-06	4.4844e-07	2.89494e-06	1.67169e-06	0.194707	-0.710618	0.0268362	1.57128	18.3785	1.26431	0.00363155	2.43991	474.1	2.67587	0.0233363	1.63197	XP_013989897	PREDICTED:tyrosine-proteinkinaseHCKisoformX1
0.000618119	0.000297039	0.000457579	0.00131032	0.000253957	0.00078214	1.7093	0.232818	0.308062	0.511362	0	0	0	0	0	0	#DIV/0!	#DIV/0!	#DIV/0!	#DIV/0!	#DIV/0!	#DIV/0!	0.0521025	1.28314	#DIV/0!	#DIV/0!	0.138409	0.858836	XP_014048688	PREDICTED:epithelialmembraneprotein2-like
0.000260555	0.000197596	0.000229075	0.000964755	0.000593822	0.000779288	3.40189	0.53172	0.0498589	1.30226	6.49595e-05	6.21846e-05	6.35721e-05	4.79891e-05	2.92898e-05	3.86395e-05	0.607806	-0.216235	0.0593369	1.22668	3.60339	0.556712	0.0171945	1.76461	20.1682	1.30467	0.0287483	1.54139	NP_001161991	proteindisulfide-isomeraseA3precursor
0.000164872	7.53406e-05	0.000120106	0.000852756	0.000685549	0.000769153	6.40393	0.806447	0.0103444	1.98529	3.7631e-06	6.26669e-06	5.01489e-06	3.88086e-06	2.28097e-06	3.08092e-06	0.614353	-0.211582	0.161363	0.792195	23.9499	1.3793	0.0619446	1.208	249.651	2.39733	0.0058512	2.23276	XP_014068404	PREDICTED:EHdomain-containingprotein1-like
0.000122825	0.000228974	0.0001759	0.000626033	0.000892477	0.000759255	4.31641	0.635123	0.0277263	1.55711	0.000838954	0.0012432	0.00104108	0.000819088	0.00135108	0.00108509	1.04227	0.017981	0.453627	0.343301	0.168959	-0.772218	0.0268434	1.57116	0.699719	-0.155076	0.193848	0.712538	XP_013988458	PREDICTED:F-actin-cappingproteinsubunitbetaisoformX2
0.000448207	0.000140041	0.000294124	0.000801862	0.000709186	0.000755524	2.56873	0.409718	0.0515675	1.28762	0	0	0	0	0	0	#DIV/0!	#DIV/0!	#DIV/0!	#DIV/0!	#DIV/0!	#DIV/0!	0.0982457	1.00769	#DIV/0!	#DIV/0!	0.00187027	2.7281	XP_014047754	PREDICTED:uncharacterizedproteinLOC106600711
0	0.000272897	0.000136448	0	0.00149848	0.000749238	5.491	0.739652	0.252735	0.597334	0.00690196	0.00569096	0.00629646	0.00559859	0.00523972	0.00541915	0.860666	-0.0651652	0.149617	0.825018	0.0216706	-1.66413	0.0050003	2.301	0.138257	-0.859311	0.013077	1.88349	XP_013997814	PREDICTED:SH3domain-bindingglutamicacid-rich-likeprotein3
0.000294634	0.000289095	0.000291864	0.000526304	0.000967267	0.000746786	2.55867	0.408015	0.0875876	1.05756	0	2.38521e-06	1.19261e-06	0	0	0	0	#NUM!	0.211325	0.675049	244.728	2.38868	5.37997e-05	4.26922	#DIV/0!	#DIV/0!	0.0386037	1.41337	XP_014032158	PREDICTED:V-typeprotonATPasesubunitd1
0.00050833	0.000913861	0.000711095	0.00036635	0.00112591	0.00074613	1.04927	0.020887	0.471276	0.326725	0	0	0	0	0	0	#DIV/0!	#DIV/0!	#DIV/0!	#DIV/0!	#DIV/0!	#DIV/0!	0.0362842	1.44028	#DIV/0!	#DIV/0!	0.0942011	1.02594	XP_014024756	PREDICTED:dolichyl-diphosphooligosaccharide--proteinglycosyltransferasesubunitDAD1isoformX1
0.000431797	0.000350506	0.000391152	0.000697134	0.000794719	0.000745926	1.907	0.280351	0.0152891	1.81562	0.00265911	0.00226644	0.00246277	0.00129116	0.000842946	0.00106705	0.433273	-0.363238	0.0213372	1.67086	0.158826	-0.799079	0.00461878	2.33547	0.699053	-0.15549	0.148222	0.829088	NP_001135793	adenosylhomocysteinase
0.000734999	0.000156551	0.000445775	0.000856755	0.000588345	0.00072255	1.62088	0.209752	0.238438	0.622624	0.00578162	0.00523325	0.00550743	0.00339789	0.00224407	0.00282098	0.512214	-0.290549	0.0260754	1.58377	0.0809407	-1.09183	0.00307112	2.5127	0.256134	-0.591533	0.035631	1.44817	NP_001140078	2-peptidylprolylisomeraseA
0.000380412	0.000292549	0.000336481	0.000891442	0.000551911	0.000721677	2.14478	0.331383	0.079593	1.09913	0.000140959	0.00013198	0.00013647	3.33837e-05	9.90465e-06	2.16442e-05	0.158601	-0.799694	0.00588508	2.23025	2.46561	0.391924	0.0227253	1.64349	33.3427	1.523	0.0271612	1.56605	XP_014051666	PREDICTED:V-typeprotonATPasecatalyticsubunitA-like
7.19775e-05	6.2453e-05	6.72152e-05	0.000304792	0.00111858	0.000711684	10.5881	1.02482	0.127046	0.896037	4.07536e-05	4.33626e-05	4.20581e-05	2.00614e-05	1.34785e-05	1.677e-05	0.398733	-0.399318	0.00952204	2.02127	1.59815	0.203618	0.0182157	1.73955	42.438	1.62775	0.114898	0.939687	XP_014048189	PREDICTED:syntaxin-bindingprotein2-like
0.000209952	0.000128589	0.00016927	0.000394069	0.00100647	0.00070027	4.13699	0.616685	0.113873	0.943581	0	0	0	6.05783e-07	3.3109e-06	1.95834e-06	#DIV/0!	#DIV/0!	0.142313	0.846756	#DIV/0!	#DIV/0!	0.0265966	1.57517	357.583	2.55338	0.0750717	1.12452	ACN11082	Prohibitin-2
0.000380025	0.000335326	0.000357675	0.000385041	0.00100544	0.000695243	1.94378	0.288648	0.195577	0.708683	0	3.25165e-06	1.62583e-06	6.88759e-05	0.000120777	9.48264e-05	58.325	1.76586	0.0348913	1.45728	219.996	2.34242	0.00196883	2.70579	7.33175	0.865207	0.0967713	1.01425	NP_001134457	Membranecofactorproteinprecursor
0.00054892	0.000766041	0.00065748	0.00137967	9.1675e-06	0.000694417	1.05618	0.0237375	0.481191	0.317683	8.71513e-05	0.000110173	9.8662e-05	2.32281e-05	1.13131e-05	1.72706e-05	0.175048	-0.756843	0.0122163	1.91306	6.66397	0.823733	0.018055	1.7434	40.2081	1.60431	0.213621	0.670355	XP_014032878	PREDICTED:celldivisioncontrolprotein42homologisoformX2
0.0004051	0.00218448	0.00129479	0.00115412	0.00022944	0.000691782	0.534281	-0.27223	0.304327	0.51666	1.916e-05	6.46378e-05	4.18989e-05	1.46469e-05	0.000123107	6.88768e-05	1.64388	0.215871	0.345714	0.461283	30.9028	1.49	0.147254	0.831932	10.0438	1.0019	0.156354	0.805891	XP_013980444	PREDICTED:CD9antigen-likeisoformX2
0.000359694	0.000565227	0.000462461	0.000522366	0.000850061	0.000686214	1.48383	0.171385	0.183413	0.73657	0.00122535	0.0016384	0.00143188	0.00107845	0.00140729	0.00124287	0.868	-0.0614805	0.274156	0.562003	0.322975	-0.490831	0.0261143	1.58312	0.552121	-0.257966	0.0693118	1.15919	XP_013978661	PREDICTED:proteasomesubunitalphatype-7-like
0.000285557	0.000218194	0.000251875	0.00046726	0.000898427	0.000682844	2.71104	0.433135	0.0934659	1.02935	0	0	0	0	0	0	#DIV/0!	#DIV/0!	#DIV/0!	#DIV/0!	#DIV/0!	#DIV/0!	0.00870818	2.06007	#DIV/0!	#DIV/0!	0.043441	1.3621	XP_014066986	PREDICTED:thioredoxin-relatedtransmembraneprotein1-like
0.00291148	0.00349415	0.00320282	0.000519973	0.000833255	0.000676614	0.211256	-0.675192	0.00835797	2.0779	0.00154149	0.00172077	0.00163113	0.00114504	0.0012614	0.00120322	0.737661	-0.132143	0.0285414	1.54452	1.96355	0.293043	0.0178078	1.74939	0.562335	-0.250005	0.0438248	1.35828	XP_014070022	PREDICTED:40SribosomalproteinS3
0.000580409	0.000385593	0.000483001	0.000674353	0.000675051	0.000674702	1.3969	0.145164	0.0939637	1.02704	3.01287e-06	3.69944e-06	3.35615e-06	0	0	0	0	#NUM!	0.0051504	2.28816	143.915	2.15811	0.0194278	1.71158	#DIV/0!	#DIV/0!	1.33921e-07	6.87315	NP_001133304	Arachidonate5-lipoxygenase
0.000930034	0.000537976	0.000734005	0.000799832	0.000540712	0.000670272	0.913171	-0.0394477	0.405822	0.391665	0.0035376	0.00417729	0.00385745	0.000140814	0.000189905	0.000165359	0.0428675	-1.36787	0.00373223	2.42803	0.190283	-0.720601	0.00706004	2.15119	4.05343	0.607823	0.0309684	1.50908	XP_014059766	PREDICTED:hemoglobinsubunitbeta-like
0.000628623	0.000588279	0.000608451	0.000191079	0.00113631	0.000663695	1.09079	0.0377428	0.458851	0.338328	0.00193069	0.00251402	0.00222235	0.000370384	0.000116478	0.000243431	0.109538	-0.960437	0.0124389	1.90522	0.273787	-0.562587	0.015642	1.80571	2.72642	0.435592	0.240477	0.618927	NP_001134254	40SribosomalproteinS14
0.000129224	0.000135588	0.000132406	0.000263367	0.00105743	0.000660398	4.98766	0.697897	0.157484	0.802764	2.53251e-06	0	1.26625e-06	2.56264e-06	0	1.28132e-06	1.0119	0.00513732	0.497043	0.303606	104.566	2.01939	0.000340631	3.46772	515.404	2.71215	0.119384	0.923054	XP_014003664	PREDICTED:calciumandintegrin-bindingprotein1isoformX1
0.000607687	0.000258444	0.000433065	0.00050425	0.000804793	0.000654521	1.51137	0.179371	0.218924	0.659707	0	0	0	0	0	0	#DIV/0!	#DIV/0!	#DIV/0!	#DIV/0!	#DIV/0!	#DIV/0!	0.0656567	1.18272	#DIV/0!	#DIV/0!	0.0244395	1.61191	XP_014069042	PREDICTED:probablesignalpeptidasecomplexsubunit2
0.000399267	0.00055661	0.000477939	0.000803801	0.000491091	0.000647446	1.35466	0.131831	0.217495	0.662551	5.38182e-05	8.45747e-05	6.91965e-05	2.70167e-05	6.7985e-05	4.75008e-05	0.686463	-0.163383	0.24309	0.614233	6.90698	0.839288	0.0181877	1.74022	13.6302	1.1345	0.0313311	1.50402	NP_001139994	Sorcin
0.00285824	0.00331963	0.00308893	0.000909286	0.000382737	0.000646011	0.209138	-0.679568	0.0099604	2.00172	0.00192887	0.00290099	0.00241493	0.00110856	0.00105	0.00107928	0.446919	-0.349771	0.0555906	1.255	1.2791	0.106903	0.168463	0.773496	0.598558	-0.222894	0.121777	0.914435	XP_014023415	PREDICTED:60SacidicribosomalproteinP0-like
0.000198256	0.00019536	0.000196808	0.000360745	0.000895574	0.00062816	3.19174	0.504027	0.124037	0.906447	0.00289823	0.00405161	0.00347492	0.00121172	0.00134833	0.00128002	0.36836	-0.433727	0.0317076	1.49884	0.0566367	-1.2469	0.014791	1.83	0.490741	-0.309148	0.0710228	1.1486	ACN58696	Pyruvatekinasemuscleisozyme,partial
0.000446779	0.00042717	0.000436975	0.000464897	0.000788214	0.000626556	1.43385	0.156504	0.181185	0.741877	1.18358e-05	5.05848e-05	3.12103e-05	1.88254e-05	3.30691e-05	2.59472e-05	0.831366	-0.0802076	0.411284	0.385858	14.001	1.14616	0.00142575	2.84596	24.1473	1.38287	0.032766	1.48458	XP_014061188	PREDICTED:reticulon-4isoformX6
4.34532e-05	8.23144e-05	6.28838e-05	0.000102025	0.00114386	0.000622942	9.90624	0.995909	0.197531	0.704364	0	0	0	0	0	0	#DIV/0!	#DIV/0!	#DIV/0!	#DIV/0!	#DIV/0!	#DIV/0!	0.041834	1.37847	#DIV/0!	#DIV/0!	0.177152	0.751653	XP_013997344	PREDICTED:sialoadhesin-likeisoformX3
0.000198799	8.03546e-05	0.000139577	0.000403127	0.000803032	0.00060308	4.32078	0.635562	0.0781533	1.10705	0.0055325	0.00320342	0.00436796	0.000247237	0.000276265	0.000261751	0.0599252	-1.22239	0.0359393	1.44443	0.0319546	-1.49547	0.0341715	1.46634	2.30402	0.362486	0.11538	0.937871	sp|P11251.2|	HBA_SALSARecName:Full=Hemoglobinsubunitalpha
0.000290011	0.000540648	0.00041533	0.000374832	0.000826278	0.000600555	1.44597	0.16016	0.273792	0.56258	0	5.01101e-06	2.5055e-06	0	8.17108e-06	4.08554e-06	1.63062	0.212354	0.386484	0.412869	165.767	2.2195	0.0405639	1.39186	146.995	2.1673	0.0591786	1.22784	XP_014038578	PREDICTED:deoxyribonucleasegamma-like
0.000367972	0.000312728	0.00034035	0.000600253	0.000599071	0.000599662	1.7619	0.245981	0.00558085	2.2533	2.36986e-05	1.89365e-05	2.13175e-05	1.59344e-05	1.65949e-05	1.62646e-05	0.762971	-0.117492	0.0851536	1.0698	15.9657	1.20319	0.00373358	2.42787	36.869	1.56666	6.73137e-07	6.1719	XP_013981600	PREDICTED:annexinA2-like
0.000117251	0.000184216	0.000150733	0.000321908	0.000874758	0.000598333	3.96948	0.598734	0.124599	0.904486	0.000650413	0.000671495	0.000660954	0.000469503	0.00059795	0.000533726	0.807509	-0.0928526	0.0948939	1.02276	0.228054	-0.641962	0.00234995	2.62894	1.12105	0.0496241	0.420534	0.376199	ACN12455	Proteasomesubunitalphatype-1
0.00127632	0.000708138	0.000992229	0.000702042	0.000484767	0.000593404	0.598052	-0.223261	0.160044	0.79576	0.00160994	0.00313845	0.0023742	0.00019938	0.00012537	0.000162375	0.0683915	-1.165	0.050868	1.29356	0.417922	-0.378905	0.116086	0.935222	3.65453	0.562831	0.0320747	1.49384	NP_001134368	40SribosomalproteinS8
0.000231951	0.000296712	0.000264331	0.000334965	0.000848333	0.000591649	2.23829	0.349916	0.166632	0.778242	1.05725e-06	1.01453e-05	5.6013e-06	9.67821e-06	1.17068e-05	1.06925e-05	1.90893	0.280791	0.194153	0.711855	47.1911	1.67386	0.00779945	2.10794	55.3331	1.74298	0.0759718	1.11935	XP_014065278	PREDICTED:semaphorin-4F-like
0.00045162	0.000215248	0.000333434	0.000725853	0.000444128	0.00058499	1.75444	0.244138	0.152357	0.817138	0.000109355	0.000122665	0.00011601	1.2809e-05	7.13458e-06	9.97181e-06	0.0859563	-1.06572	0.00231123	2.63616	2.87418	0.458514	0.103825	0.983698	58.6644	1.76837	0.0275592	1.55973	XP_014058256	PREDICTED:V-typeprotonATPasesubunitB,brainisoform
0.00081112	0.000552247	0.000681684	0.000729367	0.000438846	0.000584107	0.856859	-0.0670907	0.332883	0.477708	0.00187102	0.00349933	0.00268518	2.44931e-05	7.29644e-06	1.58948e-05	0.00591946	-2.22772	0.0408941	1.38834	0.253869	-0.59539	0.0678425	1.1685	36.7483	1.56524	0.0298823	1.52459	XP_014050468	PREDICTED:highmobilitygroupproteinB2-likeisoformX2
2.91463e-05	0.000147205	8.81758e-05	0.00034166	0.000826033	0.000583847	6.62139	0.820949	0.0925431	1.03366	0.000801609	0.00129852	0.00105007	0.000608419	0.000540576	0.000574497	0.547106	-0.261929	0.0991739	1.0036	0.0839716	-1.07587	0.0319063	1.49612	1.01627	0.00701061	0.486489	0.312927	XP_013997489	PREDICTED:chlorideintracellularchannelprotein1-like
0.000459051	0.000368159	0.000413605	0.000757632	0.000408852	0.000583242	1.41014	0.149263	0.222956	0.651781	0.000913674	0.00086903	0.000891352	0.000763785	0.000637797	0.000700791	0.786211	-0.104461	0.0520685	1.28342	0.464019	-0.333464	0.00552309	2.25782	0.832262	-0.0797398	0.29547	0.529486	ADM15939	Galectin-9
0.00428142	0.000798456	0.00253994	0.000858815	0.000291874	0.000575345	0.226519	-0.644895	0.190696	0.719659	8.74451e-06	2.43533e-06	5.58992e-06	8.70042e-06	1.14015e-06	4.92029e-06	0.880206	-0.0554157	0.452134	0.344732	454.378	2.65742	0.141424	0.849478	116.933	2.06794	0.0909328	1.04128	XP_014014039	PREDICTED:sarcoplasmic/endoplasmicreticulumcalciumATPase1isoformX4
0.000385059	0.000567445	0.000476252	0.000626669	0.000508713	0.000567691	1.192	0.0762751	0.244221	0.612216	0.000718349	0.00085284	0.000785594	0.000646261	0.00128432	0.000965292	1.22874	0.0894606	0.31844	0.496973	0.606232	-0.217361	0.0560281	1.25159	0.588103	-0.230547	0.172556	0.763069	XP_014006153	PREDICTED:actin-relatedprotein2/3complexsubunit2-like
0.000142324	0.000133712	0.000138018	0.00010421	0.00102318	0.000563695	4.08422	0.611109	0.226023	0.645848	4.66643e-06	0	2.33321e-06	0	1.05266e-05	5.2633e-06	2.25582	0.353304	0.330693	0.480575	59.1536	1.77198	0.000650074	3.18704	107.099	2.02979	0.174129	0.75913	XP_014047543	PREDICTED:ras-relatedproteinRap-2b-like
0.00854324	0.00415753	0.00635039	0.000455658	0.00065487	0.000555264	0.0874378	-1.0583	0.0592547	1.22728	0.00136576	0.00199909	0.00168243	0.000780059	0.000858838	0.000819448	0.487064	-0.312414	0.0569248	1.2447	3.77454	0.576864	0.0848537	1.07133	0.677607	-0.169022	0.0662439	1.17885	XP_014022655	myosin light polypeptide 6 isoform X1
0.000557004	0.000801655	0.000679329	0.000610977	0.000497579	0.000554278	0.815919	-0.0883527	0.225792	0.646291	0.00132515	0.00168493	0.00150504	0.00129068	0.00116184	0.00122626	0.814767	-0.0889668	0.14098	0.850843	0.45137	-0.345467	0.0314653	1.50217	0.452008	-0.344853	0.0079607	2.09905	NP_001167367	Actin-relatedprotein2/3complexsubunit1B
6.60427e-05	6.75033e-05	6.6773e-05	0.000115097	0.000990171	0.000552634	8.27631	0.917837	0.191214	0.718481	1.43589e-05	2.7633e-05	2.0996e-05	1.50804e-05	1.46539e-05	1.48672e-05	0.708098	-0.149907	0.226735	0.644482	3.18028	0.502465	0.0103098	1.98675	37.1714	1.57021	0.172013	0.764439	XP_014051207	PREDICTED:rho-relatedGTP-bindingproteinRhoG-like
0.00013575	0.000112091	0.00012392	0.000556235	0.000546646	0.000551441	4.44996	0.648356	0.000445097	3.35154	0.0015786	0.00191426	0.00174643	0.0022086	0.00253555	0.00237208	1.35824	0.132978	0.0581393	1.23553	0.0709565	-1.14901	0.00529135	2.27643	0.232472	-0.63363	0.00398653	2.3994	XP_013987532	PREDICTED:WDrepeat-containingprotein1-like
0.00067144	0.00082078	0.00074611	0.000257608	0.000837379	0.000547494	0.733797	-0.134424	0.28763	0.541166	0.000103228	0.000197516	0.000150372	1.89767e-05	3.70985e-05	2.80376e-05	0.186455	-0.729427	0.0628128	1.20195	4.96176	0.695635	0.0106371	1.97318	19.5271	1.29064	0.107582	0.968261	XP_014069020	PREDICTED:60SribosomalproteinL35a
0.000332997	0.000556556	0.000444776	0.000423	0.000661684	0.000542342	1.21936	0.0861318	0.305634	0.514799	0.00297138	0.00461278	0.00379208	0.00133146	0.00138085	0.00135616	0.357629	-0.446568	0.0486569	1.31286	0.117291	-0.930736	0.0280624	1.55187	0.399911	-0.398036	0.0108492	1.9646	XP_014030244	PREDICTED:40SribosomalproteinSAisoformX2
0.000539504	0.000336289	0.000437897	0.000462928	0.000606407	0.000534667	1.22099	0.0867118	0.258993	0.586712	0.000423422	0.000418732	0.000421077	0.000377719	0.000338784	0.000358252	0.850799	-0.0701732	0.042578	1.37082	1.03995	0.0170105	0.441885	0.354691	1.49244	0.173896	0.0704759	1.15196	XP_014058600	PREDICTED:uncharacterizedproteinLOC106606767
0.00134796	0.0017029	0.00152543	0.00042091	0.000646296	0.000533603	0.349805	-0.456174	0.0210544	1.67666	0.000758737	0.0011544	0.000956569	7.65981e-05	5.52835e-05	6.59408e-05	0.0689347	-1.16156	0.0230446	1.63743	1.59469	0.202676	0.0828315	1.0818	8.09215	0.908064	0.0269469	1.56949	ACH85370	40SribosomalproteinS4,partial
0	6.2453e-05	3.12265e-05	0	0.00106402	0.000532008	17.0371	1.23139	0.223287	0.651137	0	0	0	0	0	0	#DIV/0!	#DIV/0!	#DIV/0!	#DIV/0!	#DIV/0!	#DIV/0!	0.211325	0.675049	#DIV/0!	#DIV/0!	0.211325	0.675049	XP_014057037	PREDICTED:B-cellantigenreceptorcomplex-associatedproteinalphachain-likeisoformX2
0.000786989	0.000139402	0.000463196	0.000689954	0.000364757	0.000527356	1.13852	0.056339	0.437879	0.358646	5.48147e-06	3.30395e-06	4.39271e-06	0	0	0	0	#NUM!	0.0281476	1.55056	105.446	2.02303	0.146104	0.835337	#DIV/0!	#DIV/0!	0.0416764	1.38011	XP_014044411	PREDICTED:integrinalpha-L-like
0.000402849	0.000251008	0.000326929	0.000561658	0.000492086	0.000526872	1.61158	0.207252	0.0694928	1.15806	7.75123e-05	9.00994e-05	8.38059e-05	2.99334e-05	3.61208e-05	3.30271e-05	0.394091	-0.404404	0.00927224	2.03282	3.90102	0.591179	0.0428723	1.36782	15.9527	1.20283	0.00248184	2.60523	NP_001135199	Bactericidalpermeability-increasingproteinprecursor
0.000262176	0.00021383	0.000238003	0.000523608	0.000525601	0.000524605	2.20419	0.343249	0.00352532	2.4528	0.00102594	0.000867583	0.000946759	0.00118095	0.00104353	0.00111224	1.17479	0.0699591	0.127596	0.894164	0.251387	-0.599656	0.00668482	2.17491	0.471665	-0.326367	0.00670006	2.17392	ACI67145	Peroxiredoxin
0.000225774	8.27071e-05	0.00015424	0.000351839	0.000696047	0.000523943	3.39692	0.531086	0.0928758	1.0321	0.000633967	0.000617752	0.000625859	0.000492696	0.000701447	0.000597071	0.954003	-0.0204504	0.404567	0.39301	0.246446	-0.608279	0.0112586	1.94852	0.877521	-0.0567423	0.375589	0.425288	XP_014066712	PREDICTED:proteasomesubunitalphatype-3
0.000138165	0.000297039	0.000217602	0.000348204	0.000688108	0.000518156	2.38121	0.376797	0.125151	0.902565	0	0	0	0	0	0	#DIV/0!	#DIV/0!	#DIV/0!	#DIV/0!	#DIV/0!	#DIV/0!	0.0557146	1.25403	#DIV/0!	#DIV/0!	0.0464209	1.33329	AAB08524	cytochromecoxidasesubunitII,partial(mitochondrion)
0.000574794	0.000654054	0.000614424	0.000515943	0.000515348	0.000515646	0.839235	-0.0761166	0.0651262	1.18624	0.00151893	0.0022931	0.00190602	0.000820998	0.00128794	0.00105447	0.553232	-0.257093	0.100142	0.999386	0.32236	-0.491659	0.040009	1.39784	0.48901	-0.310682	0.0736748	1.13268	XP_014071930	PREDICTED:actin-relatedprotein2-A-likeisoformX2
0.000362647	0.000288677	0.000325662	0.000624791	0.000397082	0.000510937	1.56892	0.1956	0.130889	0.883097	3.92332e-06	3.52458e-06	3.72395e-06	1.60251e-07	1.19312e-05	6.04574e-06	1.62348	0.210446	0.365726	0.436845	87.4506	1.94176	0.00647136	2.189	84.5118	1.92692	0.0236961	1.62532	XP_014012916	PREDICTED:copine-3isoformX2
0	0.00017664	8.83201e-05	0.00043433	0.000570772	0.000502551	5.69011	0.755121	0.032765	1.48459	0.00112213	0.000907605	0.00101487	0.000888205	0.000414997	0.000651601	0.642056	-0.192427	0.148446	0.82843	0.0870262	-1.06035	0.0108783	1.96344	0.771256	-0.112801	0.303259	0.518186	XP_014068474	PREDICTED:ubiquitin-conjugatingenzymeE2D2isoformX2
0.000109196	7.49497e-05	9.20728e-05	0.000423091	0.000581596	0.000502344	5.45594	0.73687	0.0184541	1.73391	0.000552569	0.00106276	0.000807666	0.000234675	0.000208487	0.000221581	0.274347	-0.561699	0.0743555	1.12869	0.113999	-0.943101	0.0537326	1.26976	2.26709	0.355468	0.036502	1.43768	XP_014001021	PREDICTED:glucose-6-phosphate1-dehydrogenase-likeisoformX3
4.56751e-05	0.000116958	8.13164e-05	0	0.00100217	0.000501084	6.16215	0.789732	0.24565	0.609684	0	0	0	0	0	0	#DIV/0!	#DIV/0!	#DIV/0!	#DIV/0!	#DIV/0!	#DIV/0!	0.0750211	1.12482	#DIV/0!	#DIV/0!	0.211325	0.675049	XP_014051219	PREDICTED:syntaxin-11isoformX1
0.000168638	0.000204559	0.000186598	0.000393221	0.000599544	0.000496382	2.66016	0.424908	0.0488928	1.31076	0.000846238	0.00142298	0.00113461	0.00077246	0.00102832	0.000900388	0.793568	-0.100416	0.267587	0.572534	0.164461	-0.783938	0.0408346	1.38897	0.551298	-0.258613	0.0665974	1.17654	XP_014035159	PREDICTED:peroxiredoxin-1isoformX1
0.00122535	0.00075397	0.000989658	0.000211764	0.000779379	0.000495571	0.50075	-0.300379	0.156192	0.806342	0.00172382	0.00165864	0.00169123	0.00125556	0.00155574	0.00140565	0.831138	-0.0803267	0.102028	0.991281	0.585169	-0.232719	0.0491704	1.3083	0.352557	-0.452771	0.0525892	1.2791	XP_014032782	PREDICTED:40SribosomalproteinS18isoformX2
0.00193111	0.00248827	0.00220969	0.000353141	0.00062574	0.000489441	0.221498	-0.65463	0.0154997	1.80968	0.000397026	0.000718013	0.00055752	0.000141681	0.000106417	0.000124049	0.222501	-0.652667	0.057623	1.2394	3.96342	0.59807	0.0179219	1.74662	3.94555	0.596107	0.0585663	1.23235	XP_014024138	PREDICTED:60SribosomalproteinL36isoformX2
9.77982e-05	9.88416e-05	9.83199e-05	0.000362563	0.000615829	0.000489196	4.97555	0.696841	0.0454393	1.34257	0.00100015	0.0012363	0.00111822	0.000780147	0.000915184	0.000847666	0.758048	-0.120303	0.0924956	1.03388	0.0879252	-1.05589	0.00656992	2.18244	0.577109	-0.238742	0.0648943	1.18779	NP_001135087	14-3-3proteinbeta/alpha
0.00106705	0.000972981	0.00102002	0.000934066	4.24126e-05	0.000488239	0.478658	-0.319974	0.178679	0.747925	0.000386971	0.000352042	0.000369506	0.000405085	0.000358498	0.000381792	1.03325	0.0142047	0.357036	0.447288	2.76049	0.440985	0.00294814	2.53045	1.27881	0.106806	0.416872	0.379997	XP_014062103	PREDICTED:ependymin-like
0.000127501	0.000217157	0.000172329	0.000206674	0.000757682	0.000482178	2.79801	0.446849	0.191279	0.718332	0.0001257	0.000183236	0.000154468	0.000107652	0.000152588	0.00013012	0.842372	-0.0744962	0.286702	0.54257	1.11563	0.0475199	0.384644	0.414941	3.70565	0.568865	0.165394	0.78148	ACI67093	IgkappachainV-IIIregionCLLprecursor
0	0	0	0	0.000944299	0.000472149	#DIV/0!	#DIV/0!	0.211325	0.675049	0	0	0	0	0	0	#DIV/0!	#DIV/0!	#DIV/0!	#DIV/0!	#DIV/0!	#DIV/0!	#DIV/0!	#DIV/0!	#DIV/0!	#DIV/0!	0.211325	0.675049	XP_014021301	PREDICTED:myelin-associatedglycoprotein-likeisoformX2
5.60538e-05	1.75568e-05	3.68053e-05	0.000145383	0.000798158	0.00047177	12.818	1.10782	0.157409	0.802969	3.98117e-05	1.41569e-05	2.69843e-05	2.89889e-05	4.24611e-05	3.5725e-05	1.32392	0.121862	0.303811	0.517397	1.36395	0.134799	0.356228	0.448271	13.2056	1.12076	0.156682	0.80498	XP_014023782	PREDICTED:mesencephalicastrocyte-derivedneurotrophicfactor-like
0.00149766	0.00162002	0.00155884	0.000405339	0.00051393	0.000459634	0.294856	-0.530389	0.00274594	2.56131	0.000975582	0.00147735	0.00122647	7.12897e-05	4.22396e-05	5.67646e-05	0.046283	-1.33458	0.0215951	1.66564	1.271	0.104146	0.163458	0.786594	8.09719	0.908335	0.00945645	2.02427	XP_014064854	PREDICTED:40SribosomalproteinS3aisoformX1
0.000140818	0.000156993	0.000148906	0.00018163	0.000733996	0.000457813	3.07452	0.487777	0.189918	0.721435	0	2.17915e-06	1.08957e-06	0	0	0	0	#NUM!	0.211325	0.675049	136.664	2.13565	0.00151702	2.81901	#DIV/0!	#DIV/0!	0.119622	0.92219	XP_014004519	PREDICTED:guaninenucleotide-bindingproteinG(o)subunitalphaisoformX2
0	0.000776603	0.000388302	0.000601313	0.000314125	0.000457719	1.17877	0.0714296	0.441131	0.355433	0	9.07037e-05	4.53519e-05	5.14417e-05	0	2.57209e-05	0.56714	-0.24631	0.371361	0.430204	8.56198	0.932574	0.236437	0.626284	17.7956	1.25031	0.0488097	1.31149	XP_014051057	PREDICTED:meioticnucleardivisionprotein1homolog
0.000618215	0.000685486	0.000651851	0.000902681	0	0.000451341	0.692399	-0.159644	0.350529	0.455276	1.27651e-05	1.28727e-05	1.28189e-05	0	5.07681e-06	2.53841e-06	0.198021	-0.703289	0.0279634	1.55341	50.8509	1.7063	0.0013795	2.86028	177.805	2.24994	0.212413	0.672818	XP_014007217	PREDICTED:grancalcin-like
8.18744e-05	4.93726e-05	6.56235e-05	0.0003293	0.000567512	0.000448406	6.833	0.834612	0.0430395	1.36613	1.28556e-05	1.48038e-05	1.38297e-05	1.6134e-06	7.56396e-07	1.1849e-06	0.0856778	-1.06713	0.00350418	2.45541	4.74511	0.676247	0.0431074	1.36545	378.434	2.57799	0.0320886	1.49365	XP_014037354	PREDICTED:cytoplasmicFMR1-interactingprotein1homolog
0.000471104	0.000275314	0.000373209	0.000441753	0.000447958	0.000444855	1.19197	0.0762664	0.270286	0.568177	0	4.39915e-06	2.19958e-06	2.38979e-07	4.93445e-06	2.58671e-06	1.17601	0.0704096	0.457608	0.339506	169.673	2.22961	0.0315664	1.50078	171.977	2.23547	3.86965e-05	4.41233	XP_013986946	PREDICTED:LOWQUALITYPROTEIN:integrinalpha-L-like
0.00107218	0.000265861	0.000669022	0.000519821	0.0003606	0.000440211	0.657991	-0.18178	0.31683	0.499174	0.00479212	0.00270202	0.00374707	0.0133585	0.00836869	0.0108636	2.89923	0.462283	0.059594	1.2248	0.178545	-0.748251	0.0554204	1.25633	0.0405215	-1.39231	0.0264228	1.57802	XP_014000972	lysozyme CII
0.00434072	0.00639237	0.00536655	0.000372742	0.000499503	0.000436122	0.0812669	-1.09009	0.0204062	1.69024	0.000668222	0.0013947	0.00103146	0.000134657	0.000137771	0.000136214	0.132059	-0.87923	0.0663241	1.17833	5.20286	0.716242	0.0288116	1.54043	3.20174	0.505386	0.02095	1.67882	ACH85352	RPL7a
0.000234499	0.000222866	0.000228683	0.000428241	0.000443671	0.000435956	1.90638	0.28021	0.00108294	2.9654	0	2.72784e-06	1.36392e-06	0	1.48641e-05	7.43206e-06	5.44905	0.736321	0.253102	0.596704	167.666	2.22444	0.000345025	3.46215	58.6589	1.76833	0.000312167	3.50561	XP_013984221	PREDICTED:surfeitlocusprotein4
0.000130466	0	6.52331e-05	0.000227223	0.000640639	0.000433931	6.65201	0.822953	0.115527	0.937318	0	0	0	0	0	0	#DIV/0!	#DIV/0!	#DIV/0!	#DIV/0!	#DIV/0!	#DIV/0!	0.211325	0.675049	#DIV/0!	#DIV/0!	0.0853214	1.06894	XP_013981326	PREDICTED:phosphatecarrierprotein,mitochondrial-likeisoformX2
0.00045559	0.000442605	0.000449097	0.000631819	0.00023182	0.00043182	0.961529	-0.0170378	0.46953	0.328336	3.56305e-06	1.52842e-06	2.54573e-06	0	2.22591e-05	1.11295e-05	4.37184	0.640664	0.261371	0.582742	176.412	2.24653	0.000108251	3.96557	38.7994	1.58883	0.0852623	1.06924	AAN75109	MHCclassI,partial
8.6996e-05	9.38749e-05	9.04354e-05	0.000311184	0.000548977	0.00043008	4.75566	0.677211	0.0519417	1.28448	0.000561004	0.000859375	0.000710189	0.000102681	0.000144923	0.000123802	0.174323	-0.758646	0.0300652	1.52194	0.12734	-0.895036	0.0266881	1.57368	3.47394	0.540822	0.063299	1.1986	XP_014036554	PREDICTED:proteasomeactivatorcomplexsubunit1isoformX1
0	2.72224e-05	1.36112e-05	0	0.000859842	0.000429921	31.5858	1.49949	0.217611	0.662319	0	2.54759e-05	1.27379e-05	2.07858e-05	3.09255e-05	2.58557e-05	2.02981	0.307456	0.219818	0.657938	1.06856	0.028797	0.483447	0.315651	16.6277	1.22083	0.223265	0.65118	XP_014003666	PREDICTED:GTPaseKRasisoformX1
0.00017153	0.000147516	0.000159523	0.000338418	0.000513147	0.000425783	2.66909	0.426364	0.0472079	1.32599	0	0	0	0	8.75499e-07	4.3775e-07	#DIV/0!	#DIV/0!	0.211325	0.675049	#DIV/0!	#DIV/0!	0.00280886	2.55147	972.663	2.98796	0.0198469	1.70231	XP_014022575	PREDICTED:guaninenucleotide-bindingproteinG(i)subunitalpha-2-like
0.00017823	0.000137092	0.000157661	0.000467775	0.000382069	0.000424922	2.69516	0.430585	0.0151035	1.82092	0.000226885	0.000191549	0.000209217	0.00024928	0.000186272	0.000217776	1.04091	0.0174129	0.417375	0.379474	0.753576	-0.122873	0.0988078	1.00521	1.95119	0.290299	0.0300251	1.52252	XP_014062071	PREDICTED:ras-relatedproteinRab-1B
0	0.000472456	0.000236228	0	0.000846394	0.000423197	1.79148	0.253211	0.368417	0.43366	0	0	0	0	0	0	#DIV/0!	#DIV/0!	#DIV/0!	#DIV/0!	#DIV/0!	#DIV/0!	0.211325	0.675049	#DIV/0!	#DIV/0!	0.211325	0.675049	XP_014007450	PREDICTED:T-cellsurfaceantigenCD2-like
0.00238694	0.00165929	0.00202311	0.000368107	0.000474171	0.000421139	0.208164	-0.681595	0.024424	1.61218	0.00149971	0.00214879	0.00182425	0.00106244	0.00157333	0.00131789	0.722425	-0.141207	0.172477	0.763268	1.10901	0.0449353	0.361439	0.441965	0.319557	-0.495452	0.0376086	1.42471	XP_014063634	PREDICTED:40SribosomalproteinS16isoformX1
0.00022575	0.000170337	0.000198043	0.000635212	0.000203065	0.000419139	2.1164	0.325597	0.208473	0.68095	0	0	0	0	0	0	#DIV/0!	#DIV/0!	#DIV/0!	#DIV/0!	#DIV/0!	#DIV/0!	0.00950771	2.02192	#DIV/0!	#DIV/0!	0.0959745	1.01784	XP_014016878	PREDICTED:voltage-dependentanionchannel3isoformX3
0.0001771	0.000167528	0.000172314	0.000318818	0.00050811	0.000413464	2.39948	0.380117	0.0629587	1.20094	0.00272483	0.00216364	0.00244424	0.00130493	0.000983048	0.00114399	0.468035	-0.329721	0.0283405	1.54759	0.0704981	-1.15182	0.00745886	2.12733	0.361423	-0.441984	0.0297735	1.52617	XP_013996438	PREDICTED:elongationfactor2-like
0.000228693	0.000196796	0.000212744	0.000231794	0.000593626	0.00041271	1.93994	0.287787	0.192841	0.7148	0	0	0	0	0	0	#DIV/0!	#DIV/0!	#DIV/0!	#DIV/0!	#DIV/0!	#DIV/0!	0.0027864	2.55496	#DIV/0!	#DIV/0!	0.0750364	1.12473	NP_001133163	ATPsynthasesubunitb,mitochondrial
0	0.00054772	0.00027386	0	0.000819529	0.000409765	1.49626	0.175006	0.40431	0.393286	0	0	0	0	0	0	#DIV/0!	#DIV/0!	#DIV/0!	#DIV/0!	#DIV/0!	#DIV/0!	0.211325	0.675049	#DIV/0!	#DIV/0!	0.211325	0.675049	XP_014017143	PREDICTED:vesicle-associatedmembraneprotein8-like
5.66371e-05	2.76369e-05	4.2137e-05	0.000298921	0.000515804	0.000407362	9.66757	0.985318	0.0396097	1.4022	0.000184482	0.000152426	0.000168454	0.000138433	0.000119018	0.000128725	0.764155	-0.116818	0.0840453	1.07549	0.250139	-0.601818	0.0140258	1.85307	3.16459	0.500318	0.0623721	1.20501	XP_013987099	PREDICTED:14-3-3proteinzeta/delta
0.00120182	0.000820871	0.00101135	0.000330421	0.000469753	0.000400087	0.395599	-0.402745	0.0473547	1.32464	7.63689e-05	6.0873e-05	6.86209e-05	1.11001e-05	4.9508e-06	8.02545e-06	0.116953	-0.931987	0.00920151	2.03614	14.7381	1.16844	0.0192709	1.7151	49.8523	1.69768	0.0151049	1.82088	ACI70186	60SribosomalproteinL8
9.43394e-05	3.11292e-05	6.27343e-05	1.27318e-05	0.000778368	0.00039555	6.30516	0.799696	0.238794	0.621977	0	0	0	0	0	0	#DIV/0!	#DIV/0!	#DIV/0!	#DIV/0!	#DIV/0!	#DIV/0!	0.092784	1.03253	#DIV/0!	#DIV/0!	0.20503	0.688183	XP_014026431	PREDICTED:erlin-2-likeisoformX2
0.000232807	0.000124073	0.00017844	0.000701921	7.75255e-05	0.000389723	2.18405	0.339263	0.286784	0.542445	0	0	0	0	0	0	#DIV/0!	#DIV/0!	#DIV/0!	#DIV/0!	#DIV/0!	#DIV/0!	0.0408124	1.38921	#DIV/0!	#DIV/0!	0.169117	0.771814	XP_014064888	PREDICTED:mucin-5AC-like
4.29038e-05	6.50999e-05	5.40019e-05	0.000202306	0.000574	0.000388153	7.18776	0.856594	0.107268	0.969528	0.000558142	0.000552858	0.0005555	0.000448792	0.000361693	0.000405243	0.729509	-0.136969	0.0374772	1.42623	0.0972131	-1.01228	0.000258538	3.58748	0.957828	-0.0187124	0.468409	0.329375	XP_014055607	PREDICTED:lysozymegisoformX3
0.000101037	8.57376e-05	9.33871e-05	0.000217674	0.00055315	0.000385412	4.12704	0.615638	0.112069	0.950515	0.000515088	0.000882856	0.000698972	0.000281434	0.000294258	0.000287846	0.411813	-0.3853	0.0775114	1.11063	0.133606	-0.874173	0.040631	1.39114	1.33895	0.126765	0.30993	0.508737	XP_014045434	PREDICTED:gelsolin-like
0.000427223	0.000425334	0.000426278	0.00057323	0.000194376	0.000383803	0.900358	-0.0455847	0.421702	0.374994	2.08167e-05	5.71432e-05	3.898e-05	1.38782e-05	2.70255e-05	2.04518e-05	0.524676	-0.280109	0.219338	0.658886	10.9358	1.03885	0.00109901	2.959	18.7662	1.27338	0.0976408	1.01037	NP_001134743	AnnexinA1
0.00116268	0.00130391	0.00123329	0.000620641	0.000123011	0.000371826	0.30149	-0.520727	0.0397671	1.40048	0.000964133	0.00134921	0.00115667	2.58438e-05	1.08823e-05	1.83631e-05	0.0158758	-1.79927	0.0137389	1.86205	1.06624	0.0278563	0.372288	0.429122	20.2486	1.30639	0.145733	0.836443	XP_013997572	PREDICTED:40SribosomalproteinS27
0.00167048	0.00332835	0.00249942	0.000372015	0.00036655	0.000369282	0.147747	-0.83048	0.0619552	1.20792	0.00185573	0.00321033	0.00253303	0.000310139	0.0003639	0.00033702	0.13305	-0.875985	0.0417565	1.37928	0.986731	-0.00580129	0.488902	0.310779	1.09573	0.0397035	0.17743	0.750972	XP_013997824	PREDICTED:60SribosomalproteinL12isoformX2
1.93186e-05	0.000764805	0.000392062	0.000150178	0.000577439	0.000363809	0.927937	-0.0324813	0.476775	0.321687	2.21933e-05	0.00029339	0.000157792	0.000170879	0.000296493	0.000233686	1.48098	0.170548	0.331009	0.48016	2.48468	0.39527	0.307309	0.512424	1.55683	0.192241	0.309053	0.509967	XP_014067624	PREDICTED:ras-relatedproteinRab-6CisoformX3
0.000178724	0.000217685	0.000198204	0.000479196	0.000247567	0.000363382	1.83337	0.26325	0.147419	0.831446	0.000625396	0.000927786	0.000776591	0.000433176	0.000655942	0.000544559	0.701217	-0.154147	0.171029	0.766931	0.255224	-0.593079	0.0314887	1.50185	0.667295	-0.175682	0.188298	0.725153	XP_014070487	PREDICTED:galectin-9B-like
0.000153465	6.06314e-05	0.000107048	0.00030358	0.000422153	0.000362867	3.38976	0.530168	0.038393	1.41575	0	0	0	0	0	0	#DIV/0!	#DIV/0!	#DIV/0!	#DIV/0!	#DIV/0!	#DIV/0!	0.0737579	1.13219	#DIV/0!	#DIV/0!	0.0128355	1.89159	XP_014028004	PREDICTED:transmembraneemp24domain-containingprotein7-like
0	8.56849e-05	4.28424e-05	0	0.000724053	0.000362026	8.45018	0.926866	0.236804	0.62561	0	0	0	0	1.10002e-06	5.5001e-07	#DIV/0!	#DIV/0!	0.211325	0.675049	#DIV/0!	#DIV/0!	0.211325	0.675049	658.217	2.81837	0.211618	0.674448	XP_014042430	PREDICTED:V-setandimmunoglobulindomain-containingprotein2-likeisoformX2
0.000143919	0.000148343	0.000146131	0.000308397	0.000405966	0.000357182	2.44426	0.388147	0.0247961	1.60562	0	6.28485e-07	3.14243e-07	0	5.29659e-07	2.64829e-07	0.842755	-0.0742988	0.457641	0.339475	465.026	2.66748	0.000117374	3.93043	1348.72	3.12992	0.00908764	2.04155	XP_014052550	PREDICTED:transientreceptorpotentialcationchannelsubfamilyVmember1isoformX2
0.000104488	0.000126346	0.000115417	0.000222864	0.000487228	0.000355046	3.0762	0.488015	0.106276	0.973563	1.69127e-05	2.86893e-05	2.2801e-05	5.28408e-05	0.000110915	8.18779e-05	3.59098	0.555213	0.092165	1.03543	5.06193	0.704316	0.00874819	2.05808	4.33629	0.637118	0.0905064	1.04332	NP_001133194	ferritin,heavypolypeptide1-1
0.000247872	0.000533013	0.000390442	6.87925e-05	0.000639987	0.00035439	0.907662	-0.0420757	0.460195	0.337058	0.00158435	0.00255326	0.00206881	0.00149478	0.00375645	0.00262561	1.26914	0.103511	0.347596	0.458925	0.188728	-0.724163	0.0399206	1.3988	0.134974	-0.869749	0.0954334	1.0203	XP_014018341	PREDICTED:40SribosomalproteinS25-like
0.000288171	0.000401973	0.000345072	0.000481226	0.000224827	0.000353026	1.02305	0.00989738	0.479966	0.31879	0.000621837	0.000865096	0.000743467	0.00245107	0.00150296	0.00197701	2.65918	0.424748	0.0639497	1.19416	0.464139	-0.333352	0.0486537	1.31288	0.178565	-0.748202	0.0402742	1.39497	XP_014035710	PREDICTED:metalloproteinaseinhibitor2-like
0.000182446	5.12833e-05	0.000116865	0.000698588	0	0.000349294	2.98887	0.475507	0.290131	0.537406	5.2846e-05	4.69033e-05	4.98746e-05	0.000883659	0.000433066	0.000658362	13.2003	1.12059	0.0570583	1.24368	2.34317	0.369804	0.207432	0.683123	0.53055	-0.275274	0.267309	0.572986	NP_001158733	Lowchoriolyticenzymeprecursor
0.000172109	3.30181e-05	0.000102564	0.000318242	0.000378939	0.000348591	3.39878	0.531323	0.0416971	1.37989	3.96087e-05	3.3623e-05	3.66159e-05	2.80489e-05	3.73286e-05	3.26888e-05	0.892749	-0.0492707	0.275346	0.560122	2.80107	0.447324	0.221719	0.654197	10.6639	1.02792	0.00465658	2.33193	XP_014037768	PREDICTED:ras-relatedproteinRab-10
0	0	0	0	0.000696406	0.000348203	#DIV/0!	#DIV/0!	0.211325	0.675049	0	0	0	0	0	0	#DIV/0!	#DIV/0!	#DIV/0!	#DIV/0!	#DIV/0!	#DIV/0!	#DIV/0!	#DIV/0!	#DIV/0!	#DIV/0!	0.211325	0.675049	NP_001134599	P2Ypurinoceptor5
1.07076e-05	6.74306e-05	3.90691e-05	0.000206114	0.000487701	0.000346907	8.87933	0.94838	0.082657	1.08272	0.000524386	0.000510378	0.000517382	0.000718849	0.000621934	0.000670391	1.29574	0.112517	0.0444712	1.35192	0.075513	-1.12198	0.00185478	2.73171	0.51747	-0.286115	0.080962	1.09172	NP_001134944	glutathioneS-transferaseomega1
0.00147155	0.000738899	0.00110522	0	0.000692738	0.000346369	0.313393	-0.503911	0.135602	0.867733	0	7.6055e-06	3.80275e-06	0	0	0	0	#NUM!	0.211325	0.675049	290.638	2.46335	0.0475548	1.32281	#DIV/0!	#DIV/0!	0.211325	0.675049	XP_014002104	PREDICTED:proteolipidprotein2-like
3.86245e-05	8.48214e-05	6.1723e-05	9.42185e-05	0.000595012	0.000344615	5.58326	0.746888	0.188729	0.724162	6.30317e-06	1.49863e-05	1.06447e-05	0	6.16628e-05	3.08314e-05	2.8964	0.461858	0.291629	0.53517	5.79844	0.763311	0.080918	1.09196	11.1774	1.04834	0.169799	0.770065	XP_014013281	PREDICTED:carcinoembryonicantigen-relatedcelladhesionmolecule20-like
9.52253e-05	0.000109333	0.000102279	0.00022287	0.000458848	0.000340859	3.33263	0.522787	0.0905082	1.04331	0.00010535	0.000208855	0.000157102	1.57494e-05	9.9931e-06	1.28713e-05	0.0819291	-1.08656	0.0542632	1.26549	0.651035	-0.186395	0.202009	0.69463	26.4821	1.42295	0.0543832	1.26454	XP_014054405	PREDICTED:fermitinfamilyhomolog3-like
0.00511452	0.00429588	0.0047052	0.000473683	0.000206146	0.000339914	0.0722422	-1.14121	0.00479576	2.31914	0.000248904	0.000479265	0.000364085	3.43743e-05	2.17398e-05	2.80571e-05	0.0770619	-1.11316	0.0502044	1.29926	12.9234	1.11138	0.00472926	2.32521	12.1151	1.08333	0.0726344	1.13886	XP_014034312	60S RPL30
0	0.000144398	7.21991e-05	0	0.000679436	0.000339718	4.70529	0.672587	0.260842	0.583623	0	0	0	0	0	0	#DIV/0!	#DIV/0!	#DIV/0!	#DIV/0!	#DIV/0!	#DIV/0!	0.211325	0.675049	#DIV/0!	#DIV/0!	0.211325	0.675049	XP_014011529	PREDICTED:majorcentromereautoantigenB-like
7.57484e-05	0.0003272	0.000201474	0.000635334	4.052e-05	0.000337927	1.67727	0.224604	0.356844	0.447522	0.000743775	0.00139026	0.00106702	0.000206472	0.000356843	0.000281658	0.263968	-0.578449	0.0708007	1.14996	0.18882	-0.723952	0.0649929	1.18713	1.19978	0.0791012	0.435687	0.360826	XP_013989328	PREDICTED:F-actin-cappingproteinsubunitalpha-1
0.00125386	0.00207431	0.00166408	0.000429332	0.000239172	0.000334252	0.200862	-0.697102	0.043668	1.35984	0.00153574	0.00217092	0.00185333	0.000157187	6.39775e-05	0.000110582	0.0596668	-1.22427	0.0161455	1.79195	0.897889	-0.0467772	0.37512	0.42583	3.02266	0.480389	0.0845197	1.07304	XP_014031422	PREDICTED:40SribosomalproteinS13-like
0.000509855	0.00035136	0.000430608	0.000336449	0.000328275	0.000332362	0.771844	-0.11247	0.170649	0.767896	0.00187269	0.00218265	0.00202767	0.00066315	0.000331632	0.000497391	0.245302	-0.610299	0.0106451	1.97285	0.212366	-0.672915	0.00583573	2.2339	0.66821	-0.175087	0.212232	0.673188	XP_014032457	PREDICTED:40SribosomalproteinS5
0.00240245	0.0012658	0.00183413	0.000415911	0.000244274	0.000330093	0.179973	-0.744793	0.0601287	1.22092	9.52351e-05	0.000166375	0.000130805	2.65664e-06	3.28998e-06	2.97331e-06	0.0227309	-1.64338	0.0347306	1.45929	14.0218	1.14681	0.0479739	1.31899	111.019	2.0454	0.0312243	1.50551	XP_014030144	PREDICTED:tubulinalphachain-like
0.000166958	0.000174102	0.00017053	0.000296776	0.000362165	0.00032947	1.93203	0.286015	0.0201257	1.69625	0.000888762	0.00102371	0.000956235	0.000697962	0.000806219	0.00075209	0.786512	-0.104294	0.0711091	1.14807	0.178335	-0.748763	0.00365707	2.43687	0.438073	-0.358454	0.010832	1.96529	XP_014065680	PREDICTED:proteasomesubunitbetatype-1
5.58238e-05	3.47852e-05	4.53045e-05	0.000172793	0.00047034	0.000321567	7.09789	0.85113	0.102588	0.988905	1.12611e-05	8.84596e-06	1.00535e-05	2.22771e-06	2.15525e-06	2.19148e-06	0.217981	-0.661582	0.011404	1.94294	4.50632	0.653822	0.0397998	1.40012	146.735	2.16653	0.082461	1.08375	XP_013989502	PREDICTED:nck-associatedprotein1-like
0.000167619	0.000112135	0.000139877	0.0002335	0.000408738	0.000321119	2.29572	0.36092	0.0936812	1.02835	2.1318e-05	2.60376e-05	2.36778e-05	2.31885e-05	1.89943e-05	2.10914e-05	0.890767	-0.0502359	0.249366	0.603163	5.90751	0.771404	0.0264492	1.57759	15.2251	1.18256	0.0378817	1.42157	XP_014012607	PREDICTED:proteindisulfide-isomeraseA4-like
0.000428433	0.000300639	0.000364536	0.000359685	0.000282126	0.000320905	0.880312	-0.0553632	0.309232	0.509716	0.000666905	0.000994296	0.0008306	0.000252289	0.000318509	0.000285399	0.343605	-0.46394	0.041202	1.38508	0.438882	-0.357652	0.0588015	1.23061	1.12441	0.0509251	0.279133	0.554189	XP_014043440	PREDICTED:asparagine--tRNAligase,cytoplasmic-like
0.000609599	0.000725482	0.00066754	0	0.000641112	0.000320556	0.480205	-0.318574	0.199183	0.700748	0.00108636	0.00111355	0.00109995	0.000381958	0.000565492	0.000473725	0.430678	-0.365848	0.010624	1.97371	0.606881	-0.216897	0.00921071	2.03571	0.67667	-0.169623	0.345532	0.461511	XP_014013337	PREDICTED:40SribosomalproteinS20
0.000562232	0.000143151	0.000352691	0.000289345	0.000348097	0.000318721	0.903681	-0.0439847	0.443599	0.353009	0	3.72828e-06	1.86414e-06	2.61689e-05	1.57134e-05	2.09411e-05	11.2337	1.05052	0.0376091	1.42471	189.198	2.27692	0.118035	0.927991	15.2198	1.18241	0.00494572	2.30577	XP_014049477	PREDICTED:band3anionexchangeprotein
0.000129297	3.43198e-05	8.18084e-05	0.000396372	0.000220214	0.000308293	3.76847	0.576165	0.0759682	1.11937	5.91004e-06	5.27174e-06	5.59089e-06	2.03564e-06	1.63287e-06	1.83425e-06	0.328079	-0.484022	0.00497064	2.30359	14.6325	1.16532	0.124861	0.903573	168.075	2.2255	0.0368005	1.43415	XP_014048236	PREDICTED:EHdomain-containingprotein4isoformX2
0.000195497	1.94851e-05	0.000107491	0.000341751	0.000274285	0.000308018	2.86552	0.457203	0.0835962	1.07781	4.89692e-05	4.13814e-05	4.51753e-05	0.00127475	0.000995981	0.00113537	25.1325	1.40024	0.00798409	2.09777	2.37942	0.376472	0.276312	0.558601	0.271294	-0.566561	0.014378	1.8423	XP_014010254	PREDICTED:muscarinicacetylcholinereceptorM3-like
0.000119717	9.31022e-05	0.00010641	0.000274721	0.000333735	0.000304228	2.85903	0.456219	0.0128726	1.89033	1.30876e-05	9.70843e-06	1.1398e-05	3.23603e-05	8.36137e-06	2.03608e-05	1.78635	0.251966	0.268277	0.571417	9.3358	0.970152	0.00967829	2.0142	14.9419	1.1744	0.00617938	2.20906	AAG18366	immunoglobulinlightchainprecursor,partial
0.000207004	0.000253408	0.000230206	0.000424606	0.000173771	0.000299189	1.29966	0.113829	0.321396	0.492959	0.00210045	0.00301589	0.00255817	0.00200171	0.00252481	0.00226326	0.884716	-0.053196	0.316081	0.500202	0.0899884	-1.04581	0.0183205	1.73706	0.132194	-0.878789	0.0105613	1.97628	XP_014068105	PREDICTED:guaninenucleotide-bindingproteinsubunitbeta-2-like1
4.9889e-05	0.00010563	7.77595e-05	0	0.000594392	0.000297196	3.82199	0.58229	0.269388	0.569622	0	0	0	0	0	0	#DIV/0!	#DIV/0!	#DIV/0!	#DIV/0!	#DIV/0!	#DIV/0!	0.0540206	1.26744	#DIV/0!	#DIV/0!	0.211325	0.675049	XP_014034516	PREDICTED:chargedmultivesicularbodyprotein2a
0.000270333	0.00020774	0.000239037	0.000168328	0.000424338	0.000296333	1.2397	0.0933151	0.353063	0.452148	0	0	0	0	1.1295e-06	5.64751e-07	#DIV/0!	#DIV/0!	0.211325	0.675049	#DIV/0!	#DIV/0!	0.0083567	2.07797	524.714	2.71992	0.0735396	1.13348	XP_014067321	PREDICTED:transmembraneprotein33-like
0.000145272	6.1144e-05	0.000103208	0.000207201	0.000384481	0.000295841	2.86646	0.457346	0.0942911	1.02553	2.54765e-05	4.93299e-05	3.74032e-05	0	0	0	0	#NUM!	0.0442011	1.35457	2.75933	0.440804	0.135619	0.867678	#DIV/0!	#DIV/0!	0.0396238	1.40204	XP_014048571	PREDICTED:formin-likeprotein1
0	6.83414e-05	3.41707e-05	0.000132559	0.000457576	0.000295068	8.63511	0.936268	0.128381	0.891498	2.40636e-05	9.72829e-05	6.06732e-05	2.22727e-05	7.24946e-05	4.73837e-05	0.780965	-0.107369	0.396456	0.401805	0.563192	-0.249343	0.324762	0.488435	6.2272	0.794293	0.135485	0.868108	AAN40741	immunoglobulinlightchainvariableregionprecursor,partial
6.09091e-05	8.48595e-05	7.28843e-05	0.000163605	0.000426473	0.000295039	4.04805	0.607246	0.117178	0.931153	0	2.88189e-05	1.44094e-05	0	1.08918e-06	5.44589e-07	0.0377939	-1.42258	0.218874	0.659806	5.05809	0.703987	0.0445743	1.35092	541.764	2.73381	0.0771786	1.1125	XP_014033879	PREDICTED:ras-relatedproteinRab-5A
3.80267e-05	1.44204e-05	2.62235e-05	0.000247538	0.000342245	0.000294892	11.2453	1.05097	0.0157233	1.80346	2.7577e-05	2.70731e-05	2.73251e-05	4.77256e-05	7.04481e-05	5.90868e-05	2.16237	0.33493	0.0538608	1.26873	0.959689	-0.0178696	0.467084	0.330605	4.99082	0.698172	0.0200502	1.69788	XP_014070794	PREDICTED:programmedcelldeathprotein10-like
0	2.10722e-05	1.05361e-05	0.000243349	0.000345489	0.000294419	27.9438	1.44629	0.016062	1.7942	7.56769e-05	6.93199e-05	7.24984e-05	6.77317e-05	0.000105913	8.68222e-05	1.19757	0.0783026	0.268158	0.57161	0.145329	-0.837649	0.0150634	1.82208	3.39105	0.530335	0.0312858	1.50465	XP_014059118	PREDICTED:growthfactorreceptor-boundprotein2
0.000112335	6.30674e-05	8.77012e-05	0.000157161	0.000418176	0.000287669	3.2801	0.515887	0.135554	0.867886	0.000880206	0.00098796	0.000934083	0.000267861	0.000304034	0.000285947	0.306126	-0.514099	0.00380057	2.42015	0.0938902	-1.02738	0.00243171	2.61409	1.00602	0.00260614	0.495382	0.30506	XP_014039536	PREDICTED:smallubiquitin-relatedmodifier2-like
0.00038731	0.000235628	0.000311469	0.000472168	9.46076e-05	0.000283388	0.909842	-0.0410339	0.45143	0.34541	0.0012079	0.00124169	0.0012248	0.000555136	0.000380238	0.000467687	0.381849	-0.418108	0.00677911	2.16883	0.254303	-0.594649	0.0035799	2.44613	0.605935	-0.217574	0.23458	0.629709	XP_014034101	PREDICTED:proteasomesubunitalphatype-2-like
0.000206655	4.56294e-05	0.000126142	0.000455476	0.000108767	0.000282121	2.23653	0.349575	0.250102	0.601882	0.000458904	0.00025143	0.000355167	0.000933822	0.000266727	0.000600274	1.69012	0.227917	0.277765	0.556322	0.355163	-0.449572	0.111632	0.952211	0.469987	-0.327914	0.243236	0.613973	ACN60319	CathepsinZprecursor,partial
0.000401591	0.000329472	0.000365531	0.000380316	0.000180553	0.000280434	0.767196	-0.115094	0.253501	0.596021	0.000252387	0.000134269	0.000193328	0.000183099	0.000104686	0.000143892	0.744291	-0.128257	0.278865	0.554605	1.89073	0.27663	0.0652903	1.18515	1.94892	0.289793	0.165558	0.78105	XP_013988035	PREDICTED:gelsolin-like
0.000206118	9.77963e-05	0.000151957	0.000425636	0.000131331	0.000278483	1.83265	0.263079	0.252211	0.598237	0.00146393	0.00155339	0.00150866	0.00151591	0.00177609	0.001646	1.09103	0.0378386	0.211639	0.674405	0.100723	-0.99687	0.00133499	2.87452	0.169188	-0.771629	0.0100056	1.99976	XP_014017000	PREDICTED:putativeaminopeptidaseW07G4.4
0	0.000231428	0.000115714	0.000199537	0.000350053	0.000274795	2.37477	0.375622	0.184139	0.734854	0.000318051	0.000487644	0.000402848	0.000230238	0.000309531	0.000269885	0.669942	-0.173963	0.145671	0.836627	0.287241	-0.541754	0.0916488	1.03787	1.01819	0.00783076	0.479607	0.319114	AAG17536	beta-2microglobulin,partial
0.000197951	0.000130714	0.000164333	0.000301999	0.000247404	0.000274701	1.67161	0.223136	0.0627987	1.20205	4.50742e-06	6.87203e-06	5.68972e-06	1.0781e-06	4.28444e-06	2.68127e-06	0.471248	-0.326751	0.13503	0.86957	28.8824	1.46063	0.0210704	1.67633	102.452	2.01052	0.00497712	2.30302	XP_014003752	PREDICTED:guaninenucleotide-bindingproteinG(i)subunitalpha-1-like
5.43208e-05	5.01998e-05	5.22603e-05	0.000139699	0.000409129	0.000274414	5.25091	0.720235	0.120473	0.91911	0.000648172	0.000732114	0.000690143	2.27471e-05	5.66871e-05	3.97171e-05	0.0575491	-1.23996	0.00240484	2.61891	0.0757239	-1.12077	0.00215582	2.66639	6.90922	0.839429	0.113018	0.946852	XP_014063921	PREDICTED:ubiquitin-conjugatingenzymeE2N-like
4.27537e-05	8.63085e-05	6.45311e-05	0.000110232	0.000436401	0.000273316	4.23542	0.626897	0.166074	0.779698	6.99752e-05	6.04871e-05	6.52312e-05	3.21582e-05	6.88599e-05	5.05091e-05	0.774309	-0.111086	0.259301	0.586195	0.989268	-0.00468608	0.488898	0.310782	5.41124	0.733296	0.153735	0.813229	ACI69240	IgkappachainV-IIIregionVGprecursor
0.000923015	0.00092595	0.000924483	0.00017013	0.000376184	0.000273157	0.29547	-0.529486	0.0120621	1.91858	0.000475123	0.000713711	0.000594417	7.81663e-05	7.8193e-05	7.81797e-05	0.131523	-0.880997	0.0247352	1.60669	1.55528	0.191808	0.0547932	1.26127	3.49397	0.543319	0.099477	1.00228	AGH92552	ribosomalproteinL6
0.000420034	0.000281859	0.000350947	0.00049707	4.85353e-05	0.000272803	0.777334	-0.109392	0.385401	0.414087	0.000599136	0.00116688	0.00088301	0.000129744	0.000124039	0.000126891	0.143703	-0.842533	0.0583915	1.23365	0.397443	-0.400725	0.10509	0.978438	2.14989	0.332416	0.291041	0.536045	XP_014035265	PREDICTED:NHP2-likeprotein1
0.000242499	0.000116812	0.000179655	0.000544784	0	0.000272392	1.51619	0.180754	0.385812	0.413624	2.53569e-05	1.96817e-05	2.25193e-05	2.01225e-05	3.16607e-05	2.58916e-05	1.14975	0.0606043	0.326124	0.486617	7.97786	0.901886	0.0648943	1.18779	10.5205	1.02204	0.230548	0.637239	ACM09689	Programmedcelldeathprotein6
0.00019654	2.00959e-05	0.000108318	0.000432543	0.000111818	0.000272181	2.51279	0.400156	0.232555	0.633474	9.42054e-05	0.000130221	0.000112213	8.81902e-05	8.98922e-05	8.90412e-05	0.7935	-0.100453	0.163708	0.785929	0.965288	-0.0153432	0.484713	0.314516	3.0568	0.485266	0.18587	0.730792	XP_014026135	PREDICTED:AP-1complexsubunitbeta-1isoformX5
0	4.20334e-05	2.10167e-05	0	0.000544201	0.0002721	12.9469	1.11216	0.227343	0.643319	0.00137261	0.00166053	0.00151657	0	0.000358232	0.000179116	0.118106	-0.927729	0.0141377	1.84962	0.0138581	-1.8583	0.00466563	2.33109	1.51913	0.181595	0.401078	0.396772	XP_014048457	PREDICTED:hemoglobinsubunitalpha
0.000104711	3.24527e-05	6.85818e-05	0.000391676	0.000149057	0.000270366	3.94225	0.595744	0.125964	0.899752	0.000521297	0.00057999	0.000550644	0.000482571	0.000460207	0.000471389	0.856069	-0.067491	0.0638188	1.19505	0.124548	-0.904662	0.00459736	2.33749	0.573553	-0.241427	0.120353	0.919544	XP_013992538	PREDICTED:14-3-3proteinepsilon-likeisoformX2
0.000240107	0.000256971	0.000248539	0.000211591	0.000329024	0.000270308	1.08759	0.0364636	0.374414	0.426648	0	0	0	0	0	0	#DIV/0!	#DIV/0!	#DIV/0!	#DIV/0!	#DIV/0!	#DIV/0!	0.000574489	3.24072	#DIV/0!	#DIV/0!	0.0220441	1.65671	XP_014047835	PREDICTED:CDP-diacylglycerol--inositol3-phosphatidyltransferase
3.88666e-05	4.22734e-05	4.057e-05	0.000272534	0.000265873	0.000269204	6.63554	0.821876	0.000133794	3.87356	0	2.66589e-07	1.33295e-07	6.12855e-06	1.70039e-05	1.15662e-05	86.7717	1.93838	0.0851571	1.06978	304.363	2.48339	0.000890332	3.05045	23.275	1.36689	0.000305997	3.51428	XP_014002272	PREDICTED:membranecofactorprotein-likeisoformX3
6.72916e-05	3.6405e-05	5.18483e-05	0.000169485	0.000366925	0.000268205	5.17288	0.713732	0.081378	1.08949	7.97097e-06	0	3.98548e-06	7.56076e-06	3.36996e-06	5.46536e-06	1.37132	0.137138	0.386817	0.412494	13.0093	1.11425	0.0477073	1.32142	49.0736	1.69085	0.0584855	1.23295	XP_014030955	PREDICTED:IST1homolog
0.000575883	0.000829416	0.000702649	0.000519761	0	0.00025988	0.369858	-0.431965	0.132685	0.877179	0.000101514	0.000430903	0.000266208	3.81146e-05	0.000111514	7.48143e-05	0.281037	-0.551237	0.187161	0.727784	2.63947	0.421517	0.0852765	1.06917	3.47367	0.540788	0.276895	0.557684	XP_014062061	PREDICTED:calcium/calmodulin-dependentproteinkinasetypeIIdeltachainisoformX11
0.00030918	0.00020265	0.000255915	0.000350445	0.000168376	0.00025941	1.01366	0.00589155	0.488287	0.311325	0.00114315	0.00101141	0.00107728	0.000828202	0.000716796	0.000772499	0.717083	-0.144431	0.035805	1.44606	0.237557	-0.624233	0.00523483	2.2811	0.335807	-0.473911	0.0203231	1.69201	XP_013983107	PREDICTED:proteasomesubunitalphatype-4-like
0.000110813	5.58355e-05	8.33241e-05	0.000264794	0.000251936	0.000258365	3.10072	0.491463	0.012519	1.90243	1.28717e-05	7.13086e-06	1.00013e-05	3.85363e-06	2.14698e-06	3.0003e-06	0.299992	-0.52289	0.0721828	1.14157	8.33135	0.920715	0.0587749	1.23081	86.113	1.93507	0.00032219	3.49189	XP_014071704	PREDICTED:ras-relatedproteinRab-8A
0.000406407	0.000222848	0.000314627	0.000430392	8.23588e-05	0.000256375	0.814854	-0.0889201	0.397538	0.400622	0.00139142	0.00188731	0.00163936	0.00129722	0.0013236	0.00131041	0.799342	-0.0972676	0.158165	0.800888	0.191921	-0.716879	0.0187996	1.72585	0.195645	-0.708531	0.0131675	1.8805	NP_001134432	Proteasomesubunitalphatype-5
0.000314384	0.000121299	0.000217842	0.000403127	0.000108837	0.000255982	1.17508	0.0700687	0.424262	0.372366	0.000175214	0.000147811	0.000161513	0.000165695	0.000246661	0.000206178	1.27654	0.106036	0.202842	0.692842	1.34876	0.129934	0.310927	0.507341	1.24156	0.0939673	0.387575	0.411645	XP_014046350	PREDICTED:ras-relatedproteinRab-2A
0.000103312	4.99071e-05	7.66095e-05	0.000147706	0.000363665	0.000255685	3.33752	0.523424	0.124351	0.905352	0.000188147	0.00028312	0.000235634	0.00012867	0.000172216	0.000150443	0.638463	-0.194864	0.122259	0.91272	0.325121	-0.487955	0.0500291	1.30078	1.69955	0.230333	0.220097	0.657386	XP_013984457	PREDICTED:proteasomesubunitbetatype-6
0	0.000161953	8.09763e-05	7.73203e-05	0.00043169	0.000254505	3.14296	0.497338	0.233525	0.631667	0	0	0	0	0	0	#DIV/0!	#DIV/0!	#DIV/0!	#DIV/0!	#DIV/0!	#DIV/0!	0.211325	0.675049	#DIV/0!	#DIV/0!	0.143708	0.84252	XP_014029595	PREDICTED:ATPsynthasesubunitO,mitochondrial-like
0.000109515	0.000232974	0.000171245	0.000497858	9.09219e-06	0.000253475	1.48019	0.170318	0.38761	0.411605	0.00124873	0.00175482	0.00150177	0.00119316	0.00110059	0.00114688	0.76368	-0.117088	0.150849	0.821456	0.114028	-0.942988	0.0181254	1.74171	0.221013	-0.655581	0.0347616	1.4589	XP_014032091	PREDICTED:proteasomesubunitbetatype-3
0.000497511	0.000572499	0.000535005	0.00041061	9.49157e-05	0.000252763	0.472449	-0.325645	0.112023	0.950692	0.000319126	0.000715299	0.000517213	0.000387822	0.000556705	0.000472264	0.913094	-0.0394846	0.42699	0.369582	1.0344	0.0146885	0.468858	0.328958	0.535215	-0.271472	0.172456	0.763321	XP_013988853	PREDICTED:actin-relatedprotein2/3complexsubunit4-like
9.03797e-05	0	4.51898e-05	0.000137582	0.000365197	0.000251389	5.56296	0.745306	0.117115	0.931388	0	0	0	0	0	0	#DIV/0!	#DIV/0!	#DIV/0!	#DIV/0!	#DIV/0!	#DIV/0!	0.211325	0.675049	#DIV/0!	#DIV/0!	0.0789091	1.10287	NP_001134721	WWdomainbindingprotein2
0	0	0	0	0.000501524	0.000250762	#DIV/0!	#DIV/0!	0.211325	0.675049	0	9.21819e-06	4.60909e-06	0	0	0	0	#NUM!	0.211325	0.675049	0	#NUM!	0.211325	0.675049	#DIV/0!	#DIV/0!	0.211325	0.675049	ACI34304	disulfide-isomeraseA3precursor
9.28461e-05	0.000148871	0.000120858	0.000141438	0.000357111	0.000249275	2.06254	0.314402	0.184119	0.734901	0.000127697	0.000278344	0.000203021	5.15801e-05	8.60188e-05	6.87994e-05	0.338879	-0.469956	0.112249	0.949817	0.5953	-0.225264	0.207065	0.683894	3.62321	0.559094	0.120104	0.920442	NP_001167294	Moesin
0.000282241	0.000381121	0.000331681	0.000470441	2.25446e-05	0.000246493	0.743163	-0.128916	0.372982	0.428313	0.000175336	0.000484419	0.000329877	0.000131791	0.000249076	0.000190434	0.577286	-0.238609	0.243851	0.612876	1.00547	0.00236825	0.49607	0.304457	1.29438	0.112061	0.415612	0.381312	AAK97642	immunoglobulinlightchain
0	4.47204e-05	2.23602e-05	0	0.00049114	0.00024557	10.9825	1.0407	0.230451	0.637421	0.000625986	0.000850712	0.000738349	0.000400429	0.000424203	0.000412316	0.558429	-0.253032	0.0510242	1.29222	0.0302841	-1.51879	0.0123302	1.90903	0.595588	-0.225054	0.28379	0.547002	XP_014031233	PREDICTED:lysozymeG-like
0.00238633	0.00191924	0.00215279	0.000225142	0.000263363	0.000244252	0.113459	-0.945162	0.00737107	2.13247	0.000166552	0.000143234	0.000154893	6.20367e-05	1.78911e-05	3.99639e-05	0.25801	-0.588364	0.0220403	1.65678	13.8985	1.14297	0.00671184	2.17316	6.11182	0.786171	0.00991002	2.00393	ACI67629	60SribosomalproteinL27
0.00108409	0.00102558	0.00105483	0.000209483	0.000277773	0.000243628	0.230963	-0.636457	0.00152926	2.81552	0.00115295	0.00137522	0.00126408	0.000814783	0.00106483	0.000939808	0.74347	-0.128736	0.0960669	1.01743	0.834465	-0.0785917	0.105119	0.978319	0.259232	-0.586312	0.0164768	1.78313	ACH85282	ribosomalproteinS19,partial
0.000147368	6.61362e-05	0.000106752	0.000174732	0.000309756	0.000242244	2.26922	0.355877	0.113813	0.943809	0.000283902	0.000300814	0.000292358	0.00020846	0.00029985	0.000254155	0.869328	-0.0608165	0.24872	0.604289	0.365141	-0.437539	0.0232519	1.63354	0.953136	-0.0208449	0.448619	0.348123	XP_013983933	PREDICTED:serine/threonine-proteinphosphatase2BcatalyticsubunitgammaisoformisoformX2
0.000121407	5.56592e-05	8.85329e-05	0.000180933	0.000303105	0.000242019	2.73366	0.436745	0.0787058	1.10399	0.000288021	0.000257322	0.000272671	0.000185546	0.000299707	0.000242626	0.889813	-0.0507013	0.330881	0.480328	0.324687	-0.488535	0.0183486	1.7364	0.997498	-0.00108808	0.497433	0.303266	XP_014034876	PREDICTED:glutamatedehydrogenase,mitochondrial
8.50331e-05	4.16444e-05	6.33387e-05	0.000188601	0.000293553	0.000241077	3.80615	0.580486	0.0443488	1.35312	0	0	0	0	0	0	#DIV/0!	#DIV/0!	#DIV/0!	#DIV/0!	#DIV/0!	#DIV/0!	0.0500113	1.30093	#DIV/0!	#DIV/0!	0.02213	1.65502	XP_014009711	PREDICTED:cation-dependentmannose-6-phosphatereceptor-likeisoformX2
6.78894e-05	0.000117869	9.2879e-05	0.000259602	0.000221273	0.000240437	2.58872	0.413084	0.0213276	1.67106	1.35033e-05	2.45188e-05	1.90111e-05	2.18246e-05	6.46223e-05	4.32234e-05	2.27359	0.356713	0.193758	0.712741	4.88552	0.688911	0.0509892	1.29252	5.56266	0.745283	0.0102821	1.98792	XP_014048340	PREDICTED:2',3'-cyclic-nucleotide3'-phosphodiesterase-likeisoformX2
0.000125913	0.000121654	0.000123783	0.000392009	8.68645e-05	0.000239437	1.93432	0.286528	0.263808	0.578712	9.86607e-05	6.28873e-05	8.0774e-05	0.000102763	4.70859e-05	7.49242e-05	0.927579	-0.0326491	0.437979	0.358546	1.53247	0.185391	0.0697981	1.15616	3.19572	0.504569	0.199984	0.699004	ACI67959	IgkappachainV-IVregionB17precursor
0	0.000170674	8.53368e-05	0	0.000477105	0.000238552	2.79542	0.446448	0.303411	0.517969	0	0	0	0	1.76591e-06	8.82955e-07	#DIV/0!	#DIV/0!	0.211325	0.675049	#DIV/0!	#DIV/0!	0.211325	0.675049	270.175	2.43165	0.21204	0.673583	XP_014024861	PREDICTED:lysosome-associatedmembraneglycoprotein3-like
0.000169991	0.000126831	0.000148411	0.000339751	0.000133706	0.000236729	1.59509	0.202785	0.244873	0.611058	5.7009e-05	8.32177e-05	7.01134e-05	4.73544e-05	4.33988e-05	4.53766e-05	0.647189	-0.188969	0.101471	0.993657	2.11673	0.325666	0.0450687	1.34613	5.21698	0.717419	0.102215	0.990486	XP_014064333	PREDICTED:ras-relatedproteinRab-21
0.00337112	0.00305584	0.00321348	0.000287842	0.000175238	0.00023154	0.0720529	-1.14235	0.00156817	2.80461	0.000241999	0.000409975	0.000325987	0.000174289	0.000216923	0.000195606	0.600044	-0.221817	0.135665	0.867531	9.85769	0.993775	0.00190235	2.72071	1.18371	0.0732439	0.305575	0.514882	XP_014059052	PREDICTED:myosin-9isoformX1
5.27185e-05	9.07952e-05	7.17568e-05	0.000383012	7.92518e-05	0.000231132	3.22104	0.507996	0.203558	0.691312	0.000494719	0.000718855	0.000606787	0.000207695	0.000202801	0.000205248	0.338253	-0.470758	0.0349316	1.45678	0.118257	-0.927173	0.0211484	1.67472	1.12611	0.051581	0.440187	0.356363	XP_014039405	PREDICTED:proteinFAM49B-like
0.000111851	0.000105335	0.000108593	0.000192215	0.0002669	0.000229558	2.11392	0.325089	0.0420457	1.37628	0.000563033	0.000744644	0.000653839	0.000575738	0.000722293	0.000649015	0.992623	-0.00321552	0.485392	0.313907	0.166086	-0.779668	0.0133328	1.87508	0.353701	-0.451363	0.0181803	1.7404	XP_014020607	PREDICTED:plastin-2
6.87438e-05	0.000204831	0.000136788	3.06731e-05	0.000428038	0.000229356	1.67673	0.224462	0.351221	0.45442	0.000154301	0.000189194	0.000171747	6.75362e-06	1.24391e-05	9.59634e-06	0.0558747	-1.25278	0.00583824	2.23372	0.796446	-0.0988435	0.33402	0.476228	23.9003	1.3784	0.191985	0.716732	XP_014034553	PREDICTED:26Sproteasomenon-ATPaseregulatorysubunit11B
0.000174043	6.22166e-05	0.00011813	0.000224478	0.000230597	0.000227538	1.92617	0.284695	0.0949669	1.02243	0	1.3215e-06	6.60752e-07	0	0	0	0	#NUM!	0.211325	0.675049	178.781	2.25232	0.0852272	1.06942	#DIV/0!	#DIV/0!	9.0381e-05	4.04392	XP_013987069	PREDICTED:guaninenucleotide-bindingproteinG(z)subunitalpha-like
0.000662194	0.000555447	0.00060882	0.000356413	9.62165e-05	0.000226315	0.371727	-0.429776	0.0563753	1.24891	0.00197355	0.00271422	0.00234388	0.00194511	0.00283664	0.00239087	1.02005	0.00862081	0.471379	0.32663	0.259749	-0.585447	0.0217463	1.66262	0.0946578	-1.02384	0.0215357	1.66684	XP_014061697	PREDICTED:40SribosomalproteinS12
5.68138e-05	9.1637e-05	7.42254e-05	0.000103873	0.000347803	0.000225838	3.0426	0.483246	0.17178	0.765027	8.94123e-06	1.0866e-05	9.90359e-06	9.39247e-06	2.30864e-05	1.62395e-05	1.63975	0.214779	0.22811	0.641856	7.49479	0.87476	0.0331382	1.47967	13.9068	1.14323	0.114166	0.942462	XP_013979358	PREDICTED:tumorsusceptibilitygene101protein
0.000317458	2.77569e-05	0.000172607	0.000448084	0	0.000224042	1.29799	0.11327	0.432463	0.364051	0.000145014	0.000124528	0.000134771	0.000130451	0.000197541	0.000163996	1.21685	0.0852369	0.246185	0.608739	1.28074	0.107462	0.409404	0.387848	1.36614	0.135495	0.407892	0.389454	CAA73060	ImmunoglobulinMheavychain,partial
0	7.98746e-05	3.99373e-05	0.000114092	0.000332497	0.000223294	5.59111	0.747498	0.127766	0.893583	0	0	0	0	3.85839e-07	1.9292e-07	#DIV/0!	#DIV/0!	0.211325	0.675049	#DIV/0!	#DIV/0!	0.211325	0.675049	1157.45	3.0635	0.0888877	1.05116	XP_014041394	PREDICTED:T-cellecto-ADP-ribosyltransferase2-like
0.000275876	6.71633e-05	0.00017152	0.000216432	0.000227794	0.000222113	1.29497	0.11226	0.33807	0.470993	0.000534063	0.000455443	0.000494753	0.000186655	0.000129821	0.000158238	0.319832	-0.495078	0.0100753	1.99674	0.346677	-0.460075	0.0506325	1.29557	1.40367	0.147264	0.0791716	1.10143	ACN12474	Elongationfactor1-gamma
0.000128832	5.62646e-05	9.25485e-05	0.0002319	0.000202755	0.000217328	2.34826	0.370746	0.0428765	1.36778	0.000408081	0.000569172	0.000488626	4.37591e-05	6.70388e-05	5.53989e-05	0.113377	-0.945476	0.0167616	1.77568	0.189405	-0.722608	0.0231586	1.63529	3.92296	0.593614	0.00650393	2.18682	XP_014067148	PREDICTED:glycogenphosphorylase,liverform-like
0	0.000556865	0.000278432	0	0.000430076	0.000215038	0.772317	-0.112205	0.436801	0.359716	0	0	0	0	0	0	#DIV/0!	#DIV/0!	#DIV/0!	#DIV/0!	#DIV/0!	#DIV/0!	0.211325	0.675049	#DIV/0!	#DIV/0!	0.211325	0.675049	XP_014003068	PREDICTED:CD9antigen-like
1.88742e-05	9.8778e-06	1.4376e-05	0.000253125	0.00017664	0.000214882	14.9473	1.17456	0.017479	1.75748	0.000504184	0.000316484	0.000410334	0.000178838	7.81721e-05	0.000128505	0.313172	-0.504217	0.0590176	1.22902	0.0350348	-1.4555	0.0259792	1.58537	1.67217	0.223281	0.15257	0.81653	NP_001133769	carbonicanhydrase
9.94779e-05	0	4.9739e-05	0.00042809	0	0.000214045	4.30336	0.633808	0.2663	0.574628	2.45194e-05	0.000288728	0.000156624	0	0	0	0	#NUM!	0.178775	0.747694	0.31757	-0.498161	0.26399	0.578413	#DIV/0!	#DIV/0!	0.211325	0.675049	XP_014058958	PREDICTED:rhoGDP-dissociationinhibitor1-likeisoformX1
0.000261474	0.000185434	0.000223454	0.000237702	0.000189078	0.00021339	0.954961	-0.0200142	0.422117	0.374567	0.000125026	0.000128699	0.000126862	9.73531e-05	0.000104753	0.000101053	0.796555	-0.0987844	0.0123331	1.90893	1.76139	0.245855	0.0632473	1.19896	2.11167	0.324626	0.0223653	1.65043	XP_014021144	PREDICTED:interferon-inducedguanylate-bindingprotein1-like
0.000145109	4.52422e-05	9.51758e-05	0.000370712	5.54683e-05	0.00021309	2.23891	0.350037	0.274867	0.560877	4.45472e-05	1.31224e-05	2.88348e-05	8.2818e-06	1.08747e-05	9.57824e-06	0.332177	-0.478631	0.173183	0.761495	3.30073	0.51861	0.166314	0.779071	22.2473	1.34728	0.162886	0.788117	XP_014059650	PREDICTED:ADP-ribosylationfactor2
0.000134259	8.03182e-05	0.000107289	0.000253194	0.000170935	0.000212065	1.97658	0.295915	0.0834357	1.07865	3.49717e-05	0	1.74858e-05	0	0	0	0	#NUM!	0.211325	0.675049	6.13574	0.787867	0.0538952	1.26845	#DIV/0!	#DIV/0!	0.0178093	1.74935	XP_014053951	PREDICTED:magnesiumtransporterprotein1-like
0.000354417	0.000229465	0.000291941	0.000336146	8.59695e-05	0.000211058	0.722947	-0.140894	0.310704	0.507654	0	0	0	8.32024e-07	2.94172e-06	1.88687e-06	#DIV/0!	#DIV/0!	0.107776	0.967479	#DIV/0!	#DIV/0!	0.0214367	1.66884	111.856	2.04866	0.118232	0.927264	XP_014019758	PREDICTED:integrinbeta-2-like
0	0.000108642	5.43212e-05	5.35514e-05	0.000368278	0.000210915	3.88273	0.589138	0.223092	0.651516	0.000249101	0.000421436	0.000335269	0.000253629	0.000879645	0.000566637	1.6901	0.227912	0.27499	0.560682	0.162023	-0.790424	0.0550767	1.25903	0.372222	-0.429198	0.20839	0.681122	XP_013981118	PREDICTED:F-actin-cappingproteinsubunitalpha-2
0.000147861	9.62583e-05	0.00012206	0.000420213	0	0.000210107	1.72134	0.235867	0.358921	0.445002	4.61766e-05	3.07992e-05	3.84879e-05	1.85983e-05	2.44977e-05	2.1548e-05	0.559864	-0.251917	0.0879799	1.05562	3.17138	0.501249	0.0449962	1.34682	9.75063	0.989033	0.232115	0.634297	ACN10698	Calreticulinprecursor
0.000347205	0.000259643	0.000303424	0.000268778	0.000149673	0.000209225	0.689548	-0.161435	0.165278	0.781785	0.00127542	0.00108319	0.0011793	0.000975991	0.00079164	0.000883816	0.749439	-0.125264	0.0783579	1.10592	0.257291	-0.589575	0.00711502	2.14782	0.23673	-0.625747	0.0127287	1.89522	XP_013978596	PREDICTED:60SribosomalproteinL5
0.000127184	0.000121937	0.000124561	0.000199255	0.000218453	0.000208854	1.67673	0.224462	0.00682575	2.16585	0.000871483	0.000630707	0.000751095	0.000359007	0.000206766	0.000282887	0.376632	-0.424083	0.040702	1.39038	0.165839	-0.780314	0.0175052	1.75683	0.738296	-0.131769	0.218194	0.661158	XP_014033055	PREDICTED:proteasomesubunitbetatype-2-like
4.93275e-05	5.45739e-05	5.19507e-05	1.6299e-05	0.000400179	0.000208239	4.0084	0.602971	0.250533	0.601136	1.40494e-05	0	7.0247e-06	0	4.22729e-06	2.11364e-06	0.300887	-0.521596	0.286068	0.543531	7.39543	0.868963	0.0133728	1.87378	98.5215	1.99353	0.19763	0.704147	XP_013987581	PREDICTED:uncharacterizedproteinLOC106565227
3.59307e-05	0.000112033	7.39817e-05	5.15883e-05	0.000364659	0.000208124	2.81318	0.449197	0.246308	0.608522	2.3582e-05	0.00012188	7.27311e-05	1.92563e-05	4.61035e-05	3.26799e-05	0.449324	-0.34744	0.257078	0.589935	1.0172	0.00740432	0.492887	0.307253	6.36856	0.804041	0.190142	0.720922	XP_014058818	PREDICTED:serine/threonine-proteinphosphatasealpha-2isoform-like
7.96114e-05	5.52301e-05	6.74208e-05	0.000127112	0.00028832	0.000207716	3.08089	0.488677	0.113698	0.944249	0.00105074	0.00106522	0.00105798	0.000653882	0.000519226	0.000586554	0.554409	-0.25617	0.0100076	1.99967	0.0637258	-1.19568	0.000102414	3.98964	0.35413	-0.450838	0.0344977	1.46221	XP_013993489	PREDICTED:phosphoglyceratekinase
0.00124679	0.00133939	0.00129309	0.000255878	0.000157938	0.000206908	0.16001	-0.795852	0.00191386	2.71809	0.000323049	0.000355692	0.00033937	2.94348e-05	1.55973e-05	2.25161e-05	0.0663466	-1.17818	0.00155782	2.80748	3.81027	0.580956	0.0013197	2.87952	9.18936	0.963285	0.0325015	1.4881	sp|O57561	|RL18A_SALSARecName:Full=60SribosomalproteinL18a
8.73082e-05	0.000120725	0.000104016	0	0.000412813	0.000206406	1.98436	0.297621	0.334983	0.474977	0	0	0	0	4.77012e-06	2.38506e-06	#DIV/0!	#DIV/0!	0.211325	0.675049	#DIV/0!	#DIV/0!	0.0124223	1.9058	86.5415	1.93722	0.213574	0.670451	XP_014052856	PREDICTED:dolichyl-diphosphooligosaccharide--proteinglycosyltransferasesubunitSTT3A
0.000183245	0	9.16226e-05	0.000408762	0	0.000204381	2.23068	0.348438	0.332317	0.478448	0.000157572	0.000231457	0.000194514	1.68645e-05	9.74869e-06	1.33066e-05	0.0684093	-1.16488	0.0197403	1.70465	0.471032	-0.326949	0.203498	0.691439	15.3594	1.18637	0.224297	0.649176	XP_014039953	PREDICTED:serine/arginine-richsplicingfactor1B-like,partial
0	9.45203e-05	4.72601e-05	0	0.000407417	0.000203709	4.31037	0.634514	0.266195	0.5748	0	0	0	0	0	0	#DIV/0!	#DIV/0!	#DIV/0!	#DIV/0!	#DIV/0!	#DIV/0!	0.211325	0.675049	#DIV/0!	#DIV/0!	0.211325	0.675049	NP_001135256	guaninenucleotide-bindingproteinG(k)subunitalpha
3.64414e-05	7.7264e-05	5.68527e-05	0.000136149	0.000261619	0.000198884	3.49823	0.543849	0.0820981	1.08567	0.000149957	0.000234218	0.000192088	0.000183516	0.000311462	0.000247489	1.28841	0.110056	0.272336	0.564895	0.295972	-0.528749	0.0509268	1.29305	0.803607	-0.0949562	0.320931	0.493588	ACI70006	Proteasomesubunitalphatype-6
0.000235944	8.2538e-05	0.000159241	0.000276209	0.000121068	0.000198638	1.24741	0.0960079	0.376286	0.424482	0.00045268	0.000410731	0.000431706	1.76714e-05	2.95485e-05	2.361e-05	0.0546899	-1.26209	0.00142057	2.84754	0.368865	-0.433132	0.0378199	1.42228	8.41333	0.924968	0.0766867	1.11528	NP_001135126	proteasomeactivatorcomplexsubunit2
0.000460237	0	0.000230118	0.000395554	0	0.000197777	0.859457	-0.0657759	0.462423	0.334961	0	3.93784e-05	1.96892e-05	0	0	0	0	#NUM!	0.211325	0.675049	11.6875	1.06772	0.229207	0.639773	#DIV/0!	#DIV/0!	0.211325	0.675049	ACM08924	ATPsynthasesubunite,mitochondrial
0.000188287	0.000162458	0.000175372	0.000336389	5.72565e-05	0.000196823	1.12231	0.0501137	0.446207	0.350464	0.00235487	0.00350708	0.00293098	0.0021294	0.0025133	0.00232135	0.792006	-0.101272	0.210571	0.676601	0.0598341	-1.22305	0.0205284	1.68765	0.084788	-1.07167	0.00612488	2.2129	NP_001133250	CreatinekinaseB-type
0.000215393	0.000235592	0.000225492	0.000350203	4.01761e-05	0.000195189	0.865615	-0.062675	0.431679	0.364839	5.36971e-05	4.9136e-05	5.14166e-05	3.0612e-05	3.39088e-05	3.22604e-05	0.627432	-0.202433	0.0104516	1.98082	4.38559	0.642029	0.00175951	2.75461	6.05043	0.781787	0.201756	0.695173	XP_014057588	PREDICTED:endoplasmicreticulumresidentprotein44-like,partial
0.000480592	0.000301602	0.000391097	0.000349143	4.04597e-05	0.000194801	0.498089	-0.302693	0.192977	0.714493	0.000967071	0.00090089	0.000933981	0.000103718	3.86914e-05	7.12047e-05	0.0762379	-1.11783	0.00143931	2.84184	0.418742	-0.378053	0.0147648	1.83077	2.73579	0.437083	0.257669	0.588938	XP_013990231	PREDICTED:40SribosomalproteinS23
0.000184898	2.42282e-05	0.000104563	0.000388495	0	0.000194248	1.8577	0.268977	0.355584	0.449057	6.13917e-06	2.24317e-05	1.42854e-05	7.63961e-06	1.3701e-05	1.06703e-05	0.746937	-0.126716	0.358924	0.444998	7.31957	0.864485	0.189913	0.721444	18.2045	1.26018	0.222214	0.653229	XP_014064146	PREDICTED:ras-relatedproteinRab-8B
0.000470281	0.000193033	0.000331657	0.000260416	0.000127	0.000193708	0.584062	-0.233541	0.232253	0.634038	1.26404e-05	4.14835e-06	8.39439e-06	1.94129e-05	3.97679e-05	2.95904e-05	3.52502	0.547162	0.0972676	1.01203	39.5094	1.5967	0.0725298	1.13948	6.54632	0.815997	0.0677627	1.16901	XP_014059399	PREDICTED:hemicentin-1-likeisoformX1
0.000149461	0.000167134	0.000158298	0.00014428	0.000242563	0.000193421	1.22188	0.0870299	0.277316	0.557026	0.00147963	0.00129455	0.00138709	0.000137774	3.07078e-05	8.42408e-05	0.060732	-1.21658	0.00333303	2.47716	0.114122	-0.942631	0.00283724	2.5471	2.29605	0.360982	0.135917	0.866727	XP_014061302	PREDICTED:40SribosomalproteinS7
0.000125221	9.98415e-05	0.000112531	0.000200082	0.000185117	0.0001926	1.71152	0.233382	0.0161122	1.79284	0.000839439	0.000836584	0.000838011	0.000656584	0.000259081	0.000457832	0.546332	-0.262544	0.0979535	1.00898	0.134284	-0.871976	0.000154843	3.81011	0.420677	-0.376051	0.156974	0.804174	XP_013997101	PREDICTED:proteasomesubunitbetatype-4-like
0.000285291	0.000334599	0.000309945	0.00022965	0.000151052	0.000190351	0.614144	-0.21173	0.0616309	1.2102	5.4904e-05	7.87654e-05	6.68347e-05	3.74118e-05	3.78165e-05	3.76141e-05	0.562793	-0.249651	0.0670157	1.17382	4.63748	0.666282	0.00622786	2.20566	5.06062	0.704204	0.0301396	1.52086	XP_014057489	PREDICTED:caseinkinaseIIsubunitalpha-like
0	4.22771e-05	2.11385e-05	0	0.000379917	0.000189958	8.98636	0.953584	0.235133	0.628686	0	0	0	0	0	0	#DIV/0!	#DIV/0!	#DIV/0!	#DIV/0!	#DIV/0!	#DIV/0!	0.211325	0.675049	#DIV/0!	#DIV/0!	0.211325	0.675049	XP_014008667	PREDICTED:tapasin-relatedproteinisoformX1
0.000173319	0.000183598	0.000178458	0.000214739	0.00015872	0.00018673	1.04635	0.0196762	0.399408	0.398583	0.000203397	0.000312616	0.000258007	0.000176027	0.000250864	0.000213445	0.827287	-0.0823439	0.285111	0.544986	0.691681	-0.160094	0.142025	0.847635	0.874835	-0.0580738	0.31264	0.504955	ACN10898	IgmuchainCregionmembrane-boundform
0.000124362	6.482e-05	9.4591e-05	0.000346325	2.61863e-05	0.000186256	1.96907	0.29426	0.315065	0.5016	0	0	0	5.26079e-06	4.41235e-06	4.83657e-06	#DIV/0!	#DIV/0!	0.00380282	2.41989	#DIV/0!	#DIV/0!	0.0432056	1.36446	38.5099	1.58557	0.187316	0.727426	XP_014052959	PREDICTED:guaninenucleotide-bindingproteinG(I)/G(S)/G(T)subunitbeta-2
0.00465029	0.00660253	0.00562641	0.000233597	0.000135892	0.000184744	0.0328352	-1.48366	0.015388	1.81282	0.000613826	0.00119336	0.000903595	0.000875291	0.00113312	0.0010042	1.11134	0.0458479	0.390563	0.408309	6.2267	0.794258	0.0217366	1.66281	0.183971	-0.73525	0.0135771	1.86719	XP_014036265	myosin regulatory light polypeptide9
0	3.04947e-06	1.52474e-06	4.50023e-05	0.000318624	0.000181813	119.242	2.07643	0.159148	0.798198	0	0	0	0	3.05423e-06	1.52711e-06	#DIV/0!	#DIV/0!	0.211325	0.675049	#DIV/0!	#DIV/0!	0.211325	0.675049	119.057	2.07575	0.159151	0.798192	NP_001138892	interleukin-1receptortypeIIprecursor
9.69486e-05	5.84007e-05	7.76747e-05	0.000155668	0.000206993	0.00018133	2.33449	0.368191	0.0419851	1.37691	0	0	0	0	3.28941e-07	1.6447e-07	#DIV/0!	#DIV/0!	0.211325	0.675049	#DIV/0!	#DIV/0!	0.0282061	1.54966	1102.51	3.04238	0.00974105	2.01139	XP_014050185	PREDICTED:semaphorin-4F-like
0	0.000190924	9.5462e-05	0	0.000362344	0.000181172	1.89785	0.278261	0.358107	0.445987	0	2.22293e-06	1.11147e-06	0	0	0	0	#NUM!	0.211325	0.675049	85.8883	1.93393	0.213592	0.670416	#DIV/0!	#DIV/0!	0.211325	0.675049	XP_014007237	PREDICTED:retinoldehydrogenase7-like
0	0	0	0.000125555	0.000233711	0.000179633	#DIV/0!	#DIV/0!	0.039958	1.3984	0	8.84766e-06	4.42383e-06	0	1.18599e-05	5.92995e-06	1.34046	0.127253	0.428759	0.367787	0	#NUM!	0.211325	0.675049	30.2925	1.48133	0.0428357	1.36819	XP_014051683	PREDICTED:peroxiredoxin-4
0.000147866	0.000445968	0.000296917	0.000359019	0	0.000179509	0.604577	-0.218548	0.332387	0.478356	0.00011547	0.000213527	0.000164499	0.000120654	0.000155698	0.000138176	0.83998	-0.0757308	0.331684	0.479276	1.80498	0.256473	0.24378	0.613002	1.29914	0.113656	0.420019	0.376731	XP_014051937	PREDICTED:peptidyl-prolylcis-transisomeraseFKBP2-likeisoformX2
0.000132618	0.000289586	0.000211102	0.000196183	0.000162272	0.000179228	0.849012	-0.0710862	0.364875	0.437856	0.00133501	0.00178621	0.00156061	0.000226504	0.00020068	0.000213592	0.136864	-0.863709	0.013504	1.86954	0.135269	-0.868803	0.0149652	1.82492	0.839113	-0.0761795	0.124099	0.90623	XP_014062682	PREDICTED:eukaryoticinitiationfactor4A-I
0	8.60921e-05	4.30461e-05	3.80679e-05	0.000320205	0.000179137	4.16151	0.619251	0.226784	0.644388	0.000620958	0.000927776	0.000774367	0.000631853	0.0013566	0.000994227	1.28392	0.108538	0.316282	0.499925	0.0555887	-1.25501	0.0221675	1.65428	0.180177	-0.744301	0.0855168	1.06795	XP_014053389	PREDICTED:smallnuclearribonucleoproteinSmD2-like
0.000107993	1.78871e-05	6.294e-05	0.000179082	0.000177276	0.000178179	2.83094	0.45193	0.0624474	1.20449	0.000161721	9.87582e-05	0.00013024	0.0003285	0.000227403	0.000277952	2.13415	0.329226	0.0656384	1.18284	0.483263	-0.315817	0.172715	0.76267	0.641044	-0.193112	0.0935809	1.02881	NP_001133654	Lysosomalprotectiveproteinprecursor
0.000109503	0.000134276	0.000121889	0.000111486	0.000240509	0.000175997	1.44391	0.15954	0.248353	0.604931	9.31423e-05	0.000276046	0.000184594	6.26099e-07	2.09296e-06	1.35953e-06	0.00736496	-2.13283	0.0915105	1.03853	0.66031	-0.180252	0.283471	0.547492	129.455	2.11212	0.0568357	1.24538	ACH85258	chaperonincontainingTCP1,subunit3,partial
0.00025126	0.000267006	0.000259133	7.85897e-05	0.000270992	0.000174791	0.674521	-0.171005	0.237183	0.624917	0.000654078	0.00121644	0.000935258	0.00109433	0.00204446	0.00156939	1.67803	0.2248	0.18476	0.733393	0.277072	-0.557408	0.0690563	1.1608	0.111375	-0.953213	0.0512753	1.29009	XP_014067441	PREDICTED:leukocytecell-derivedchemotaxin-2-likeisoformX2
0	2.93185e-05	1.46593e-05	0	0.000349042	0.000174521	11.9052	1.07574	0.228854	0.640441	4.1264e-06	1.12348e-06	2.62494e-06	1.57681e-05	0	7.88405e-06	3.00352	0.477631	0.289792	0.537913	5.58461	0.746993	0.249962	0.602127	22.136	1.3451	0.220413	0.656763	XP_014017058	PREDICTED:presenilin-1-like,partial
0.00115169	0.00100652	0.00107911	4.10761e-05	0.000303709	0.000172392	0.159755	-0.796547	0.0131537	1.88095	0.000292609	0.000294686	0.000293648	2.30897e-05	8.27074e-06	1.56802e-05	0.0533981	-1.27247	0.00036185	3.44147	3.67484	0.565238	0.00421679	2.37502	10.9943	1.04117	0.17784	0.749971	XP_014033324	PREDICTED:60SribosomalproteinL15isoformX1
7.88732e-05	5.21614e-05	6.55173e-05	0.000164541	0.000178988	0.000171764	2.62166	0.418577	0.00990955	2.00395	3.81322e-05	8.42655e-05	6.11989e-05	1.60014e-05	6.52357e-06	1.12625e-05	0.184031	-0.73511	0.0840192	1.07562	1.07056	0.0296125	0.443091	0.353507	15.251	1.1833	0.00144235	2.84093	XP_014015879	PREDICTED:serine/threonine-proteinphosphatasePP1-gammacatalyticsubunit
0	0.00018867	9.43348e-05	0.000126143	0.000217214	0.000171678	1.81988	0.260044	0.268591	0.570909	7.05219e-06	0	3.52609e-06	0	0	0	0	#NUM!	0.211325	0.675049	26.7533	1.42738	0.218788	0.659976	#DIV/0!	#DIV/0!	0.0318514	1.49687	XP_014015827	PREDICTED:malectin-like
0.000303565	0.000154995	0.00022928	0.000240007	9.93887e-05	0.000169698	0.740134	-0.13069	0.309568	0.509244	0.000980261	0.00166101	0.00132063	0.000263029	0.000236323	0.000249676	0.189058	-0.723406	0.0440071	1.35648	0.173614	-0.760416	0.0442865	1.35373	0.679673	-0.1677	0.189997	0.721253	XP_014026218	PREDICTED:transitionalendoplasmicreticulumATPase
0.000145596	8.41723e-05	0.000114884	0.000338782	0	0.000169391	1.47445	0.16863	0.390762	0.408087	0	0	0	0	0	0	#DIV/0!	#DIV/0!	#DIV/0!	#DIV/0!	#DIV/0!	#DIV/0!	0.0323076	1.4907	#DIV/0!	#DIV/0!	0.211325	0.675049	XP_013994492	PREDICTED:guaninenucleotide-bindingproteinG(I)/G(S)/G(O)subunitgamma-10
0.000435984	0.000577353	0.000506669	7.25035e-05	0.000265254	0.000168879	0.333312	-0.477149	0.0528544	1.27692	5.85749e-05	5.99509e-05	5.92629e-05	0	0	0	0	#NUM!	6.73765e-05	4.17149	8.54951	0.931941	0.0120325	1.91965	#DIV/0!	#DIV/0!	0.110909	0.955033	XP_014015372	PREDICTED:60SribosomalproteinL7isoformX1
3.03492e-05	9.99742e-05	6.51617e-05	0.000128745	0.000206814	0.000167779	2.57482	0.410746	0.094388	1.02508	5.63109e-06	3.75202e-06	4.69155e-06	1.41461e-06	0	7.07307e-07	0.150762	-0.821709	0.0385864	1.41357	13.8892	1.14268	0.112314	0.949566	237.209	2.37513	0.0252519	1.59771	XP_014060090	PREDICTED:proteindisulfide-isomeraseA6-like
6.20733e-05	9.86725e-05	8.03729e-05	8.05194e-05	0.000253403	0.000166961	2.07733	0.317506	0.215217	0.667123	0.000243119	0.000359588	0.000301354	9.96241e-06	6.3327e-05	3.66447e-05	0.1216	-0.915065	0.0269348	1.56969	0.266706	-0.573967	0.0342754	1.46502	4.55621	0.658604	0.143206	0.844038	ACH85286	ubiquitin-conjugatingenzymeE2variant1,partial
1.41808e-05	9.44766e-05	5.43287e-05	1.60288e-05	0.000315788	0.000165908	3.05379	0.484839	0.273372	0.563246	0	0	0	8.60268e-06	3.05708e-05	1.95867e-05	#DIV/0!	#DIV/0!	0.108246	0.965587	#DIV/0!	#DIV/0!	0.154324	0.811568	8.47044	0.927906	0.216463	0.664616	XP_014044490	PREDICTED:collagenalpha-1(VIII)chain-like
0.00010724	0	5.36201e-05	0.000274234	5.52156e-05	0.000164725	3.07207	0.487431	0.229187	0.63981	0.000207304	0.000172352	0.000189828	5.42047e-05	1.05161e-05	3.23604e-05	0.170472	-0.768346	0.0150708	1.82186	0.282467	-0.549033	0.0685271	1.16414	5.09032	0.706745	0.178815	0.747596	XP_014005732	PREDICTED:26Sproteasomenon-ATPaseregulatorysubunit14
1.15649e-05	7.91093e-05	4.53371e-05	0.000159991	0.000166501	0.000163246	3.60071	0.556389	0.0368792	1.43322	1.33752e-05	4.23299e-05	2.78526e-05	1.75528e-06	2.88162e-06	2.31845e-06	0.0832402	-1.07967	0.11003	0.958489	1.62775	0.211588	0.340549	0.46782	70.4116	1.84764	0.000210567	3.67661	XP_014000613	PREDICTED:tyrosine-proteinkinaseSYKisoformX4
0.000119366	0.000142988	0.000131177	7.94712e-05	0.00024504	0.000162256	1.23692	0.0923429	0.372915	0.42839	0.000189086	0.000271422	0.000230254	0.000114715	0.000111181	0.000112948	0.490537	-0.309328	0.0522089	1.28226	0.569705	-0.24435	0.0734004	1.1343	1.43655	0.157321	0.305966	0.514327	NP_001133203	proteasome(prosome,macropain)26Ssubunit,non-ATPase,13
4.28868e-05	1.52346e-05	2.90607e-05	0.000124689	0.000199332	0.00016201	5.57488	0.746235	0.0395639	1.4027	4.8212e-05	4.24548e-05	4.53334e-05	0	0	0	0	#NUM!	0.00200392	2.69812	0.641045	-0.193111	0.184177	0.734765	#DIV/0!	#DIV/0!	0.0245929	1.60919	NP_001133123	cappingprotein(actinfilament)muscleZ-linealpha2
0.000140036	9.94415e-05	0.000119739	0.000316425	0	0.000158212	1.32131	0.121005	0.415937	0.380972	8.21902e-05	0.000644165	0.000363177	0	0.000269294	0.000134647	0.370748	-0.430922	0.269803	0.568953	0.329698	-0.481883	0.239302	0.621053	1.17501	0.0700432	0.460025	0.337218	ACM09750	Cysteine-richprotein1
7.31804e-05	1.27251e-05	4.29528e-05	0.000189594	0.000125494	0.000157544	3.66784	0.564411	0.060731	1.21659	1.12799e-05	7.97574e-06	9.62782e-06	1.84641e-05	1.59815e-05	1.72228e-05	1.78886	0.252576	0.0333522	1.47688	4.46132	0.649463	0.192877	0.71472	9.1474	0.961298	0.0242401	1.61547	XP_014034008	PREDICTED:granulins-likeisoformX2
3.03371e-05	4.6193e-05	3.82651e-05	0.000139312	0.000175027	0.000157169	4.10738	0.613565	0.012977	1.88682	7.85436e-05	9.29479e-05	8.57457e-05	8.47288e-05	9.89895e-05	9.18591e-05	1.0713	0.0299099	0.303831	0.517368	0.446262	-0.35041	0.0236531	1.62611	1.71098	0.233245	0.0384126	1.41553	XP_014070636	PREDICTED:calcium-bindingprotein39
3.62211e-06	6.80687e-05	3.58454e-05	8.86898e-05	0.000224028	0.000156359	4.36204	0.639689	0.124555	0.904639	1.23421e-05	2.87338e-05	2.05379e-05	1.98185e-05	1.65198e-05	1.81692e-05	0.884664	-0.0532218	0.401776	0.396016	1.74533	0.241877	0.345224	0.461899	8.60573	0.934788	0.0889835	1.05069	XP_013981407	PREDICTED:tyrosine-proteinkinaseCSK-like
4.55783e-05	4.51022e-05	4.53403e-05	0.000129536	0.000179786	0.000154661	3.41112	0.532897	0.0244894	1.61102	0.000285022	0.000454337	0.00036968	9.55522e-05	0.000123373	0.000109463	0.296101	-0.52856	0.0468378	1.3294	0.122647	-0.911341	0.0309366	1.50953	1.41291	0.150115	0.128092	0.892477	XP_014000219	PREDICTED:talin-1isoformX4
0.000200948	0.000303275	0.000252111	0.000309306	0	0.000154653	0.61343	-0.212235	0.30519	0.51543	9.38676e-05	0.000204647	0.000149257	0.000104673	0.000103088	0.000103881	0.695985	-0.1574	0.249394	0.603114	1.68911	0.227657	0.152887	0.815629	1.48875	0.172822	0.386938	0.412359	XP_014009493	PREDICTED:ras-relatedproteinORAB-1-like
8.36559e-05	0.000304984	0.00019432	0.000208307	0.000100241	0.000154274	0.793919	-0.100224	0.387957	0.411217	0	2.24327e-06	1.12163e-06	0	0	0	0	#NUM!	0.211325	0.675049	173.247	2.23867	0.111488	0.952773	#DIV/0!	#DIV/0!	0.0519496	1.28442	NP_001140110	Gapjunctionbeta-5protein
0.000160104	3.70395e-05	9.85716e-05	0.000275442	3.30003e-05	0.000154221	1.56456	0.194393	0.360977	0.44252	0.000177183	0.000103704	0.000140444	0.00025398	0.000118704	0.000186342	1.32681	0.122808	0.305739	0.514649	0.701859	-0.15375	0.309082	0.509926	0.827626	-0.0821658	0.419264	0.377512	NP_001134062	epididymalsecretoryproteinE1precursor
6.86107e-05	5.98587e-05	6.42347e-05	8.32641e-05	0.000223458	0.000153361	2.38751	0.377945	0.166069	0.779712	0.000184513	0.000286969	0.000235741	0.0001233	0.00018514	0.00015422	0.654194	-0.184293	0.153105	0.815009	0.27248	-0.564665	0.039662	1.40163	0.994427	-0.00242726	0.496034	0.304489	XP_014069427	PREDICTED:proteasomesubunitalphatype-6-like
0	0.000116049	5.80244e-05	0.000179788	0.000126723	0.000153255	2.64122	0.421805	0.137047	0.863131	0	0	0	0	7.53106e-06	3.76553e-06	#DIV/0!	#DIV/0!	0.211325	0.675049	#DIV/0!	#DIV/0!	0.211325	0.675049	40.6996	1.60959	0.015333	1.81437	ACN60174	PRA1familyprotein3,partial
0.00029185	5.33031e-05	0.000172577	2.70441e-05	0.000271139	0.000149091	0.863914	-0.0635296	0.451572	0.345273	6.58364e-05	3.92385e-05	5.25374e-05	7.34223e-05	5.65588e-05	6.49905e-05	1.23703	0.0923812	0.255961	0.591826	3.28483	0.516513	0.211282	0.675137	2.29405	0.360603	0.281409	0.550663	XP_014069191	PREDICTED:alpha-2-macroglobulin-like
0.00269244	0.00189542	0.00229393	0.000146246	0.000151491	0.000148868	0.0648966	-1.18778	0.0164127	1.78482	0.000522493	0.000570883	0.000546688	2.60964e-05	1.28366e-05	1.94665e-05	0.0356081	-1.44845	0.00112826	2.94759	4.19605	0.622841	0.0242242	1.61575	7.64742	0.883515	0.00151098	2.82074	XP_014037298	PREDICTED:60SribosomalproteinL7-likeisoformX2
4.56485e-05	7.33427e-05	5.94956e-05	5.74018e-05	0.000239025	0.000148214	2.49117	0.396403	0.218024	0.661496	0	0	0	0	0	0	#DIV/0!	#DIV/0!	#DIV/0!	#DIV/0!	#DIV/0!	#DIV/0!	0.0250651	1.60093	#DIV/0!	#DIV/0!	0.122125	0.913197	XP_014050255	PREDICTED:C-typelectindomainfamily4memberE-likeisoformX2
0	0.00018667	9.33349e-05	0.000269911	2.50648e-05	0.000147488	1.5802	0.198712	0.379308	0.421008	0	0	0	0	0	0	#DIV/0!	#DIV/0!	#DIV/0!	#DIV/0!	#DIV/0!	#DIV/0!	0.211325	0.675049	#DIV/0!	#DIV/0!	0.175761	0.755078	XP_014026834	PREDICTED:transmembraneemp24domain-containingprotein2isoformX2
0.000130512	7.4188e-05	0.00010235	0.000130814	0.000163061	0.000146938	1.43564	0.157045	0.151582	0.819351	0.000284871	0.000493138	0.000389005	2.70277e-05	3.35969e-05	3.03123e-05	0.0779226	-1.10834	0.0374993	1.42598	0.263108	-0.579867	0.0586161	1.23198	4.84747	0.685515	0.00966565	2.01477	NP_001133605	T-complexprotein1subunitbeta
0.000160624	8.63739e-06	8.46308e-05	0.000272952	2.05966e-05	0.000146774	1.73429	0.239122	0.357061	0.447257	3.79278e-05	9.39683e-06	2.36623e-05	3.05615e-05	8.52884e-06	1.95452e-05	0.826005	-0.0830175	0.420273	0.376469	3.57661	0.553471	0.256509	0.590898	7.5095	0.875611	0.210459	0.676834	NP_001135263	Galectin-3-bindingproteinprecursor
0.00010398	9.57147e-05	9.98473e-05	0.000204566	8.85305e-05	0.000146548	1.46772	0.166644	0.25314	0.596639	0.000122203	0.000226889	0.000174546	5.36731e-05	7.30462e-05	6.33597e-05	0.362996	-0.440098	0.0859734	1.06564	0.572039	-0.242575	0.145393	0.837456	2.31296	0.364167	0.146439	0.834342	XP_014026787	PREDICTED:MOBkinaseactivator1A
1.17904e-05	1.65327e-05	1.41616e-05	6.27518e-05	0.000228609	0.00014568	10.287	1.01229	0.126889	0.896576	3.46143e-06	3.17013e-06	3.31578e-06	2.11556e-06	9.14975e-07	1.51527e-06	0.456987	-0.340096	0.0501516	1.29971	4.27096	0.630525	0.0223891	1.64996	96.1415	1.98291	0.112137	0.950249	XP_014037145	PREDICTED:proteindisulfide-isomeraseA4-like
0.00010527	0.000111533	0.000108401	0.000291162	0	0.000145581	1.34298	0.12807	0.411164	0.385985	7.88964e-06	3.39644e-05	2.0927e-05	0	2.10323e-06	1.05161e-06	0.0502515	-1.29885	0.133987	0.872937	5.17998	0.714328	0.0113491	1.94504	138.436	2.14125	0.212725	0.672181	XP_013998581	PREDICTED:wiskott-Aldrichsyndromeproteinfamilymember2-like
3.68214e-05	4.97671e-05	4.32942e-05	0.00025141	3.81254e-05	0.000144768	3.34381	0.524241	0.221234	0.655147	0	0	0	2.80841e-06	4.881e-06	3.8447e-06	#DIV/0!	#DIV/0!	0.0327924	1.48423	#DIV/0!	#DIV/0!	0.0108152	1.96597	37.6538	1.57581	0.158639	0.799589	XP_014056972	PREDICTED:B-cellreceptorCD22-likeisoformX3
0.000182853	4.95381e-05	0.000116196	0.000179976	0.000108995	0.000144485	1.24347	0.0946346	0.371969	0.429494	0.000120169	0.000158488	0.000139329	0.000139254	0.000220147	0.0001797	1.28976	0.110509	0.231114	0.636175	0.833967	-0.078851	0.385225	0.414286	0.804035	-0.094725	0.290015	0.537579	XP_014013459	PREDICTED:prosaposin-like
0.000327309	0.000536158	0.000431733	0.000206568	8.21534e-05	0.000144361	0.334375	-0.475766	0.0709068	1.14931	0.00179046	0.00281314	0.0023018	0.000452328	0.000467226	0.000459777	0.199747	-0.69952	0.0345872	1.46108	0.187564	-0.726851	0.0349127	1.45702	0.31398	-0.503098	0.0186317	1.72975	ACN58701	ATP-dependentRNAhelicaseDDX39,partial
4.95574e-05	4.40205e-05	4.6789e-05	0.000288209	0	0.000144104	3.07988	0.488533	0.284578	0.545799	0.00133348	0.00169477	0.00151412	0.000614634	0.00113521	0.000874921	0.57784	-0.238192	0.0905724	1.043	0.0309017	-1.51002	0.00741184	2.13007	0.164706	-0.783292	0.0666827	1.17599	XP_014018513	PREDICTED:gliamaturationfactorgamma-like
0	5.76826e-06	2.88413e-06	0	0.000287815	0.000143907	49.8963	1.69807	0.215259	0.667038	0	0	0	0	0	0	#DIV/0!	#DIV/0!	#DIV/0!	#DIV/0!	#DIV/0!	#DIV/0!	0.211325	0.675049	#DIV/0!	#DIV/0!	0.211325	0.675049	XP_014067985	PREDICTED:uncharacterizedproteinLOC106611878isoformX5
3.53304e-05	1.20906e-05	2.37105e-05	8.02831e-05	0.000207531	0.000143907	6.06934	0.783141	0.102105	0.990952	0.000202276	0.000150695	0.000176486	8.42281e-05	0.000101738	9.2983e-05	0.526858	-0.278307	0.0459742	1.33749	0.134348	-0.871769	0.0163075	1.78761	1.54767	0.189679	0.255473	0.592655	NP_001134111	pleckstrin
6.04516e-05	0.000133543	9.69974e-05	2.67863e-05	0.000259842	0.000143314	1.47751	0.169529	0.370488	0.431226	0.000406067	0.000538446	0.000472257	0.000488633	0.000624302	0.000556467	1.17832	0.0712616	0.234004	0.630777	0.205391	-0.687418	0.0191398	1.71806	0.257543	-0.589151	0.0460196	1.33706	XP_013999490	PREDICTED:proteasomesubunitalphatype-6-like
0	6.49963e-05	3.24982e-05	0.000285003	0	0.000142502	4.38492	0.641961	0.265101	0.576589	0	0	0	0	0	0	#DIV/0!	#DIV/0!	#DIV/0!	#DIV/0!	#DIV/0!	#DIV/0!	0.211325	0.675049	#DIV/0!	#DIV/0!	0.211325	0.675049	XP_014039136	PREDICTED:annexinA5-like
0.00094141	0.000291858	0.000616634	8.8711e-05	0.000193414	0.000141063	0.228762	-0.640615	0.142582	0.845934	0.0011789	0.00132548	0.00125219	0.000110601	3.63662e-05	7.34837e-05	0.0586842	-1.23148	0.00241113	2.61778	0.492444	-0.307643	0.0982422	1.0077	1.91965	0.283221	0.201384	0.695975	XP_013991359	PREDICTED:40SribosomalproteinS26-like
0	4.31061e-05	2.1553e-05	0	0.000280756	0.000140378	6.51316	0.813791	0.245412	0.610104	0	0	0	0	3.12641e-06	1.5632e-06	#DIV/0!	#DIV/0!	0.211325	0.675049	#DIV/0!	#DIV/0!	0.211325	0.675049	89.8016	1.95328	0.213492	0.670619	XP_014010361	PREDICTED:tetraspanin-14-like
9.29066e-05	0.000132771	0.000112839	0.000129015	0.00015162	0.000140317	1.24352	0.0946531	0.176622	0.752954	0.000149823	0.000317032	0.000233428	9.40894e-06	2.06167e-05	1.50128e-05	0.0643147	-1.19169	0.0605163	1.21813	0.483399	-0.315695	0.147851	0.830176	9.34648	0.970648	0.00499229	2.3017	XP_013986820	PREDICTED:T-complexprotein1subunitdelta
0	0	0	0	0.000276176	0.000138088	#DIV/0!	#DIV/0!	0.211325	0.675049	0	0	0	0	0	0	#DIV/0!	#DIV/0!	#DIV/0!	#DIV/0!	#DIV/0!	#DIV/0!	#DIV/0!	#DIV/0!	#DIV/0!	#DIV/0!	0.211325	0.675049	ACN11424	Integrinbeta-1precursor
5.57536e-05	0.000217957	0.000136855	0	0.00027585	0.000137925	1.00781	0.0033805	0.497637	0.303087	0.000292685	0.000227277	0.000259981	0.00106887	0.000760894	0.000914883	3.51904	0.546424	0.0266057	1.57503	0.526405	-0.27868	0.147226	0.832014	0.150757	-0.821723	0.032033	1.4944	XP_014056296	PREDICTED:cathepsinS-like
6.44477e-05	5.98224e-05	6.2135e-05	9.40883e-05	0.000176184	0.000135136	2.17488	0.337435	0.108891	0.963007	0.00124395	0.00217565	0.0017098	0.0011594	0.00162202	0.00139071	0.813379	-0.0897069	0.301016	0.52141	0.0363406	-1.43961	0.035738	1.44687	0.0971703	-1.01247	0.0166353	1.77897	XP_014065008	PREDICTED:acidicleucine-richnuclearphosphoprotein32familymemberB-likeisoformX3
0.00329923	0.00334908	0.00332415	0.000270005	0	0.000135002	0.0406125	-1.39134	0.000923959	3.03435	0.00118334	0.00171491	0.00144913	7.13775e-05	5.15032e-05	6.14404e-05	0.0423983	-1.37265	0.0174138	1.75911	2.2939	0.360575	0.00983675	2.00715	2.19729	0.341887	0.320656	0.493961	XP_014010730	PREDICTED:60SribosomalproteinL18-like
6.91626e-05	8.72084e-05	7.81855e-05	9.22039e-05	0.000177341	0.000134773	1.72376	0.236476	0.161564	0.791656	0	0	0	0	0	0	#DIV/0!	#DIV/0!	#DIV/0!	#DIV/0!	#DIV/0!	#DIV/0!	0.00652887	2.18516	#DIV/0!	#DIV/0!	0.043475	1.36176	XP_014032546	PREDICTED:TAPbindingproteinisoformX1
0.00014038	0.000115018	0.000127699	0.000125055	0.000142492	0.000133774	1.04757	0.0201836	0.365574	0.437025	1.11179e-05	0	5.55893e-06	0	0	0	0	#NUM!	0.211325	0.675049	22.9719	1.3612	0.00630413	2.20037	#DIV/0!	#DIV/0!	0.00211043	2.67563	XP_013990052	PREDICTED:B-cellreceptor-associatedprotein31
0	0.000407081	0.000203541	4.03582e-05	0.000226538	0.000133448	0.655634	-0.183338	0.391898	0.406827	0.000279798	0.000629043	0.00045442	0.000324767	0.000239832	0.0002823	0.62123	-0.206748	0.219628	0.658313	0.447913	-0.348807	0.224148	0.649466	0.472719	-0.325397	0.141484	0.849292	ADM15949	Beta-2-microglobulinprecursor
0.00018144	4.72856e-05	0.000114363	0.000265045	0	0.000132523	1.15879	0.0640066	0.456933	0.340147	0	0	0	0	0	0	#DIV/0!	#DIV/0!	#DIV/0!	#DIV/0!	#DIV/0!	#DIV/0!	0.115161	0.938696	#DIV/0!	#DIV/0!	0.211325	0.675049	XP_014021813	PREDICTED:dolichyl-diphosphooligosaccharide--proteinglycosyltransferasesubunit2-likeisoformX2
5.41247e-05	8.44905e-05	6.93076e-05	0.00019665	6.8162e-05	0.000132406	1.91041	0.281127	0.220013	0.657551	0.000152377	0.000330896	0.000241637	0.000117309	0.000147909	0.000132609	0.548794	-0.260591	0.175889	0.754761	0.286826	-0.542382	0.0986604	1.00586	0.99847	-0.000664783	0.498914	0.301974	XP_014015065	PREDICTED:neutrophilcytosolfactor2-likeisoformX2
0.00018164	0.0001429	0.00016227	0.000107254	0.000157222	0.000132238	0.814926	-0.0888821	0.221194	0.655226	0.00018371	0.000360146	0.000271928	5.79252e-06	1.23535e-05	9.073e-06	0.0333654	-1.4767	0.0483541	1.31557	0.59674	-0.224215	0.174307	0.758686	14.5749	1.16361	0.0197001	1.70553	XP_013985318	PREDICTED:T-complexprotein1subunitthetaisoformX2
6.9194e-06	2.96712e-05	1.82953e-05	4.90678e-05	0.000215307	0.000132187	7.22521	0.85885	0.153745	0.8132	0.000622761	0.00126628	0.000944518	0.000435943	0.000285224	0.000360583	0.381764	-0.418205	0.109631	0.960067	0.01937	-1.71287	0.0512864	1.29	0.366593	-0.435816	0.0893663	1.04883	XP_014052070	PREDICTED:transgelin-2isoformX1
0	0.000151974	7.59869e-05	7.16522e-05	0.00019136	0.000131506	1.73064	0.238208	0.311968	0.50589	1.23342e-05	0	6.16711e-06	0	3.406e-06	1.703e-06	0.276143	-0.558866	0.278772	0.554752	12.3213	1.09066	0.228218	0.641651	77.2203	1.88773	0.0812336	1.09026	XP_013998572	PREDICTED:programmedcelldeath6-interactingprotein-like,partial
1.07533e-05	8.01201e-06	9.38265e-06	2.0795e-05	0.00024209	0.000131442	14.0091	1.14641	0.192489	0.715593	0	1.58232e-06	7.91162e-07	0	3.48446e-06	1.74223e-06	2.20211	0.34284	0.33421	0.47598	11.8593	1.07406	0.0161483	1.79187	75.4449	1.87763	0.180947	0.742448	XP_014031476	PREDICTED:ras-relatedproteinR-Ras2isoformX2
5.71139e-05	2.93022e-05	4.3208e-05	0.00024131	2.05477e-05	0.000130929	3.0302	0.481471	0.256518	0.590883	0	3.67097e-06	1.83549e-06	2.19718e-05	1.86852e-05	2.03285e-05	11.0753	1.04435	0.0086441	2.06328	23.5404	1.37181	0.0491434	1.30854	6.44065	0.80893	0.210964	0.675791	XP_014046241	PREDICTED:uncharacterizedproteinLOC106599498,partial
0	7.39626e-07	3.69813e-07	0.000199304	6.13726e-05	0.000130338	352.443	2.54709	0.100084	0.999633	8.26097e-05	0.000168162	0.000125386	7.04507e-05	0.000139112	0.000104781	0.835671	-0.0779647	0.371636	0.429883	0.0029494	-2.53027	0.0499279	1.30166	1.24391	0.0947872	0.385811	0.413625	XP_014058879	PREDICTED:17-beta-hydroxysteroiddehydrogenase14-like
7.18177e-05	7.3059e-05	7.24384e-05	0.000142968	0.000117436	0.000130202	1.79742	0.254649	0.0228172	1.64174	0.000255477	0.000375419	0.000315448	0.000119004	0.000119826	0.000119415	0.378557	-0.421869	0.0411082	1.38607	0.229637	-0.638959	0.0279276	1.55397	1.09033	0.0375587	0.243646	0.613241	XP_013983053	PREDICTED:rasGTPase-activating-likeproteinIQGAP1
0.000323291	0.00027506	0.000299176	0.000109205	0.000148618	0.000128912	0.43089	-0.365633	0.0159333	1.79769	7.2427e-06	5.92454e-05	3.32441e-05	0	2.42419e-06	1.2121e-06	0.0364605	-1.43818	0.171782	0.765022	8.99937	0.954212	0.00866133	2.06242	106.355	2.02676	0.0115402	1.93778	XP_014031021	PREDICTED:dnaJhomologsubfamilyAmember2
0.000131747	0	6.58733e-05	0.000168197	8.95281e-05	0.000128863	1.95622	0.291418	0.24897	0.603854	3.07556e-06	1.32737e-06	2.20147e-06	1.79227e-05	2.65386e-05	2.22306e-05	10.0981	1.00424	0.0224717	1.64836	29.9225	1.476	0.217882	0.661779	5.79663	0.763176	0.0572641	1.24212	XP_014039345	PREDICTED:P-selectin-like,partial
0.000422285	0.000783712	0.000602998	0.000103689	0.000153995	0.000128842	0.213668	-0.67026	0.0608188	1.21596	0.000152514	0.000378578	0.000265546	0.000176811	0.000179159	0.000177985	0.67026	-0.173756	0.259803	0.585355	2.27079	0.356177	0.127111	0.895818	0.723891	-0.140327	0.0951232	1.02171	NP_001133521	dyskerin
0	9.74436e-05	4.87218e-05	5.23153e-05	0.000201565	0.00012694	2.60541	0.415876	0.236347	0.62645	2.99727e-05	6.87524e-05	4.93626e-05	2.37508e-05	1.72502e-05	2.05005e-05	0.415304	-0.381634	0.139908	0.854159	0.987019	-0.0056746	0.49568	0.304799	6.19206	0.791835	0.145108	0.838307	XP_014009475	PREDICTED:cytosolicpurine5'-nucleotidaseisoformX2
4.48837e-05	2.66534e-05	3.57685e-05	0.000156831	9.4707e-05	0.000125769	3.51619	0.546073	0.0543428	1.26486	0.000197294	0.000174129	0.000185712	0.000119709	9.31066e-05	0.000106408	0.572973	-0.241865	0.0230356	1.6376	0.192602	-0.715339	0.00476221	2.32219	1.18195	0.0725995	0.312246	0.505503	XP_014008138	PREDICTED:BTB/POZdomain-containingproteinKCTD12-like
0	2.39355e-05	1.19677e-05	0	0.000250697	0.000125348	10.4739	1.02011	0.231461	0.635522	0	0	0	0	0	0	#DIV/0!	#DIV/0!	#DIV/0!	#DIV/0!	#DIV/0!	#DIV/0!	0.211325	0.675049	#DIV/0!	#DIV/0!	0.211325	0.675049	XP_014032564	PREDICTED:myelin-associatedglycoproteinisoformX2
7.16193e-05	0.000185925	0.000128772	0	0.000250697	0.000125348	0.973415	-0.0117021	0.491216	0.308728	0	0	0	0	0	0	#DIV/0!	#DIV/0!	#DIV/0!	#DIV/0!	#DIV/0!	#DIV/0!	0.0765095	1.11628	#DIV/0!	#DIV/0!	0.211325	0.675049	XP_014040599	PREDICTED:proteinkinaseCbetatype-like,partial
4.98551e-05	5.76844e-05	5.37698e-05	8.95774e-05	0.00016046	0.000125019	2.32507	0.366436	0.0918751	1.0368	0	0	0	0	0	0	#DIV/0!	#DIV/0!	#DIV/0!	#DIV/0!	#DIV/0!	#DIV/0!	0.0026293	2.58016	#DIV/0!	#DIV/0!	0.0359076	1.44481	XP_014038373	PREDICTED:T-cellecto-ADP-ribosyltransferase2-likeisoformX2
0	1.71215e-05	8.56076e-06	9.73631e-05	0.000152288	0.000124825	14.5811	1.16379	0.028056	1.55197	0.000688909	0.000615132	0.00065202	0.000501173	0.000215915	0.000358544	0.549897	-0.259719	0.0922935	1.03483	0.0131296	-1.88175	0.00172282	2.76376	0.348145	-0.458239	0.124437	0.905051	XP_013997271	PREDICTED:triosephosphateisomeraseA
0.000135537	8.42596e-05	0.000109898	0.000220173	2.69346e-05	0.000123554	1.12426	0.0508661	0.451926	0.344933	0.000627379	0.000428623	0.000528001	0.00110904	0.00102927	0.00106915	2.02491	0.306405	0.0184989	1.73285	0.20814	-0.681644	0.0276522	1.55827	0.115562	-0.937184	0.00600011	2.22184	XP_014011074	PREDICTED:acidicmammalianchitinase-like
0	0	0	0.000246887	0	0.000123444	#DIV/0!	#DIV/0!	0.211325	0.675049	0.000440368	0	0.000220184	0.00010126	0	5.06302e-05	0.229945	-0.638376	0.265625	0.575731	0	#NUM!	0.211325	0.675049	2.43814	0.387059	0.319992	0.494861	XP_013992645	PREDICTED:histoneH2A
8.42561e-05	4.34497e-05	6.38529e-05	0.000103713	0.000143008	0.00012336	1.93194	0.285995	0.0852215	1.06945	0.000347218	0.000528507	0.000437863	0.000377961	0.000538218	0.000458089	1.04619	0.0196124	0.441299	0.355267	0.145829	-0.836157	0.0282656	1.54874	0.269293	-0.569775	0.0278602	1.55502	XP_014068329	PREDICTED:hypoxanthine-guaninephosphoribosyltransferaseisoformX1
8.9109e-05	0.000181081	0.000135095	0.000114076	0.000132202	0.000123139	0.911498	-0.0402443	0.411245	0.3859	1.16646e-05	5.67611e-05	3.42128e-05	0	7.12117e-06	3.56059e-06	0.104072	-0.982667	0.155724	0.807643	3.94867	0.596451	0.093844	1.02759	34.5839	1.53887	0.00328255	2.48379	XP_014059530	PREDICTED:synapticvesiclemembraneproteinVAT-1homolog
0	2.80768e-05	1.40384e-05	0	0.000245855	0.000122928	8.75652	0.942332	0.235822	0.627415	3.48218e-06	1.7986e-05	1.07341e-05	4.48792e-06	3.44623e-05	1.94751e-05	1.81432	0.258714	0.325988	0.486798	1.30783	0.116552	0.426859	0.369715	6.31204	0.80017	0.2457	0.609596	XP_014022571	PREDICTED:probableproteinBRICK1
0	0.000130602	6.53008e-05	0	0.000244649	0.000122325	1.87325	0.272595	0.360388	0.44323	0	3.43209e-05	1.71604e-05	0	3.87694e-06	1.93847e-06	0.112961	-0.94707	0.23553	0.627955	3.80531	0.58039	0.274906	0.560816	63.1037	1.80005	0.214423	0.668729	XP_014061260	PREDICTED:ADP-ribosylationfactor6-like
0	3.17782e-05	1.58891e-05	1.75986e-05	0.00022543	0.000121514	7.64764	0.883528	0.210408	0.676937	0.000159692	8.80605e-05	0.000123876	0.000268344	0.000183885	0.000226114	1.82533	0.26134	0.103057	0.986922	0.128266	-0.891888	0.0551476	1.25847	0.537402	-0.269701	0.224755	0.648291	XP_013980319	PREDICTED:pro-cathepsinH-like
0.000142169	0.000118241	0.000130205	0.000148164	9.23107e-05	0.000120237	0.923446	-0.0345887	0.387004	0.412285	0.000294063	0.000448871	0.000371467	5.71389e-05	6.00698e-05	5.86044e-05	0.157765	-0.80199	0.0280628	1.55187	0.350516	-0.455293	0.0456009	1.34103	2.05168	0.312109	0.079185	1.10136	XP_014024068	PREDICTED:proteinarginineN-methyltransferase1-likeisoformX4
0	0	0	0	0.000239922	0.000119961	#DIV/0!	#DIV/0!	0.211325	0.675049	0.000460267	0.000642434	0.000551351	0.000326414	0.000529212	0.000427813	0.775936	-0.110174	0.230207	0.637882	0	#NUM!	0.0131113	1.88236	0.280405	-0.552214	0.0945349	1.02441	AHG98269	prostaglandinEsynthase3,partial
3.21427e-05	9.29386e-05	6.25407e-05	7.67841e-05	0.00016296	0.000119872	1.91671	0.282556	0.195254	0.709399	2.61625e-05	0.000101179	6.36708e-05	4.22041e-05	0.000117924	8.0064e-05	1.25747	0.0994967	0.393732	0.404799	0.98225	-0.00777781	0.491725	0.308278	1.49721	0.175281	0.27972	0.553277	XP_014038550	PREDICTED:galectin-3-like
0.000495429	0.00026237	0.0003789	0.000171221	6.7986e-05	0.000119603	0.31566	-0.500781	0.0894443	1.04845	0.000213952	0.000400811	0.000307382	3.6542e-05	5.67832e-05	4.66626e-05	0.151807	-0.818709	0.0545374	1.26331	1.23267	0.0908465	0.339649	0.46897	2.56315	0.408774	0.149936	0.824093	ACI34263	PolyrC-bindingprotein2
2.09935e-05	1.87706e-05	1.9882e-05	0.000222464	1.65849e-05	0.000119524	6.01167	0.778995	0.2176	0.662342	9.22291e-05	0.000276595	0.000184412	0.00010428	0.000138256	0.000121268	0.657594	-0.182042	0.28498	0.545186	0.107813	-0.967328	0.10812	0.966096	0.985619	-0.00629091	0.494091	0.306193	XP_014010875	PREDICTED:mitoticcheckpointproteinBUB3isoformX2
0.000145991	7.79476e-05	0.000111969	0.000143274	9.57275e-05	0.000119501	1.06727	0.0282729	0.436363	0.360152	6.6845e-06	0	3.34225e-06	5.40136e-06	0	2.70068e-06	0.808043	-0.0925657	0.447504	0.349203	33.5011	1.52506	0.0431983	1.36453	44.2484	1.6459	0.0197468	1.7045	XP_013993426	PREDICTED:flotillin-2aisoformX2
0	3.02293e-05	1.51147e-05	0.000105315	0.000132604	0.00011896	7.87049	0.896002	0.0181822	1.74035	0.000142319	0.000228639	0.000185479	6.02203e-05	0.000199748	0.000129984	0.700802	-0.154404	0.284243	0.54631	0.0814899	-1.0889	0.0325478	1.48748	0.915187	-0.03849	0.445496	0.351156	XP_013979934	PREDICTED:twinfilin-1-like
0.000301508	0.00014822	0.000224864	0.000237774	0	0.000118887	0.528708	-0.276784	0.265933	0.575229	0	0	0	0	1.73833e-05	8.69165e-06	#DIV/0!	#DIV/0!	0.211325	0.675049	#DIV/0!	#DIV/0!	0.0495957	1.30456	13.6783	1.13603	0.226428	0.64507	XP_013991279	PREDICTED:translocon-associatedproteinsubunitdelta-like
0.000150783	0.000108068	0.000129425	0.000188186	4.89673e-05	0.000118576	0.916176	-0.0380209	0.447611	0.349099	0.000118873	0.00011701	0.000117942	7.38396e-05	0.000111419	9.26293e-05	0.785383	-0.104918	0.155359	0.808663	1.09737	0.0403525	0.322454	0.491532	1.28012	0.10725	0.376695	0.42401	XP_014035902	PREDICTED:calpain-2catalyticsubunit-like
9.35625e-05	8.89173e-05	9.12399e-05	0.000236363	0	0.000118181	1.29528	0.112364	0.420444	0.376292	0.000102324	0.000187577	0.000144951	6.6807e-05	9.07795e-05	7.87933e-05	0.543587	-0.264731	0.136875	0.863676	0.629455	-0.201035	0.167658	0.775575	1.49989	0.17606	0.385863	0.413567	XP_014022029	PREDICTED:ras-relatedproteinRab-7a-like
1.84066e-05	8.38378e-05	5.11222e-05	5.18367e-05	0.000183454	0.000117645	2.30126	0.361966	0.230457	0.637411	3.55668e-05	7.03327e-05	5.29498e-05	2.17434e-05	5.46634e-05	3.82034e-05	0.721502	-0.141762	0.300334	0.522395	0.965485	-0.0152545	0.482569	0.31644	3.07945	0.488473	0.181102	0.742077	ACI69939	IgkappachainV-IIIregionMOPC63precursor
1.66266e-05	3.01711e-05	2.33989e-05	4.47569e-05	0.000187546	0.000116151	4.96397	0.695829	0.162565	0.788973	0.000326865	0.0001971	0.000261983	0.000199376	7.86181e-05	0.000138997	0.530558	-0.275267	0.149817	0.824438	0.0893146	-1.04908	0.0336508	1.473	0.83564	-0.0779806	0.414878	0.38208	XP_014054426	PREDICTED:bifunctionalepoxidehydrolase2-like
0.000168691	7.80239e-05	0.000123358	0	0.000230712	0.000115356	0.935133	-0.0291266	0.477198	0.321301	0.000118015	9.57414e-05	0.000106878	5.75892e-05	9.74679e-05	7.75285e-05	0.725393	-0.139427	0.163745	0.785833	1.15419	0.0622778	0.378903	0.421472	1.48791	0.172578	0.388628	0.410466	ACI66049	IgkappachainVregionK29-213
5.3021e-05	2.90004e-05	4.10107e-05	0.000230098	0	0.000115049	2.80534	0.447986	0.293837	0.531893	0	0	0	0	0	0	#DIV/0!	#DIV/0!	#DIV/0!	#DIV/0!	#DIV/0!	#DIV/0!	0.0380522	1.41962	#DIV/0!	#DIV/0!	0.211325	0.675049	XP_014068959	PREDICTED:neutralaminoacidtransporterB(0)
1.92711e-05	0.000105937	6.26041e-05	3.25967e-05	0.000195468	0.000114033	1.82149	0.260426	0.316626	0.499453	0.000181166	0.000128415	0.00015479	0.000273813	0.000270493	0.000272153	1.7582	0.245068	0.0235745	1.62756	0.404445	-0.393141	0.105409	0.977122	0.419002	-0.377784	0.0958693	1.01832	XP_013983426	PREDICTED:beta-hexosaminidasebetachainisoformX1
4.12434e-05	5.18451e-05	4.65442e-05	0.000208586	1.85378e-05	0.000113562	2.43987	0.387366	0.277136	0.557307	0	2.41897e-05	1.20949e-05	6.10747e-06	0.000127253	6.66803e-05	5.51311	0.741396	0.235038	0.628862	3.84826	0.585265	0.0604358	1.21871	1.70308	0.231235	0.358891	0.445038	XP_013991701	PREDICTED:ras-relatedproteinO-KrevisoformX1
0.000172063	0.000165709	0.000168886	0.000225911	0	0.000112956	0.668828	-0.174685	0.33483	0.475175	0	0	0	0	1.33948e-06	6.69741e-07	#DIV/0!	#DIV/0!	0.211325	0.675049	#DIV/0!	#DIV/0!	0.00017686	3.75237	168.656	2.227	0.212473	0.672697	XP_014062276	PREDICTED:uncharacterizedproteinLOC106608695
0.000218043	0.000112805	0.000165424	0.000224524	0	0.000112262	0.67863	-0.168367	0.354921	0.449868	0	0	0	0	0	0	#DIV/0!	#DIV/0!	#DIV/0!	#DIV/0!	#DIV/0!	#DIV/0!	0.0440117	1.35643	#DIV/0!	#DIV/0!	0.211325	0.675049	XP_014036406	PREDICTED:proteindisulfide-isomeraseTMX3
0.000238212	0.0001277	0.000182956	0.000224481	0	0.000112241	0.613484	-0.212197	0.314428	0.502479	4.07778e-05	6.53054e-05	5.30416e-05	0.000102457	5.81783e-05	8.03178e-05	1.51424	0.180195	0.196939	0.705668	3.44929	0.53773	0.0743141	1.12893	1.39746	0.145338	0.403211	0.394467	NP_001134607	NADP+--arginineADP-ribosyltransferase1precursor
0.000818406	0.000559719	0.000689062	0.000134525	8.89527e-05	0.000111739	0.162161	-0.790054	0.024026	1.61932	0.000299167	0.000431479	0.000365323	0.000236783	0.000275923	0.000256353	0.701715	-0.153839	0.127493	0.894512	1.88617	0.275581	0.0778398	1.1088	0.435879	-0.360634	0.0202675	1.6932	XP_013993371	PREDICTED:clathrinheavychain1-likeisoformX2
6.54642e-05	5.20978e-05	5.8781e-05	0.000107457	0.000115366	0.000111411	1.89536	0.277693	0.0105419	1.97708	0.00116075	0.00150317	0.00133196	0.000942805	0.00112361	0.00103321	0.775704	-0.110304	0.131394	0.881425	0.0441313	-1.35525	0.00881691	2.05468	0.107831	-0.967257	0.00474949	2.32335	XP_014069388	PREDICTED:alpha-actinin-4isoformX3
5.44442e-05	1.28898e-05	3.3667e-05	0.000106603	0.000116124	0.000111363	3.30778	0.519537	0.033855	1.47038	8.02473e-05	7.63274e-05	7.82873e-05	0.00010528	3.65241e-05	7.09018e-05	0.905661	-0.0430341	0.425025	0.371585	0.430044	-0.366487	0.0829722	1.08107	1.57067	0.196084	0.181952	0.740042	NP_001136190	actin-relatedprotein2/3complexsubunit3
0.000141706	7.95783e-05	0.000110642	0.00012524	9.5954e-05	0.000110597	0.99959	-0.000178102	0.499533	0.301436	0	2.64783e-06	1.32392e-06	0	0	0	0	#NUM!	0.211325	0.675049	83.5721	1.92206	0.0361191	1.44226	#DIV/0!	#DIV/0!	0.00854084	2.0685	XP_014059527	PREDICTED:prohibitin
2.20865e-05	3.82648e-05	3.01757e-05	7.19188e-05	0.000148726	0.000110322	3.65601	0.563007	0.0889433	1.05089	0.00019107	0.000166763	0.000178916	0.000183215	8.30697e-05	0.000133142	0.744161	-0.128333	0.234039	0.630711	0.168658	-0.772993	0.00474862	2.32343	0.828604	-0.0816528	0.376132	0.42466	XP_014032549	PREDICTED:proteasomesubunitbetatype-9isoformX1
0	2.30283e-05	1.15142e-05	0.000118303	0.000101668	0.000109985	9.55216	0.980102	0.0100897	1.99612	6.6424e-05	8.36026e-05	7.50133e-05	6.49797e-05	0.000103935	8.44572e-05	1.1259	0.0514985	0.35034	0.45551	0.153495	-0.813906	0.0237779	1.62383	1.30226	0.114697	0.175667	0.755309	XP_014069529	PREDICTED:14-3-3proteinepsilon-likeisoformX3
1.37236e-05	2.36119e-05	1.86677e-05	0.000137385	7.97588e-05	0.000108572	5.81601	0.764626	0.0457309	1.33979	0.00018951	0.000225187	0.000207349	4.57335e-05	4.62547e-05	4.59941e-05	0.22182	-0.653999	0.00600262	2.22166	0.0900307	-1.04561	0.00474414	2.32384	2.36056	0.373015	0.0810048	1.09149	XP_013984029	PREDICTED:14-3-3proteineta-like
8.60496e-05	5.84116e-05	7.22306e-05	0.00013886	7.74358e-05	0.000108148	1.49726	0.175297	0.198947	0.701263	0.000424422	0.000710079	0.00056725	0.000417033	0.000417051	0.000417042	0.735199	-0.133595	0.201636	0.695433	0.127335	-0.895053	0.037366	1.42752	0.259322	-0.586161	0.0048707	2.31241	XP_013994962	PREDICTED:septin-2B
0	1.3335e-05	6.66752e-06	4.41904e-05	0.000171016	0.000107603	16.1384	1.20786	0.127128	0.89576	0.000284038	0.000450667	0.000367353	0.000133087	0.000170352	0.00015172	0.413008	-0.384041	0.0637305	1.19565	0.0181502	-1.74112	0.0248634	1.60444	0.709225	-0.149216	0.286587	0.542744	NP_001117050	fattyacid-bindingprotein,heart
0	2.6817e-05	1.34085e-05	0	0.000212666	0.000106333	7.93028	0.899288	0.238662	0.622216	0	0	0	0	0	0	#DIV/0!	#DIV/0!	#DIV/0!	#DIV/0!	#DIV/0!	#DIV/0!	0.211325	0.675049	#DIV/0!	#DIV/0!	0.211325	0.675049	XP_014065595	PREDICTED:platelet-activatingfactorreceptor-like
6.00087e-05	4.01028e-05	5.00557e-05	0.000152523	5.99478e-05	0.000106235	2.12234	0.326816	0.178618	0.748074	0.000151757	0.000216676	0.000184216	4.48155e-05	1.05532e-05	2.76844e-05	0.150282	-0.823094	0.025412	1.59496	0.271723	-0.565874	0.0292403	1.53402	3.83738	0.584035	0.12624	0.898801	XP_014006603	PREDICTED:translationally-controlledtumorproteinhomolog
0.000131504	0.000290731	0.000211118	0.000176171	3.46385e-05	0.000105405	0.49927	-0.301665	0.212785	0.672059	0.000195416	0.000513177	0.000354297	0.00178851	0.0018904	0.00183945	5.19184	0.715322	0.00619351	2.20806	0.595878	-0.224843	0.252495	0.597747	0.0573022	-1.24183	0.00125946	2.89982	XP_014050690	PREDICTED:endonucleasedomain-containing1protein-like
7.73846e-05	6.65125e-05	7.19486e-05	0.000113858	9.658e-05	0.000105219	1.46242	0.165073	0.0413119	1.38392	0	0	0	0	0	0	#DIV/0!	#DIV/0!	#DIV/0!	#DIV/0!	#DIV/0!	#DIV/0!	0.00283005	2.54821	#DIV/0!	#DIV/0!	0.00333703	2.47664	XP_013984815	PREDICTED:ADP/ATPtranslocase2-like
1.44105e-05	1.145e-05	1.29302e-05	2.99051e-05	0.000180406	0.000105156	8.13252	0.910225	0.172582	0.763004	0.00016366	0.000242834	0.000203247	0.000104766	0.000188269	0.000146517	0.720885	-0.142134	0.214041	0.669503	0.0636185	-1.19642	0.0203502	1.69143	0.7177	-0.144057	0.339108	0.469661	XP_014067804	PREDICTED:histidine--tRNAligase,cytoplasmic-likeisoformX2
8.64151e-05	7.45861e-05	8.05006e-05	0.00020535	0	0.000102675	1.27546	0.105666	0.424641	0.371978	2.31974e-05	6.44259e-05	4.38116e-05	1.86613e-05	1.80366e-05	1.8349e-05	0.418815	-0.377978	0.171107	0.766731	1.83743	0.26421	0.114627	0.940713	5.59569	0.747854	0.248902	0.603971	XP_014057304	PREDICTED:celldivisioncontrolprotein42homolog
0.00012715	0.000115334	0.000121242	0.00020422	0	0.00010211	0.8422	-0.0745848	0.434438	0.362073	0.000132513	5.50664e-05	9.37898e-05	0.000204491	4.16766e-05	0.000123084	1.31233	0.118045	0.388029	0.411135	1.2927	0.111498	0.277986	0.555977	0.8296	-0.0811313	0.44358	0.353028	XP_014071657	PREDICTED:myeloid-derivedgrowthfactor-like
0.000113398	6.97921e-05	9.15949e-05	0.00010537	9.82949e-05	0.000101832	1.11177	0.0460149	0.344281	0.463087	3.27546e-05	8.894e-05	6.08473e-05	8.28092e-06	3.71603e-06	5.99848e-06	0.0985824	-1.0062	0.0955264	1.01988	1.50532	0.17763	0.239185	0.621266	16.9764	1.22984	0.000962107	3.01678	XP_014060987	PREDICTED:T-complexprotein1subunitalpha
0	1.51983e-05	7.59914e-06	0	0.000202136	0.000101068	13.2999	1.12385	0.226888	0.644189	0	0	0	0	4.25429e-06	2.12715e-06	#DIV/0!	#DIV/0!	0.211325	0.675049	#DIV/0!	#DIV/0!	0.211325	0.675049	47.5133	1.67682	0.215461	0.666632	XP_014048610	PREDICTED:CD9antigenisoformX2
0.00015467	1.28196e-05	8.37448e-05	0.000150239	5.13555e-05	0.000100797	1.20362	0.0804903	0.430936	0.365588	0.000100286	0.000136434	0.00011836	4.41478e-05	6.09305e-05	5.25391e-05	0.443893	-0.352722	0.0403581	1.39407	0.707543	-0.150247	0.341424	0.466706	1.91852	0.282965	0.218719	0.660114	XP_013984738	PREDICTED:carbonylreductase
0.000111466	4.48931e-05	7.81796e-05	0.000135128	6.50713e-05	0.0001001	1.28038	0.107339	0.347282	0.459318	0.000122502	0.000278042	0.000200272	0.000190964	0.000243684	0.000217324	1.08515	0.035488	0.42736	0.369206	0.390368	-0.408526	0.14287	0.845059	0.460601	-0.336675	0.0580087	1.23651	ACI66984	Proteasomesubunitbetatype-8precursor
0	6.16931e-05	3.08465e-05	0.000199891	0	9.99457e-05	3.24009	0.510558	0.288386	0.540027	1.13059e-05	0	5.65297e-06	0.000165296	0.000189838	0.000177567	31.4113	1.49709	0.00305993	2.51429	5.45669	0.736929	0.253035	0.59682	0.562862	-0.249598	0.260704	0.583853	XP_014062442	PREDICTED:uncharacterizedproteinLOC106608805
0	4.57767e-05	2.28883e-05	0	0.000199593	9.97963e-05	4.36014	0.6395	0.26546	0.576001	6.03528e-06	0	3.01764e-06	1.21649e-05	2.32224e-05	1.76937e-05	5.86341	0.76815	0.0725711	1.13924	7.58485	0.879947	0.240052	0.619695	5.64023	0.751297	0.248867	0.604033	XP_014020236	PREDICTED:macrophagereceptorMARCO-like
0	5.68772e-05	2.84386e-05	0	0.000199527	9.97637e-05	3.50803	0.545064	0.281382	0.550704	1.41207e-06	1.69325e-05	9.17231e-06	2.22815e-06	1.84741e-05	1.03511e-05	1.12852	0.052509	0.463002	0.334417	3.10049	0.49143	0.290243	0.537238	9.63795	0.983985	0.232982	0.632677	XP_014062500	PREDICTED:apoptoticchromatincondensationinducerinthenucleus-likeisoformX3
7.62955e-05	4.72947e-05	6.17951e-05	9.83022e-05	0.000101169	9.97355e-05	1.61397	0.207896	0.0606235	1.21736	0	2.46541e-06	1.2327e-06	0	0	0	0	#NUM!	0.211325	0.675049	50.1297	1.7001	0.0265884	1.57531	#DIV/0!	#DIV/0!	0.000103232	3.98619	XP_013990004	PREDICTED:ADP-ribosylationfactor-likeprotein8A
7.9442e-05	7.80421e-05	7.8742e-05	0.000110102	8.88076e-05	9.94547e-05	1.26304	0.101419	0.095874	1.0183	0.00117098	0.00118731	0.00117915	0.00117104	0.000900834	0.00103594	0.87855	-0.0562337	0.200475	0.697941	0.0667788	-1.17536	2.77206e-05	4.5572	0.0960044	-1.01771	0.0101535	1.99338	XP_014063269	PREDICTED:aldosereductase-like
0.000196935	0.000116354	0.000156644	0.000137739	6.07776e-05	9.92585e-05	0.633655	-0.198147	0.205637	0.686899	0.000390121	0.000610527	0.000500324	0.00162629	0.00165588	0.00164109	3.28005	0.51588	0.00468366	2.32941	0.313086	-0.504336	0.0497373	1.30332	0.0604834	-1.21836	0.000357094	3.44722	XP_014032104	PREDICTED:cathepsinD-like
0	0	0	0.000197934	0	9.89672e-05	#DIV/0!	#DIV/0!	0.211325	0.675049	4.91842e-05	3.29213e-05	4.10527e-05	7.14895e-05	7.01514e-05	7.08205e-05	1.72511	0.236817	0.0337977	1.47111	0	#NUM!	0.0185328	1.73206	1.39744	0.145332	0.401424	0.396397	XP_014021584	PREDICTED:rho-relatedGTP-bindingproteinRhoC
3.09108e-05	9.06153e-05	6.0763e-05	3.46658e-05	0.000162867	9.87666e-05	1.62544	0.210971	0.322377	0.491635	0	3.06866e-06	1.53433e-06	0	0	0	0	#NUM!	0.211325	0.675049	39.6023	1.59772	0.093026	1.0314	#DIV/0!	#DIV/0!	0.131639	0.880616	XP_014031279	PREDICTED:ras-relatedproteinRab-27A-like
1.01734e-05	2.42845e-05	1.7229e-05	7.47604e-05	0.000121361	9.80608e-05	5.69163	0.755237	0.0399899	1.39805	0.000225477	0.000159235	0.000192356	0.000185717	0.000149887	0.000167802	0.872351	-0.0593086	0.290642	0.536641	0.0895681	-1.04785	0.0177085	1.75182	0.584384	-0.233301	0.0704974	1.15183	XP_014032817	PREDICTED:proteasomesubunitbetatype-8-likeisoformX1
0	7.44171e-05	3.72085e-05	8.84838e-05	0.000107311	9.78975e-05	2.63105	0.420129	0.127313	0.895128	0	0	0	0	2.50179e-06	1.2509e-06	#DIV/0!	#DIV/0!	0.211325	0.675049	#DIV/0!	#DIV/0!	0.211325	0.675049	78.2619	1.89355	0.00475863	2.32252	XP_013989915	PREDICTED:transmembrane9superfamilymember4isoformX2
9.08807e-05	0.000256826	0.000173853	8.32095e-05	0.000111471	9.73404e-05	0.5599	-0.25189	0.229638	0.638956	0.000183634	0.00033431	0.000258972	4.76641e-05	8.73483e-05	6.75062e-05	0.26067	-0.58391	0.0666292	1.17634	0.67132	-0.173071	0.263433	0.57933	1.44195	0.158949	0.172674	0.762774	XP_014041261	PREDICTED:nucleolarprotein58-like
0	1.00949e-05	5.04743e-06	0	0.000193039	9.65197e-05	19.1225	1.28155	0.221917	0.653809	0.000108534	0.000211011	0.000159773	1.29867e-05	0	6.49336e-06	0.0406412	-1.39103	0.0486285	1.31311	0.0315913	-1.50043	0.0475916	1.32247	14.8644	1.17215	0.225147	0.647534	XP_014003719	PREDICTED:ubiquitin-conjugatingenzymeE2N
0	5.03307e-05	2.51653e-05	0	0.000192469	9.62344e-05	3.82408	0.582528	0.274535	0.561402	0.000364482	0.000595424	0.000479953	0.000160246	0.000165017	0.000162632	0.338849	-0.469993	0.0554368	1.2562	0.0524329	-1.2804	0.0306881	1.51303	0.591732	-0.227875	0.280818	0.551575	XP_014002970	PREDICTED:40SribosomalproteinS21
0	8.31997e-05	4.15999e-05	0	0.000191165	9.55824e-05	2.29766	0.361286	0.328075	0.484027	0	2.39817e-05	1.19908e-05	0	0	0	0	#NUM!	0.211325	0.675049	3.4693	0.540242	0.282318	0.549261	#DIV/0!	#DIV/0!	0.211325	0.675049	XP_013987497	PREDICTED:interferon-inducedprotein44-like
0.000112284	0.000163891	0.000138087	1.46576e-05	0.000176249	9.54534e-05	0.691253	-0.160363	0.332544	0.47815	6.40343e-05	5.2183e-05	5.81087e-05	1.7738e-05	1.00406e-05	1.38893e-05	0.239023	-0.62156	0.0122972	1.91019	2.37637	0.375913	0.0471642	1.32639	6.87244	0.837111	0.209722	0.678357	XP_014001285	PREDICTED:TARDNA-bindingprotein43isoformX2
6.57014e-05	4.56603e-05	5.56809e-05	0.000148473	4.11525e-05	9.48126e-05	1.70279	0.23116	0.273936	0.562351	0.000236123	0.000245756	0.000240939	0.00019141	0.000163553	0.000177481	0.736622	-0.132755	0.0249657	1.60266	0.231099	-0.636202	0.00179113	2.74687	0.534212	-0.272286	0.137208	0.862621	NP_001133110	rabGDPdissociationinhibitorbeta
0.000134051	0.000231029	0.00018254	3.61079e-05	0.000152218	9.41628e-05	0.515849	-0.287478	0.181542	0.741024	0.000437794	0.000991364	0.000714579	0.000142641	0.00022377	0.000183205	0.256382	-0.591112	0.0989464	1.0046	0.255451	-0.592693	0.09941	1.00257	0.513974	-0.289059	0.167791	0.77523	XP_014066005	PREDICTED:KHdomain-containing,RNA-binding,signaltransduction-associatedprotein1isoformX2
0.00128595	0.00113825	0.0012121	7.35123e-05	0.000113447	9.34796e-05	0.0771219	-1.11282	0.00232221	2.6341	0.000190782	0.000420982	0.000305882	4.09566e-05	4.67701e-05	4.38634e-05	0.143399	-0.843453	0.075322	1.12308	3.96264	0.597985	0.0110116	1.95815	2.13116	0.328615	0.0665707	1.17672	NP_001135255	60SribosomalproteinL4-A
0.000138076	7.1821e-05	0.000104948	0.000132193	5.34681e-05	9.28303e-05	0.884533	-0.0532861	0.417854	0.378976	0.000286825	0.000297447	0.000292136	0.000248072	0.000215125	0.000231599	0.792777	-0.100849	0.0364588	1.4382	0.359245	-0.444609	0.0153278	1.81452	0.400824	-0.397046	0.041478	1.38218	NP_001158789	26Sproteasomenon-ATPaseregulatorysubunit2
0	1.96378e-05	9.81889e-06	9.59332e-05	8.87473e-05	9.23402e-05	9.40434	0.973328	0.00783845	2.10577	0.000326592	0.000562278	0.000444435	0.00039428	0.000364394	0.000379337	0.853526	-0.0687831	0.319334	0.495755	0.022093	-1.65575	0.0333532	1.47686	0.243425	-0.613634	0.00142764	2.84538	XP_014065433	PREDICTED:thioredoxin-like
9.19602e-05	4.73765e-05	6.96683e-05	0.00014189	4.26473e-05	9.22685e-05	1.3244	0.122018	0.359069	0.444822	0.000162342	0.000267516	0.000214929	9.83085e-06	4.9606e-06	7.39573e-06	0.0344101	-1.46331	0.0293665	1.53215	0.324146	-0.48926	0.063017	1.20054	12.4759	1.09607	0.114847	0.93988	ACN58704	Serine/threonine-proteinphosphatase2A65kDaregulatorysubunitAbetaisoform,partial
2.22995e-05	1.67476e-05	1.95235e-05	0.000136519	4.63347e-05	9.14266e-05	4.68289	0.670514	0.126235	0.898821	0.000529838	0.000507276	0.000518557	0.000542112	0.000652186	0.000597149	1.15156	0.0612861	0.148375	0.828639	0.0376497	-1.42424	0.000270751	3.56743	0.153105	-0.81501	0.00961231	2.01717	XP_014054608	PREDICTED:glutathionereductase,mitochondrialisoformX2
0.000162878	0.000124115	0.000143496	0.000182242	0	9.11209e-05	0.635005	-0.197223	0.315288	0.501292	0.000144996	0.000177411	0.000161204	8.2034e-05	7.23815e-05	7.72077e-05	0.478945	-0.319714	0.0191119	1.7187	0.890156	-0.0505341	0.277975	0.555994	1.1802	0.0719574	0.446402	0.350274	XP_014061454	PREDICTED:serine/threonine-proteinphosphatasePP1-betacatalyticsubunit
1.08825e-05	2.31356e-05	1.70091e-05	4.92102e-05	0.000132904	9.10571e-05	5.35345	0.728634	0.111038	0.954528	9.98192e-05	0.000290392	0.000195106	7.22275e-06	2.13024e-05	1.42626e-05	0.0731017	-1.13607	0.0994589	1.00236	0.0871787	-1.05959	0.101575	0.993215	6.38435	0.805116	0.106029	0.974577	XP_014015182	PREDICTED:proteasomeactivatorcomplexsubunit1-like
0	2.98221e-05	1.4911e-05	0	0.00018065	9.03252e-05	6.0576	0.782301	0.248336	0.604961	1.09645e-05	3.49696e-05	2.2967e-05	3.83386e-06	4.9334e-05	2.65839e-05	1.15748	0.0635142	0.450529	0.346277	0.649237	-0.187597	0.357384	0.446865	3.39774	0.53119	0.282215	0.54942	NP_001135022	hydroxyprostaglandindehydrogenase15-(NAD)
6.91626e-05	3.10438e-05	5.01032e-05	8.44698e-05	9.61497e-05	9.03097e-05	1.80248	0.255869	0.090606	1.04284	0	7.10401e-06	3.552e-06	0	6.68486e-06	3.34243e-06	0.940998	-0.0264112	0.484815	0.314424	14.1056	1.14939	0.0691749	1.16005	27.0192	1.43167	0.00296656	2.52775	XP_013998569	PREDICTED:programmedcelldeath6-interactingprotein-like,partial
0.000392248	0.000397028	0.000394638	5.87983e-05	0.000121167	8.99828e-05	0.228013	-0.64204	0.00518766	2.28503	0.000200383	0.000178858	0.000189621	8.83681e-05	9.18969e-05	9.01325e-05	0.475331	-0.323004	0.00590267	2.22895	2.0812	0.318313	0.00143967	2.84174	0.998339	-0.000722073	0.498305	0.302505	NP_001134215	40SribosomalproteinS15
6.38571e-05	1.26469e-05	3.8252e-05	9.24251e-05	8.62434e-05	8.93342e-05	2.33541	0.368364	0.0930828	1.03113	0.000404386	0.000453457	0.000428922	0.000507125	0.000433598	0.000470362	1.09661	0.0400541	0.223717	0.650301	0.0891818	-1.04972	0.00406976	2.39043	0.189927	-0.721414	0.00462268	2.33511	NP_001167336	Prolylendopeptidase
0.000118693	0.000187161	0.000152927	0.000137403	4.02331e-05	8.88181e-05	0.580788	-0.235983	0.196773	0.706034	3.948e-05	0.000143253	9.13664e-05	1.89275e-05	4.1242e-05	3.00847e-05	0.329276	-0.48244	0.183776	0.735712	1.67378	0.223698	0.213196	0.67122	2.95227	0.470156	0.179956	0.744834	NP_001133753	ras-relatedproteinRab-14
0	2.86241e-05	1.4312e-05	3.19363e-05	0.000145477	8.87068e-05	6.19806	0.792256	0.165823	0.780355	3.34528e-06	0	1.67264e-06	3.87054e-06	0	1.93527e-06	1.15702	0.0633392	0.463795	0.333674	8.55656	0.932299	0.236455	0.626252	45.8369	1.66122	0.133095	0.875839	ACN10676	Butyrophilinsubfamily1memberA1precursor
0.00106572	0.000188179	0.00062695	9.33158e-05	8.26196e-05	8.79677e-05	0.140311	-0.85291	0.172131	0.76414	0.000379777	0.000367333	0.000373555	3.67199e-05	1.85198e-05	2.76198e-05	0.0739377	-1.13113	0.000506972	3.29502	1.67833	0.224878	0.310989	0.507254	3.18495	0.503102	0.0146282	1.83481	XP_014022102	PREDICTED:60SribosomalproteinL22-likeisoformX2
7.21542e-05	4.83146e-05	6.02344e-05	0.000173775	0	8.68873e-05	1.44249	0.159112	0.394951	0.403457	0.00111792	0.00150431	0.00131111	0.00111636	0.00152778	0.00132207	1.00836	0.00361398	0.486279	0.313114	0.0459414	-1.3378	0.0115587	1.93709	0.0657207	-1.1823	0.0155826	1.80736	XP_014062516	PREDICTED:thioredoxin-like
4.01082e-05	4.23116e-05	4.12099e-05	0.000132093	4.11998e-05	8.66462e-05	2.10256	0.322748	0.211424	0.674845	0.000601362	0.000304776	0.000453069	0.000230677	4.80235e-05	0.00013935	0.30757	-0.512056	0.106722	0.971746	0.0909572	-1.04116	0.0544403	1.26408	0.621786	-0.206359	0.328425	0.483564	XP_014045921	PREDICTED:biliverdinreductaseA-like
7.00097e-05	9.26968e-05	8.13533e-05	6.85622e-05	0.000104004	8.62829e-05	1.0606	0.0255498	0.418279	0.378534	0.000502367	0.000464569	0.000483468	4.78617e-07	3.4176e-06	1.94811e-06	0.00402945	-2.39475	0.000773083	3.11177	0.16827	-0.773993	0.00149561	2.82518	44.2906	1.64631	0.0208474	1.68095	XP_014005332	PREDICTED:nucleolin
7.37444e-05	3.12874e-05	5.25159e-05	4.29362e-05	0.000129466	8.62012e-05	1.64143	0.215223	0.278457	0.555241	0.000202307	0.000299736	0.000251021	0.000262699	0.000237902	0.000250301	0.997129	-0.00124856	0.494932	0.305455	0.209209	-0.67942	0.0323879	1.48962	0.344391	-0.462949	0.033837	1.47061	sp|A7KE01	|PB6LA_SALSARecName:Full=Proteasomesubunitbetatype-6-Alikeprotein
5.08475e-05	2.33592e-05	3.71033e-05	0.000170924	0	8.54619e-05	2.30335	0.36236	0.316295	0.499908	2.17163e-05	3.92772e-05	3.04968e-05	0	0	0	0	#NUM!	0.036916	1.43279	1.21663	0.0851593	0.36232	0.440907	#DIV/0!	#DIV/0!	0.211325	0.675049	XP_014017433	PREDICTED:ras-relatedproteinRab-11A-like
0	9.36058e-05	4.68029e-05	3.44932e-05	0.000136225	8.53589e-05	1.82379	0.260976	0.316543	0.499567	0	0	0	0	0	0	#DIV/0!	#DIV/0!	#DIV/0!	#DIV/0!	#DIV/0!	#DIV/0!	0.211325	0.675049	#DIV/0!	#DIV/0!	0.117663	0.929359	XP_013998051	PREDICTED:unconventionalmyosin-Ig-likeisoformX1
2.46105e-05	9.88671e-06	1.72486e-05	3.13698e-05	0.000138693	8.50312e-05	4.92975	0.692825	0.168654	0.773003	4.55875e-05	0.00010291	7.42486e-05	1.15174e-05	0.000114681	6.30992e-05	0.849836	-0.0706648	0.433787	0.362724	0.232309	-0.633935	0.0969616	1.0134	1.34758	0.129555	0.398013	0.400102	NP_001133149	non-metastaticcells1protein
0	3.58069e-05	1.79034e-05	0.000114164	5.58269e-05	8.49956e-05	4.74745	0.67646	0.0945053	1.02454	0	0	0	0	0	0	#DIV/0!	#DIV/0!	#DIV/0!	#DIV/0!	#DIV/0!	#DIV/0!	0.211325	0.675049	#DIV/0!	#DIV/0!	0.0501778	1.29949	XP_013993848	PREDICTED:rho-relatedGTP-bindingproteinRhoF-likeisoformX3
5.98513e-05	3.65632e-05	4.82072e-05	0.000169851	0	8.49257e-05	1.76168	0.245927	0.355057	0.449701	0.000786011	0.000627719	0.000706865	0.000486854	0.000119854	0.000303354	0.429154	-0.367387	0.09046	1.04354	0.0681986	-1.16622	0.0072165	2.14167	0.279956	-0.55291	0.196487	0.706667	XP_013989828	PREDICTED:enolaseisoformX1
0	1.72152e-05	8.60758e-06	0.000131702	3.80781e-05	8.48899e-05	9.86223	0.993975	0.12509	0.902776	6.3162e-05	5.97467e-05	6.14543e-05	3.19188e-05	3.28523e-05	3.23855e-05	0.526985	-0.278201	0.00184415	2.7342	0.140065	-0.853671	0.0132415	1.87806	2.62123	0.418505	0.189314	0.722817	XP_014070314	PREDICTED:heatshockcognate70kDaprotein-likeisoformX1
4.08803e-05	2.83332e-05	3.46068e-05	0.00011986	4.98998e-05	8.48797e-05	2.45269	0.389643	0.146396	0.834472	2.748e-06	4.39981e-06	3.57391e-06	0	9.49648e-06	4.74824e-06	1.32859	0.12339	0.415104	0.381844	9.68317	0.986018	0.0195757	1.70828	17.876	1.25227	0.075622	1.12135	XP_014036228	PREDICTED:macrophagemannosereceptor1isoformX2
0	8.52304e-06	4.26152e-06	4.99312e-05	0.000119335	8.46331e-05	19.8598	1.29798	0.0741357	1.12997	3.75643e-05	0.000114069	7.58166e-05	6.39848e-05	6.58624e-05	6.49236e-05	0.856324	-0.0673618	0.401329	0.396499	0.0562083	-1.2502	0.102052	0.991178	1.30358	0.115138	0.313719	0.50346	NP_001139826	SH3andPXdomain-containingprotein2A
1.14571e-05	7.4697e-05	4.30771e-05	9.75721e-05	7.13e-05	8.44361e-05	1.96012	0.292282	0.175266	0.756302	0	0	0	0	0	0	#DIV/0!	#DIV/0!	#DIV/0!	#DIV/0!	#DIV/0!	#DIV/0!	0.153113	0.814989	#DIV/0!	#DIV/0!	0.0116793	1.93258	XP_014069973	PREDICTED:calpain-5-likeisoformX2
7.05833e-05	0	3.52917e-05	0.000168758	0	8.43789e-05	2.3909	0.378562	0.322595	0.491342	0.00136908	0.00134325	0.00135617	0.00133473	0.000601155	0.000967945	0.713736	-0.146463	0.200523	0.697837	0.0260231	-1.58464	0.000404228	3.39337	0.0871733	-1.05962	0.0717094	1.14442	XP_014033211	PREDICTED:nucleartransportfactor2-like
0.000900408	0.000749243	0.000824826	0.000168588	0	8.42941e-05	0.102196	-0.990565	0.0112928	1.9472	0.000478985	0.000425332	0.000452159	3.28369e-05	1.02194e-05	2.15281e-05	0.0476119	-1.32228	0.00226961	2.64405	1.8242	0.261071	0.021664	1.66426	3.91553	0.59279	0.268681	0.570762	XP_013998593	PREDICTED:60SribosomalproteinL14-like
0	2.5219e-05	1.26095e-05	0	0.000168131	8.40655e-05	6.66685	0.823921	0.244526	0.611675	9.45067e-06	3.99723e-05	2.47115e-05	6.61218e-06	0	3.30609e-06	0.133787	-0.873585	0.151995	0.81817	0.510268	-0.292202	0.301606	0.520561	25.4275	1.4053	0.219192	0.659175	XP_014023534	PREDICTED:bridgingintegrator2-likeisoformX2
0	1.59308e-05	7.96538e-06	0.000165541	0	8.27703e-05	10.3913	1.01667	0.231635	0.635195	7.18439e-05	0.000132538	0.000102191	0.00012415	0.000133701	0.000128926	1.26161	0.100926	0.237959	0.623498	0.0779459	-1.10821	0.0476453	1.32198	0.642001	-0.192465	0.316854	0.49914	XP_014020866	PREDICTED:translin
4.90564e-05	2.52281e-05	3.71422e-05	5.4445e-05	0.000109518	8.19817e-05	2.20724	0.343849	0.13683	0.86382	1.97824e-05	5.49539e-05	3.73682e-05	1.1265e-05	3.01771e-05	2.07211e-05	0.554511	-0.25609	0.246072	0.608937	0.993954	-0.00263364	0.49624	0.304308	3.95644	0.597305	0.0850233	1.07046	NP_001167393	RasGTPase-activatingproteinnGAP
0.00192026	0.00119557	0.00155792	8.42638e-05	7.92648e-05	8.17643e-05	0.052483	-1.27998	0.0276523	1.55827	0.0010841	0.00175018	0.00141714	4.12289e-05	0.000147766	9.44976e-05	0.0666817	-1.17599	0.0296498	1.52798	1.09934	0.0411309	0.400876	0.39699	0.865253	-0.0628568	0.416758	0.380116	XP_014048551	PREDICTED:40SribosomalproteinS11
8.99537e-05	5.4223e-05	7.20883e-05	0.000163447	0	8.17236e-05	1.13366	0.0544825	0.459412	0.337798	0.000483755	0.000920523	0.000702139	0.000409698	4.84372e-05	0.000229067	0.326242	-0.48646	0.118508	0.926254	0.10267	-0.988558	0.0513284	1.28964	0.356767	-0.447616	0.267403	0.572833	XP_013986938	PREDICTED:rhoGDP-dissociationinhibitor1-like
3.80122e-05	6.93704e-05	5.36913e-05	0.000142923	1.90708e-05	8.09968e-05	1.50857	0.178564	0.355337	0.449359	0	0	0	0	4.23318e-06	2.11659e-06	#DIV/0!	#DIV/0!	0.211325	0.675049	#DIV/0!	#DIV/0!	0.0378594	1.42183	38.2676	1.58283	0.165482	0.78125	XP_014009725	PREDICTED:transmembrane9superfamilymember3-like
6.98379e-05	1.55522e-05	4.26951e-05	0.000108569	5.28503e-05	8.07096e-05	1.89037	0.276548	0.215734	0.666081	1.42369e-05	3.37384e-06	8.80536e-06	8.08589e-06	2.23932e-06	5.16261e-06	0.586303	-0.231878	0.307328	0.512398	4.84876	0.68563	0.172741	0.762603	15.6335	1.19406	0.0571882	1.24269	XP_014068400	PREDICTED:neutralalpha-glucosidaseAB-likeisoformX4
0.00018516	7.47607e-05	0.00012996	6.0616e-05	0.000100437	8.05264e-05	0.619624	-0.207872	0.244118	0.612401	8.78601e-05	0.000208108	0.000147984	1.00235e-06	5.78531e-07	7.90439e-07	0.00534138	-2.27235	0.0670464	1.17362	0.878204	-0.0564047	0.422861	0.373802	101.876	2.00807	0.0285366	1.5446	NP_001133204	proteasome(prosome,macropain)26Ssubunit,nonATPase,3-2
4.36517e-05	3.96246e-05	4.16382e-05	0.000103673	5.70071e-05	8.03402e-05	1.92949	0.285442	0.120117	0.920395	6.5479e-05	0.00014122	0.000103349	0	0	0	0	#NUM!	0.0560669	1.25129	0.402888	-0.394816	0.122608	0.911482	#DIV/0!	#DIV/0!	0.0374924	1.42606	XP_014059302	PREDICTED:hsc70-interactingprotein-likeisoformX1
0.000138495	0.000256426	0.00019746	4.06884e-05	0.000117936	7.93123e-05	0.401663	-0.396139	0.117854	0.928656	0.000203988	0.000324371	0.000264179	3.98035e-05	3.8661e-05	3.92322e-05	0.148506	-0.828256	0.0323655	1.48992	0.747447	-0.126419	0.255733	0.592214	2.02161	0.305698	0.204226	0.689889	XP_014040204	PREDICTED:polyadenylate-bindingprotein1
0.000146448	0.000114311	0.000130379	5.01008e-05	0.000108131	7.9116e-05	0.606813	-0.216945	0.131116	0.882344	0	4.59689e-06	2.29845e-06	0	0	0	0	#NUM!	0.211325	0.675049	56.725	1.75377	0.00784226	2.10556	#DIV/0!	#DIV/0!	0.0561468	1.25068	XP_013991450	PREDICTED:tubulinalpha-1Bchain-like
1.81212e-05	2.91658e-05	2.36435e-05	7.09252e-05	8.7153e-05	7.90391e-05	3.34295	0.52413	0.0149935	1.8241	8.04078e-05	0.000135508	0.000107958	1.08343e-05	1.84342e-05	1.46343e-05	0.135555	-0.867883	0.0392463	1.4062	0.219007	-0.659542	0.047713	1.32136	5.40097	0.732471	0.00940424	2.02668	XP_014063204	PREDICTED:nicotinamidephosphoribosyltransferase-like
9.38457e-05	5.84207e-05	7.61332e-05	0.000115831	4.21322e-05	7.89814e-05	1.03741	0.0159506	0.4754	0.322941	4.58768e-05	4.36728e-05	4.47748e-05	1.63875e-05	3.2081e-05	2.42342e-05	0.541247	-0.266604	0.0610698	1.21417	1.70036	0.23054	0.109632	0.960062	3.25908	0.513095	0.141681	0.848688	XP_013990379	PREDICTED:NACHT,LRRandPYDdomains-containingprotein3-likeisoformX2
0.000140951	4.85164e-06	7.29014e-05	0.000128642	2.90456e-05	7.88438e-05	1.08151	0.0340313	0.475116	0.3232	0.000183877	0.000238871	0.000211374	0.000119468	0.000204065	0.000161767	0.76531	-0.116163	0.214569	0.668432	0.344893	-0.462315	0.0999201	1.00035	0.487393	-0.312121	0.16605	0.779762	XP_013982094	PREDICTED:heterogeneousnuclearribonucleoproteinK-likeisoformX4
0	0.000168334	8.41669e-05	0	0.000156557	7.82786e-05	0.93004	-0.0314982	0.4819	0.317043	0.000301575	0.000569597	0.000435586	0	0	0	0	#NUM!	0.0415171	1.38177	0.193227	-0.713933	0.0782612	1.10645	#DIV/0!	#DIV/0!	0.211325	0.675049	ADM15951	Thymosinbeta-11
5.04336e-05	3.65632e-05	4.34984e-05	0.000103134	5.31812e-05	7.81577e-05	1.79679	0.254499	0.156492	0.805507	4.25497e-05	4.76135e-05	4.50816e-05	8.199e-05	8.38933e-05	8.29417e-05	1.83981	0.264774	0.00253268	2.59642	0.964882	-0.015526	0.425041	0.371569	0.942321	-0.0258011	0.432941	0.363571	ACI33444	Serotransferrin-1precursor
7.9638e-05	4.37805e-05	6.17093e-05	8.38245e-05	7.2239e-05	7.80318e-05	1.26451	0.101921	0.23882	0.621928	0.000456754	0.000594043	0.000525398	0.000338889	0.00033071	0.000334799	0.637229	-0.195704	0.0546248	1.26261	0.117452	-0.930138	0.0113098	1.94654	0.23307	-0.632513	0.000380883	3.41921	XP_013989731	PREDICTED:filamin-AisoformX7
3.66132e-05	4.4844e-05	4.07286e-05	8.62117e-05	6.92281e-05	7.77199e-05	1.90824	0.280633	0.0296712	1.52767	7.37294e-05	7.3861e-05	7.37952e-05	0	1.30135e-06	6.50673e-07	0.00881729	-2.05467	3.99673e-05	4.39829	0.551914	-0.258128	0.00757144	2.12082	119.445	2.07717	0.00599626	2.22212	XP_014037211	PREDICTED:T-complexprotein1subunitepsilon-like
0.00010019	3.06893e-05	6.54394e-05	0.000114628	4.00179e-05	7.73229e-05	1.1816	0.0724688	0.418688	0.37811	0.00112694	0.00141201	0.00126948	0.000747444	0.000458534	0.000602989	0.474991	-0.323315	0.0407663	1.3897	0.0515484	-1.28779	0.00726178	2.13896	0.128233	-0.892001	0.0359831	1.4439	XP_014026318	PREDICTED:proliferatingcellnuclearantigen
2.13776e-05	4.49386e-05	3.31581e-05	8.43516e-05	7.02339e-05	7.72928e-05	2.33104	0.36755	0.042353	1.37312	0.000339525	0.000217764	0.000278644	0.000295183	0.000335665	0.000315424	1.13199	0.0538439	0.312166	0.505615	0.118998	-0.924461	0.0291423	1.53548	0.245044	-0.610755	0.00400321	2.39759	XP_014036616	PREDICTED:leukocyteelastaseinhibitor-like
0	1.39472e-05	6.97358e-06	0	0.000153403	7.67015e-05	10.9989	1.04135	0.23042	0.637479	0	0	0	0	0	0	#DIV/0!	#DIV/0!	#DIV/0!	#DIV/0!	#DIV/0!	#DIV/0!	0.211325	0.675049	#DIV/0!	#DIV/0!	0.211325	0.675049	XP_014036483	PREDICTED:annexinA13-likeisoformX2
4.56219e-05	4.64148e-05	4.60183e-05	5.79955e-05	9.53656e-05	7.66806e-05	1.6663	0.221754	0.12128	0.91621	1.66461e-07	5.50542e-07	3.58501e-07	0	0	0	0	#NUM!	0.101451	0.993745	128.363	2.10844	4.6532e-05	4.33225	#DIV/0!	#DIV/0!	0.0272813	1.56414	XP_014059730	PREDICTED:myoferlin
0.000133797	0.000106117	0.000119957	0.00015312	0	7.65599e-05	0.638229	-0.195024	0.316544	0.499566	0	0	0	0	0	0	#DIV/0!	#DIV/0!	#DIV/0!	#DIV/0!	#DIV/0!	#DIV/0!	0.00652541	2.18539	#DIV/0!	#DIV/0!	0.211325	0.675049	BAA20157	ATPase6,partial(mitochondrion)
0	0	0	2.36947e-05	0.000128314	7.60042e-05	#DIV/0!	#DIV/0!	0.1417	0.84863	0	0	0	0	0	0	#DIV/0!	#DIV/0!	#DIV/0!	#DIV/0!	#DIV/0!	#DIV/0!	#DIV/0!	#DIV/0!	#DIV/0!	#DIV/0!	0.1417	0.84863	XP_014045797	PREDICTED:tissuefactor-likeisoformX2
1.39644e-05	9.95252e-06	1.19585e-05	4.58293e-05	0.000105766	7.57975e-05	6.3384	0.80198	0.083725	1.07714	0	0	0	0	0	0	#DIV/0!	#DIV/0!	#DIV/0!	#DIV/0!	#DIV/0!	#DIV/0!	0.0135017	1.86961	#DIV/0!	#DIV/0!	0.0635872	1.19663	XP_014044625	PREDICTED:ablinteractor1-like
0	3.09274e-05	1.54637e-05	0	0.000151411	7.57055e-05	4.89568	0.689813	0.258607	0.587359	0	0	0	0	0	0	#DIV/0!	#DIV/0!	#DIV/0!	#DIV/0!	#DIV/0!	#DIV/0!	0.211325	0.675049	#DIV/0!	#DIV/0!	0.211325	0.675049	XP_014061345	PREDICTED:uncharacterizedproteinLOC106608127
1.18151e-05	4.80473e-05	2.99312e-05	0.000104837	4.65596e-05	7.56982e-05	2.52907	0.402961	0.156928	0.8043	0.00156148	0.0016193	0.00159039	0.00147635	0.00112066	0.0012985	0.816468	-0.0880606	0.123337	0.908906	0.01882	-1.72538	0.000238827	3.62192	0.0582964	-1.23436	0.0105191	1.97802	ACN58661	Ubiquitin-conjugatingenzymeE2L3,partial
0	2.50645e-05	1.25322e-05	0	0.000151072	7.55359e-05	6.02733	0.780125	0.248547	0.604591	0	0.000166904	8.34522e-05	0	0.000105047	5.25237e-05	0.629386	-0.201083	0.391735	0.407007	0.150172	-0.82341	0.24457	0.611597	1.43813	0.157798	0.412918	0.384136	XP_014056119	PREDICTED:apoptosis-associatedspeck-likeproteincontainingaCARD
2.16944e-05	2.70333e-05	2.43639e-05	5.10127e-05	9.96284e-05	7.53205e-05	3.09148	0.490167	0.0862825	1.06408	0.000226658	0.000253057	0.000239857	0.000148997	0.000248163	0.00019858	0.827909	-0.0820174	0.252777	0.597262	0.101577	-0.993207	0.00194123	2.71192	0.379296	-0.421022	0.0776368	1.10993	XP_014000483	PREDICTED:eukaryotictranslationinitiationfactor2subunit1
2.54407e-05	3.93519e-05	3.23963e-05	8.37155e-05	6.63216e-05	7.50186e-05	2.31565	0.364673	0.0309934	1.50873	0.000440974	0.000562977	0.000501976	0.000441807	0.000570428	0.000506118	1.00825	0.00356903	0.483487	0.315615	0.0645376	-1.19019	0.00833453	2.07912	0.148223	-0.829083	0.0109593	1.96022	XP_014039862	PREDICTED:malatedehydrogenase,cytoplasmic-like
7.90014e-06	4.48786e-05	2.63894e-05	6.04494e-05	8.94238e-05	7.49366e-05	2.83965	0.453265	0.0873537	1.05872	5.38182e-05	0.000125351	8.95846e-05	3.2973e-05	6.00147e-05	4.64939e-05	0.518994	-0.284838	0.188399	0.724921	0.294575	-0.530804	0.128541	0.890958	1.61175	0.207298	0.143839	0.842123	NP_001133246	Epidermis-typelipoxygenase3
1.40191e-05	6.18094e-06	1.01e-05	4.04975e-05	0.0001093	7.48987e-05	7.41569	0.870151	0.101085	0.995313	0	0	0	0	0	0	#DIV/0!	#DIV/0!	#DIV/0!	#DIV/0!	#DIV/0!	#DIV/0!	0.0616616	1.20999	#DIV/0!	#DIV/0!	0.0806924	1.09317	XP_013979272	PREDICTED:catalaseisoformX3
2.46226e-06	9.96997e-07	1.72963e-06	0	0.000149256	7.46279e-05	43.1468	1.63495	0.215846	0.665855	3.1534e-05	2.57936e-05	2.86638e-05	2.42889e-05	2.65329e-05	2.54109e-05	0.886513	-0.0523148	0.200924	0.696969	0.0603418	-1.21938	0.00594027	2.22619	2.93685	0.467882	0.2887	0.539554	ACY30364	vonWillebrandfactorAdomaincontaining5A
0	8.39996e-05	4.19998e-05	3.81527e-05	0.000110759	7.44558e-05	1.77276	0.248651	0.308979	0.510071	0.000532155	0.00104593	0.000789043	0.000367177	0.000638853	0.000503015	0.6375	-0.19552	0.214371	0.668834	0.0532288	-1.27385	0.0514962	1.28822	0.148019	-0.829682	0.0464437	1.33307	XP_014011155	PREDICTED:macrophage-cappingprotein-likeisoformX2
0.000100015	5.97096e-05	7.98624e-05	8.35913e-05	6.50876e-05	7.43394e-05	0.930844	-0.0311233	0.413277	0.383759	0.000640191	0.00109842	0.000869304	0.000969249	0.00104467	0.00100696	1.15835	0.0638409	0.306695	0.513294	0.0918694	-1.03683	0.0377024	1.42363	0.0738256	-1.13179	0.000864508	3.06323	ACN62250	alcoholdehydrogenaseclass3
0	1.98069e-05	9.90343e-06	0.000119714	2.89624e-05	7.43383e-05	7.50632	0.875427	0.149851	0.824341	4.66067e-05	0.000112906	7.97562e-05	5.62209e-05	0.000111495	8.3858e-05	1.05143	0.02178	0.466474	0.331172	0.124171	-0.905979	0.0904691	1.0435	0.886479	-0.0523315	0.437154	0.359366	XP_013987032	PREDICTED:3-hydroxybutyratedehydrogenasetype2isoformX1
0.000101143	0.000148012	0.000124578	0.000147821	0	7.39107e-05	0.593289	-0.226733	0.290274	0.537192	0	0	0	0	0	0	#DIV/0!	#DIV/0!	#DIV/0!	#DIV/0!	#DIV/0!	#DIV/0!	0.0168062	1.77453	#DIV/0!	#DIV/0!	0.211325	0.675049	XP_014057881	PREDICTED:guaninenucleotide-bindingproteinsubunitalpha-13-like
3.93676e-05	0.000120197	7.97825e-05	5.36089e-05	9.18038e-05	7.27063e-05	0.911307	-0.0403353	0.444379	0.352247	0.00179788	0.00245992	0.0021289	0.00120476	0.00181165	0.00150821	0.708443	-0.149695	0.150516	0.822416	0.0374759	-1.42625	0.0127388	1.89487	0.0482072	-1.31689	0.0210262	1.67724	NP_001134175	Acidicleucine-richnuclearphosphoprotein32familymemberA
0.000547225	0.000448259	0.000497742	8.23765e-05	6.2975e-05	7.26757e-05	0.146011	-0.835615	0.00689131	2.1617	0.000556976	0.00115743	0.000857201	0.000269596	0.000626271	0.000447933	0.522553	-0.28187	0.180952	0.742437	0.580659	-0.236079	0.179452	0.746051	0.162247	-0.789824	0.0852077	1.06952	XP_014058185	PREDICTED:corehistonemacro-H2A.2-like
0	5.08125e-05	2.54062e-05	0	0.000145335	7.26677e-05	2.86023	0.456401	0.300893	0.521588	0	3.3326e-06	1.6663e-06	0	0	0	0	#NUM!	0.211325	0.675049	15.2471	1.18319	0.224778	0.648245	#DIV/0!	#DIV/0!	0.211325	0.675049	XP_014067636	PREDICTED:vacuolarprotontranslocatingATPase116kDasubunitaisoformX1
2.11438e-05	8.35124e-06	1.47475e-05	4.99948e-05	9.50461e-05	7.25204e-05	4.91747	0.691742	0.0662099	1.17908	3.7684e-05	9.82097e-05	6.79468e-05	4.30826e-05	8.34578e-05	6.32702e-05	0.931172	-0.03097	0.454735	0.342241	0.217045	-0.66345	0.113794	0.943879	1.1462	0.0592613	0.394321	0.40415	XP_014033849	PREDICTED:transformer-2proteinhomologalpha-like
2.65202e-05	2.83077e-05	2.7414e-05	7.86684e-05	6.6069e-05	7.23687e-05	2.63985	0.421579	0.00972525	2.0121	0	0	0	0	0	0	#DIV/0!	#DIV/0!	#DIV/0!	#DIV/0!	#DIV/0!	#DIV/0!	0.000530622	3.27521	#DIV/0!	#DIV/0!	0.00374636	2.42639	XP_014011730	PREDICTED:GTPaseIMAPfamilymember4-likeisoformX3
0.000107458	6.30856e-05	8.52718e-05	0.000109142	3.53346e-05	7.22381e-05	0.847151	-0.0720393	0.395352	0.403016	0.000615461	0.000343871	0.000479666	8.60115e-06	1.23535e-05	1.04773e-05	0.0218429	-1.66069	0.0372683	1.42866	0.177773	-0.750134	0.0516068	1.28729	6.89471	0.838516	0.1183	0.927016	CAA65945	beta-globin
0.000529387	0.000791402	0.000660394	0	0.000144458	7.22292e-05	0.109373	-0.961091	0.029512	1.53	0.00209137	0.00223362	0.00216249	0.000528583	0.000694087	0.000611335	0.282699	-0.548676	0.0024561	2.60975	0.305386	-0.515151	0.00485285	2.314	0.11815	-0.927566	0.019547	1.70892	XP_014003767	PREDICTED:40SribosomalproteinS17
0	1.02423e-06	5.12115e-07	0	0.000144224	7.21118e-05	140.812	2.14864	0.212701	0.67223	0	0	0	0	0	0	#DIV/0!	#DIV/0!	#DIV/0!	#DIV/0!	#DIV/0!	#DIV/0!	0.211325	0.675049	#DIV/0!	#DIV/0!	0.211325	0.675049	XP_014012149	PREDICTED:chemokine-likereceptor1
0	0	0	0	0.000144051	7.20254e-05	#DIV/0!	#DIV/0!	0.211325	0.675049	9.11902e-05	0	4.55951e-05	3.57096e-05	4.11478e-05	3.84287e-05	0.842826	-0.0742623	0.444867	0.35177	0	#NUM!	0.211325	0.675049	1.87426	0.27283	0.343483	0.464095	XP_014071243	PREDICTED:profilin-2-likeisoformX1
0.00245282	0.00133525	0.00189404	9.12588e-05	5.26009e-05	7.19298e-05	0.037977	-1.42048	0.0413265	1.38377	0.000129977	0.000474452	0.000302214	3.63949e-05	8.07902e-05	5.85925e-05	0.193878	-0.712472	0.147876	0.830103	6.2672	0.797073	0.0562985	1.2495	1.22763	0.0890667	0.347435	0.459127	ACN12399	60SribosomalproteinL11
0.000428118	0.00032949	0.000378804	8.63753e-05	5.66599e-05	7.15176e-05	0.188798	-0.724002	0.0134807	1.87029	6.26577e-05	0.000159093	0.000110875	1.4623e-05	1.58313e-05	1.52271e-05	0.137335	-0.862217	0.0928823	1.03207	3.41649	0.53358	0.0301648	1.5205	4.69673	0.671795	0.0316181	1.50006	XP_014051297	PREDICTED:ruvB-like2
1.90342e-05	8.15163e-06	1.35929e-05	0.000124307	1.85965e-05	7.14517e-05	5.25654	0.7207	0.194959	0.710056	0	0	0	0	0	0	#DIV/0!	#DIV/0!	#DIV/0!	#DIV/0!	#DIV/0!	#DIV/0!	0.0648856	1.18785	#DIV/0!	#DIV/0!	0.154507	0.811051	XP_014021134	PREDICTED:tyrosine-proteinkinase-likeotk
2.31512e-05	1.36652e-05	1.84082e-05	5.16761e-05	9.08322e-05	7.12542e-05	3.87078	0.587799	0.059879	1.22273	0.000205002	0.000169921	0.000187462	0.00012267	7.14514e-05	9.70606e-05	0.517762	-0.28587	0.0502237	1.29909	0.0981972	-1.0079	0.00567818	2.24579	0.73412	-0.134233	0.253687	0.595702	XP_014067377	PREDICTED:peptidyl-prolylcis-transisomeraseD-like
0	0.000519287	0.000259643	7.47847e-05	6.67063e-05	7.07455e-05	0.272472	-0.564679	0.271294	0.566561	0.000201474	0.000638037	0.000419755	0.000143368	0.000732535	0.000437952	1.04335	0.01843	0.482464	0.316535	0.618559	-0.208619	0.341701	0.466354	0.161537	-0.791727	0.169402	0.771081	ACI70068	40SribosomalproteinS29
6.12261e-05	1.03801e-05	3.58031e-05	2.82983e-05	0.000113105	7.07014e-05	1.97473	0.295507	0.276707	0.557979	0.000260505	0.000435423	0.000347964	0.000246425	0.000252775	0.0002496	0.717316	-0.144289	0.188908	0.723749	0.102893	-0.987613	0.0378013	1.42249	0.283259	-0.547817	0.0260589	1.58404	XP_014005809	PREDICTED:glycerol-3-phosphatedehydrogenase1-likeproteinisoformX1
7.3437e-05	2.5628e-05	4.95325e-05	0.000140687	0	7.03435e-05	1.42015	0.152334	0.402851	0.394855	7.75592e-05	0.000135772	0.000106666	5.46e-05	6.52471e-05	5.99235e-05	0.561788	-0.250428	0.127473	0.894581	0.464371	-0.333135	0.134285	0.871973	1.17389	0.0696267	0.44806	0.348664	NP_001135196	Glucose-6-phosphate1-dehydrogenase
0.000143892	5.48375e-05	9.93647e-05	0.000140402	0	7.02011e-05	0.7065	-0.150888	0.379618	0.420653	0.000850751	0.000674304	0.000762527	0.000526541	0.000273136	0.000399839	0.524359	-0.280371	0.0716343	1.14488	0.13031	-0.885023	0.0107466	1.96873	0.175574	-0.75554	0.0753225	1.12308	XP_014021511	PREDICTED:40SribosomalproteinS10-like
0	2.62461e-05	1.31231e-05	0.000118484	2.18861e-05	7.01852e-05	5.34823	0.72821	0.18619	0.730044	3.89591e-05	1.10069e-05	2.4983e-05	8.90511e-05	4.57678e-05	6.74095e-05	2.69822	0.431077	0.120671	0.918396	0.525281	-0.279609	0.299617	0.523434	1.04118	0.0175247	0.48147	0.31743	XP_014011807	PREDICTED:plasminogenactivatorinhibitor1-like
0	1.63449e-05	8.17244e-06	0	0.000139079	6.95395e-05	8.50902	0.92988	0.23661	0.625967	3.07102e-07	6.48609e-07	4.77856e-07	0	0	0	0	#NUM!	0.0537446	1.26967	17.1023	1.23306	0.222953	0.651787	#DIV/0!	#DIV/0!	0.211325	0.675049	XP_014007349	PREDICTED:UDP-glucose:glycoproteinglucosyltransferase1-likeisoformX2
1.1363e-05	2.63025e-05	1.88327e-05	4.70502e-05	9.09153e-05	6.89828e-05	3.66292	0.563827	0.0814254	1.08924	7.14411e-05	3.84734e-05	5.49573e-05	2.60964e-05	3.96471e-05	3.28718e-05	0.598134	-0.223202	0.170478	0.768331	0.34268	-0.465112	0.0920162	1.03614	2.09854	0.321917	0.128167	0.892223	XP_014051013	PREDICTED:caspase-3-like
0	1.54192e-05	7.70959e-06	1.82936e-05	0.000118872	6.85828e-05	8.89578	0.949184	0.177054	0.751895	5.15436e-06	4.86414e-05	2.68979e-05	1.71272e-05	5.1664e-05	3.43956e-05	1.27875	0.106784	0.406226	0.391233	0.286624	-0.542687	0.246522	0.608144	1.99394	0.299712	0.293062	0.533041	XP_014020985	PREDICTED:rhoGTPase-activatingprotein15isoformX1
0.000110072	3.6974e-05	7.3523e-05	8.64117e-05	5.04312e-05	6.84214e-05	0.930613	-0.0312311	0.455896	0.341134	0.000226219	0.000140368	0.000183294	0.00010123	8.45704e-05	9.29e-05	0.506837	-0.295132	0.0873241	1.05887	0.401121	-0.396724	0.0954503	1.02022	0.736506	-0.132824	0.171156	0.766609	XP_014029041	PREDICTED:60kDaheatshockprotein,mitochondrial
5.6441e-05	2.74987e-05	4.19699e-05	7.15917e-05	6.50338e-05	6.83127e-05	1.62766	0.211564	0.108913	0.962921	0.000119567	0.000187577	0.000153572	0.000110838	0.000171208	0.000141023	0.918289	-0.0370208	0.404234	0.393368	0.273291	-0.563374	0.0471935	1.32612	0.484407	-0.314789	0.0694686	1.15821	XP_014041785	PREDICTED:ubiquitincarboxyl-terminalhydrolase7,partial
0.000386778	0.000478401	0.000432589	0	0.000136262	6.81311e-05	0.157496	-0.802731	0.0235915	1.62724	0.000131874	0.000164833	0.000148354	1.07436e-05	5.90722e-06	8.32543e-06	0.0561188	-1.25089	0.00692762	2.15942	2.91593	0.464777	0.0140538	1.85221	8.18349	0.912939	0.236435	0.626288	ACH85303	ribosomalproteinL22,partial
6.48204e-05	5.62828e-05	6.05516e-05	9.70389e-05	3.83764e-05	6.77077e-05	1.11818	0.0485124	0.415858	0.381054	0.000207168	0.000161902	0.000184535	0.000186602	0.000142013	0.000164307	0.890386	-0.0504214	0.294738	0.530564	0.328131	-0.483953	0.0164101	1.78489	0.412079	-0.385019	0.059932	1.22234	NP_001301244	calpainsmallsubunit1-like
1.99769e-05	9.70327e-06	1.48401e-05	0.000135237	0	6.76186e-05	4.55648	0.658629	0.258928	0.58682	7.69383e-05	0.000100962	8.895e-05	8.88622e-05	9.42649e-05	9.15636e-05	1.02938	0.0125769	0.425777	0.370818	0.166836	-0.777709	0.0148483	1.82832	0.738487	-0.131657	0.378641	0.421773	XP_014036498	PREDICTED:amyloidbetaA4precursorprotein-bindingfamilyBmember1-interactingprotein-like
4.3613e-05	2.79423e-05	3.57776e-05	6.61599e-05	6.88614e-05	6.75106e-05	1.88695	0.27576	0.0287121	1.54193	8.50115e-05	3.10961e-05	5.80538e-05	0.000117469	0.000115508	0.000116489	2.00656	0.302453	0.0813241	1.08978	0.616284	-0.210219	0.255337	0.592887	0.579547	-0.236912	0.000579607	3.23687	sp|P21848	|ALBU1_SALSARecName:Full=Serumalbumin1
1.75725e-05	2.17812e-05	1.96768e-05	7.03981e-05	6.44861e-05	6.74421e-05	3.42749	0.534976	0.00286063	2.54354	2.41923e-06	2.86855e-05	1.55524e-05	0	3.3712e-06	1.6856e-06	0.108382	-0.965043	0.20244	0.693703	1.2652	0.102158	0.39291	0.405707	40.0108	1.60218	0.0013336	2.87498	XP_013984537	PREDICTED:fermitinfamilyhomolog3-like
3.57927e-05	2.92876e-05	3.25402e-05	0.000101541	3.26742e-05	6.71074e-05	2.0623	0.314351	0.211432	0.67483	0.000112673	0.00010169	0.000107182	2.60064e-05	1.89097e-05	2.2458e-05	0.209533	-0.678749	0.00295148	2.52996	0.303598	-0.5177	0.00361644	2.44172	2.98813	0.475399	0.163061	0.78765	NP_001133198	malatedehydrogenase2-2,NAD(mitochondrial)
6.05896e-05	5.55174e-05	5.80535e-05	0.000110841	2.33418e-05	6.70914e-05	1.15568	0.0628387	0.427847	0.368711	0.000178803	0.000283366	0.000231085	1.23355e-06	1.26578e-06	1.24967e-06	0.00540782	-2.26698	0.0240227	1.61938	0.251222	-0.599943	0.0403001	1.39469	53.6875	1.72987	0.135631	0.86764	XP_014012125	PREDICTED:T-complexprotein1subuniteta
2.60652e-05	1.44853e-05	2.02752e-05	8.25431e-05	5.06871e-05	6.66151e-05	3.28554	0.516607	0.0558863	1.25269	2.56128e-05	2.64443e-05	2.60285e-05	2.01827e-06	0	1.00913e-06	0.0387703	-1.4115	0.000948764	3.02284	0.778961	-0.108484	0.213041	0.671537	66.0122	1.81962	0.0271981	1.56546	XP_014020909	PREDICTED:isocitratedehydrogenase
5.89364e-05	1.29744e-05	3.59554e-05	8.9947e-05	4.30744e-05	6.65107e-05	1.84981	0.267128	0.22509	0.647643	4.28495e-05	6.81812e-05	5.55154e-05	0.0001022	7.05689e-06	5.46286e-05	0.984027	-0.00699306	0.493632	0.306597	0.647665	-0.188649	0.266858	0.573719	1.21751	0.0854713	0.42176	0.374935	XP_014011209	PREDICTED:coronin-1B-like
8.55026e-05	0.000116374	0.000100938	1.86674e-05	0.000114143	6.64052e-05	0.657878	-0.181854	0.281187	0.551004	4.29722e-05	8.66477e-05	6.48099e-05	1.89466e-05	2.04046e-05	1.96756e-05	0.303589	-0.517713	0.0874276	1.05835	1.55745	0.192415	0.154621	0.810731	3.375	0.528274	0.215455	0.666644	XP_014033956	PREDICTED:engulfmentandcellmotilityprotein1isoformX5
4.83642e-05	6.01169e-05	5.42405e-05	0.000109538	2.32146e-05	6.63765e-05	1.22374	0.0876905	0.403356	0.394311	8.62639e-06	5.33179e-05	3.09721e-05	8.28927e-06	4.18535e-06	6.23731e-06	0.201385	-0.695974	0.192625	0.715288	1.75127	0.243353	0.209973	0.677837	10.6418	1.02702	0.149286	0.825981	XP_014035987	PREDICTED:ras-relatedproteinRab-18-like
6.38522e-05	3.60269e-05	4.99395e-05	0.000132502	0	6.62508e-05	1.32662	0.122746	0.416022	0.380884	0.000515073	0.00101756	0.000766316	0.000429552	0.000675913	0.000552733	0.721285	-0.141893	0.262516	0.580845	0.0651683	-1.18596	0.0522049	1.28229	0.11986	-0.921324	0.0368224	1.43389	XP_013987854	PREDICTED:enolase-like
0.000750853	0.00043326	0.000592056	0.000132129	0	6.60645e-05	0.111585	-0.952395	0.0461733	1.33561	0	2.02812e-06	1.01406e-06	1.42918e-06	5.48108e-07	9.88642e-07	0.974933	-0.011025	0.491873	0.308147	583.847	2.7663	0.032603	1.48674	66.8234	1.82493	0.214231	0.669118	XP_013992085	PREDICTED:sarcoplasmic/endoplasmicreticulumcalciumATPase1-likeisoformX2
0.000135084	8.12181e-05	0.000108151	3.52626e-05	9.58677e-05	6.55651e-05	0.606236	-0.217358	0.201862	0.694944	0.000192766	0.000139555	0.000166161	4.62541e-06	4.67121e-06	4.64831e-06	0.0279748	-1.55323	0.0130391	1.88475	0.650883	-0.186497	0.132574	0.877541	14.1052	1.14938	0.0910551	1.0407	XP_013978706	PREDICTED:60SribosomalproteinL28isoformX1
0	7.4188e-05	3.7094e-05	0	0.000131031	6.55155e-05	1.7662	0.247041	0.371047	0.430571	1.07191e-05	2.61312e-05	1.84252e-05	0	0	0	0	#NUM!	0.0696433	1.15712	2.01322	0.303892	0.335483	0.47433	#DIV/0!	#DIV/0!	0.211325	0.675049	XP_014068554	PREDICTED:60SribosomalproteinL26
6.56215e-05	3.47688e-05	5.01952e-05	0.000129851	0	6.49254e-05	1.29346	0.111753	0.422892	0.37377	2.40636e-05	5.8975e-05	4.15193e-05	5.52764e-06	0	2.76382e-06	0.0665672	-1.17674	0.0798027	1.09798	1.20896	0.0824122	0.372667	0.428679	23.4912	1.3709	0.219867	0.657839	ACN58639	Serine/threonine-proteinphosphatase2A65kDaregulatorysubunitAbetaisoform,partial
2.51502e-05	1.7343e-05	2.12466e-05	6.65174e-05	6.28772e-05	6.46973e-05	3.04506	0.483596	0.00484177	2.315	0.000315522	0.00050617	0.000410846	0.000107441	0.000136763	0.000122102	0.297196	-0.526957	0.0479011	1.31965	0.0517143	-1.28639	0.0275294	1.5602	0.529863	-0.275837	0.0301527	1.52067	XP_013997937	PREDICTED:asparaginesynthetase
0.00094717	0.000508852	0.000728011	0.000128572	0	6.42862e-05	0.0883038	-1.05402	0.0504101	1.29748	5.92215e-05	6.87619e-05	6.39917e-05	1.00167e-05	2.92461e-06	6.47063e-06	0.101117	-0.995177	0.00525481	2.27944	11.3766	1.05601	0.0469439	1.32842	9.93507	0.997171	0.231981	0.634547	ACI67183	60SribosomalproteinL24
0.000148365	0.000506288	0.000327327	0	0.000128384	6.41919e-05	0.19611	-0.707501	0.150284	0.823087	0.00129345	0.00468399	0.00298872	0	0	0	0	#NUM!	0.109979	0.958688	0.109521	-0.960504	0.129431	0.887962	#DIV/0!	#DIV/0!	0.211325	0.675049	sp|P84408.3|	H1_SALSARecName:Full=HistoneH1
0	2.59589e-05	1.29794e-05	1.79788e-05	0.000110262	6.41202e-05	4.94014	0.693739	0.198867	0.701437	0.000234366	0.000262305	0.000248336	0.000133717	0.000109993	0.000121855	0.490686	-0.309196	0.010178	1.99234	0.0522657	-1.28178	0.00325019	2.48809	0.526202	-0.278848	0.174656	0.757816	NP_001133818	apoptosisinhibitor5
0	3.14292e-05	1.57146e-05	0	0.000127746	6.38732e-05	4.06458	0.609015	0.270128	0.568431	4.03205e-05	4.16528e-05	4.09867e-05	5.31812e-05	4.62195e-05	4.97003e-05	1.2126	0.0837168	0.0665818	1.17664	0.383408	-0.416339	0.124675	0.90422	1.28517	0.108959	0.42261	0.37406	ACI66179	AP-2complexsubunitsigma-1
3.5541e-05	4.74419e-05	4.14915e-05	7.61782e-05	5.09333e-05	6.35557e-05	1.53178	0.185196	0.127323	0.895093	0.000562746	0.00060506	0.000583903	0.000197135	0.000208174	0.000202655	0.347069	-0.459584	0.00163657	2.78606	0.0710588	-1.14838	0.000818905	3.08677	0.313616	-0.503602	0.00483347	2.31574	XP_013991365	PREDICTED:proliferation-associatedprotein2G4-like
0.00104268	0.000755879	0.000899279	9.45669e-05	3.17842e-05	6.31755e-05	0.0702514	-1.15335	0.0147347	1.83166	7.785e-05	0.0001332	0.000105525	4.9588e-05	6.59394e-05	5.77637e-05	0.547393	-0.2617	0.11987	0.92129	8.52194	0.930539	0.0161132	1.79282	1.09369	0.0388938	0.441422	0.355146	XP_014029350	PREDICTED:myosin-9-like
2.36029e-05	7.04993e-06	1.53264e-05	9.80296e-05	2.80903e-05	6.30599e-05	4.11446	0.614313	0.15769	0.802197	0.00161297	0.00139451	0.00150374	0.00144675	0.00220584	0.00182629	1.2145	0.0843975	0.249957	0.602136	0.0101922	-1.99173	0.00268648	2.57082	0.0345289	-1.46182	0.0218446	1.66066	XP_014027150	PREDICTED:proteinSET-like
0	1.93942e-05	9.69709e-06	0	0.000125859	6.29293e-05	6.48951	0.812212	0.245553	0.609855	0.000148045	0.000155159	0.000151602	0.000145377	0.00019815	0.000171764	1.13299	0.054227	0.263977	0.578434	0.0639642	-1.19406	0.00262815	2.58035	0.366371	-0.436078	0.125887	0.900019	NP_001134144	vacuolarproteinsorting-associatedprotein29
0	2.10922e-05	1.05461e-05	0	0.000125	6.24998e-05	5.92635	0.772787	0.249271	0.603328	0	0	0	0	0	0	#DIV/0!	#DIV/0!	#DIV/0!	#DIV/0!	#DIV/0!	#DIV/0!	0.211325	0.675049	#DIV/0!	#DIV/0!	0.211325	0.675049	XP_013999583	PREDICTED:cellcyclecontrolprotein50A-like
0	4.64002e-06	2.32001e-06	0	0.000124447	6.22235e-05	26.8203	1.42846	0.218769	0.660015	6.67208e-06	1.09009e-05	8.78651e-06	1.21196e-06	3.5477e-06	2.37983e-06	0.270851	-0.56727	0.0587997	1.23062	0.264042	-0.578326	0.0877854	1.05658	26.1462	1.41741	0.218861	0.659831	XP_014033050	PREDICTED:acyl-proteinthioesterase2-like
7.99817e-05	3.86666e-05	5.93241e-05	0.000117445	6.8638e-06	6.21545e-05	1.04771	0.0202413	0.483056	0.316003	2.62685e-06	6.2318e-06	4.42933e-06	3.46071e-06	9.0421e-06	6.2514e-06	1.41137	0.14964	0.31921	0.495923	13.3935	1.12689	0.0589837	1.22927	9.94249	0.997495	0.20945	0.67892	XP_014030574	PREDICTED:lysosomalacidphosphatase
7.13433e-05	2.62989e-05	4.88211e-05	0.00012354	0	6.17702e-05	1.26524	0.102172	0.431033	0.365489	0.000112242	0.000107846	0.000110044	0.000278271	0.000163239	0.000220755	2.00606	0.302344	0.0971643	1.01249	0.443651	-0.352959	0.0568863	1.24499	0.279813	-0.553131	0.100149	0.999353	XP_014017845	PREDICTED:cathepsinK-like
5.43377e-05	2.35592e-05	3.89484e-05	6.31789e-05	6.02445e-05	6.17117e-05	1.58445	0.199878	0.139383	0.855791	0.000293321	0.000305391	0.000299356	4.77322e-05	1.53101e-05	3.15211e-05	0.105296	-0.977586	0.00207259	2.68349	0.130107	-0.885698	0.00200265	2.69839	1.95779	0.291766	0.102393	0.989728	XP_013989714	PREDICTED:ubiquitin-likemodifier-activatingenzyme1
0	1.2369e-05	6.18449e-06	0	0.000123249	6.16244e-05	9.96436	0.998449	0.232585	0.633417	0	0	0	0	0	0	#DIV/0!	#DIV/0!	#DIV/0!	#DIV/0!	#DIV/0!	#DIV/0!	0.211325	0.675049	#DIV/0!	#DIV/0!	0.211325	0.675049	XP_014050232	PREDICTED:CD209antigen-likeproteinC
0	2.21793e-05	1.10897e-05	4.49568e-05	7.80471e-05	6.1502e-05	5.54589	0.743971	0.0635155	1.19712	3.7793e-05	7.44616e-05	5.61273e-05	2.60525e-05	3.9359e-05	3.27057e-05	0.582707	-0.23455	0.176369	0.753579	0.197581	-0.704256	0.0851588	1.06977	1.88046	0.274265	0.123858	0.907076	XP_013997421	PREDICTED:proteasomesubunitbetatype-2
4.56533e-05	4.09227e-05	4.3288e-05	3.24816e-05	9.02665e-05	6.13741e-05	1.41781	0.151617	0.298187	0.525511	2.04321e-05	0.000163207	9.18194e-05	4.79562e-06	1.7002e-05	1.08988e-05	0.118698	-0.925556	0.187981	0.725887	0.471447	-0.326567	0.28347	0.547494	5.63128	0.750607	0.114762	0.940202	XP_013993464	PREDICTED:hexokinase-2-like
0.000106437	5.98896e-05	8.31631e-05	6.30184e-05	5.92094e-05	6.11139e-05	0.734868	-0.133791	0.222359	0.652946	9.90378e-06	3.07765e-05	2.03401e-05	2.99202e-06	4.75338e-06	3.8727e-06	0.190397	-0.72034	0.128252	0.891936	4.08862	0.611577	0.0663923	1.17788	15.7807	1.19813	0.000670487	3.17361	XP_014055348	PREDICTED:dedicatorofcytokinesisprotein2-like
1.40443e-05	3.77194e-05	2.58818e-05	2.73379e-05	9.47478e-05	6.10428e-05	2.35852	0.37264	0.214378	0.668821	0.000298334	0.000540612	0.000419473	0.000270298	0.000493768	0.000382033	0.910746	-0.0406026	0.420696	0.376031	0.0617009	-1.20971	0.0418941	1.37785	0.159784	-0.796466	0.0553385	1.25697	XP_014067270	PREDICTED:septin-6isoformX4
0	2.55971e-05	1.27986e-05	4.71047e-05	7.49401e-05	6.10224e-05	4.76791	0.678328	0.0627239	1.20257	0.000162009	0.000161911	0.00016196	0.000136006	0.000156763	0.000146384	0.903829	-0.0439136	0.136108	0.866115	0.0790229	-1.10225	0.003641	2.43878	0.416865	-0.380005	0.0194818	1.71037	NP_001133969	L-lactatedehydrogenaseBchain
0	5.9606e-05	2.9803e-05	0	0.000121788	6.08941e-05	2.04322	0.310315	0.345768	0.461215	0.000695618	0.000709105	0.000702361	0.000751793	0.000707781	0.000729787	1.03905	0.0166355	0.177827	0.750002	0.0424326	-1.3723	0.0010289	2.98763	0.083441	-1.07862	0.00462023	2.33534	XP_013987518	PREDICTED:glutaredoxin-1-like
5.0027e-05	8.42923e-06	2.92281e-05	5.66596e-05	6.49328e-05	6.07962e-05	2.08006	0.318075	0.137503	0.861687	9.11145e-05	0.000180333	0.000135724	4.51317e-05	0.000298813	0.000171973	1.26708	0.102803	0.40637	0.391078	0.21535	-0.666855	0.081471	1.089	0.353523	-0.451583	0.236698	0.625805	XP_014038115	PREDICTED:LOWQUALITYPROTEIN:serinehydroxymethyltransferase,cytosolic-like
4.49563e-06	3.66377e-06	4.0797e-06	6.86925e-06	0.000114039	6.0454e-05	14.8182	1.1708	0.20157	0.695575	1.17746e-05	1.17209e-07	5.94593e-06	6.25594e-06	0	3.12797e-06	0.526069	-0.278957	0.355788	0.448808	0.686133	-0.163592	0.38986	0.409091	19.3269	1.28616	0.198676	0.701855	XP_014009802	PREDICTED:RRP12-likeproteinisoformX2
6.78338e-05	9.42676e-05	8.10507e-05	0.000120699	0	6.03494e-05	0.744589	-0.128084	0.384722	0.414852	1.74003e-05	3.16427e-05	2.45215e-05	7.72592e-06	0	3.86296e-06	0.157534	-0.802627	0.0627442	1.20243	3.30529	0.51921	0.0319267	1.49585	15.6226	1.19375	0.224436	0.648908	XP_014060787	PREDICTED:lamin-Breceptor-like
0	3.60596e-05	1.80298e-05	0	0.000120282	6.0141e-05	3.33565	0.52318	0.285741	0.544027	1.59465e-06	3.02658e-06	2.31061e-06	0	2.7985e-06	1.39925e-06	0.605576	-0.217831	0.310324	0.508184	7.80303	0.892263	0.237761	0.62386	42.9808	1.63327	0.215907	0.665734	XP_013996248	PREDICTED:ATPsynthasesubunitalpha,mitochondrial
7.13095e-05	0.000200941	0.000136125	4.45691e-05	7.52189e-05	5.9894e-05	0.439992	-0.356556	0.185446	0.731781	8.8481e-07	2.60953e-06	1.74717e-06	0	0	0	0	#NUM!	0.0900032	1.04574	77.9118	1.8916	0.086958	1.06069	#DIV/0!	#DIV/0!	0.0298342	1.52529	XP_014000301	PREDICTED:heterogeneousnuclearribonucleoproteinU-like
0	5.27795e-05	2.63898e-05	0	0.000119576	5.97881e-05	2.26558	0.355179	0.330073	0.48139	0.000113122	0.000117729	0.000115425	0.000112103	4.51515e-05	7.86275e-05	0.681199	-0.166726	0.193607	0.713079	0.228631	-0.640865	0.0391344	1.40744	0.760397	-0.11896	0.404581	0.392995	XP_014002381	PREDICTED:coatomersubunitzeta-1-likeisoformX2
0	1.14965e-05	5.74826e-06	0	0.000119105	5.95525e-05	10.3601	1.01536	0.231702	0.63507	2.34094e-05	1.35252e-05	1.84673e-05	1.28312e-05	2.16153e-05	1.72232e-05	0.932634	-0.0302886	0.434056	0.362454	0.311267	-0.506867	0.117691	0.929255	3.45769	0.538786	0.275949	0.559171	ACI33025	IgmuchainCregionmembrane-boundform
1.42394e-05	0.000225284	0.000119762	0	0.000118243	5.91214e-05	0.493659	-0.306573	0.332936	0.47764	1.82907e-05	1.3599e-05	1.59449e-05	0	0	0	0	#NUM!	0.0104836	1.97949	7.51098	0.875697	0.214508	0.668556	#DIV/0!	#DIV/0!	0.211325	0.675049	XP_014048285	PREDICTED:60SribosomalproteinL19-like
2.47775e-05	7.48043e-06	1.6129e-05	8.60451e-05	3.21901e-05	5.91176e-05	3.66531	0.56411	0.13394	0.873091	0.000422468	0.000268169	0.000345318	0.000292459	0.000223703	0.000258081	0.747372	-0.126463	0.205106	0.688022	0.0467075	-1.33061	0.0256842	1.59033	0.229066	-0.64004	0.0224741	1.64832	XP_014069586	PREDICTED:echinodermmicrotubule-associatedprotein-like2isoformX5
0	8.48777e-05	4.24389e-05	0	0.000118186	5.90928e-05	1.39242	0.143771	0.420108	0.376639	7.26496e-05	0.000385302	0.000228976	4.90697e-05	0.000160624	0.000104847	0.457895	-0.339234	0.266261	0.574692	0.185342	-0.732025	0.184287	0.734506	0.563612	-0.24902	0.315048	0.501623	XP_014045631	PREDICTED:actin-relatedprotein2/3complexsubunit5-like
0	9.99706e-06	4.99853e-06	0	0.000117447	5.87236e-05	11.7482	1.06997	0.229107	0.639962	0.000101688	0.000113256	0.000107472	0.000135514	0.000137115	0.000136314	1.26837	0.103248	0.0193119	1.71417	0.0465102	-1.33245	0.00275954	2.55916	0.430795	-0.365729	0.158671	0.799503	XP_014002323	PREDICTED:cystatin-1-like
3.68044e-05	0	1.84022e-05	6.02101e-05	5.70055e-05	5.86078e-05	3.18482	0.503085	0.0807282	1.09297	6.50913e-06	2.72613e-06	4.61763e-06	1.23878e-05	2.48401e-06	7.4359e-06	1.61033	0.206914	0.324052	0.489386	3.9852	0.600451	0.266925	0.57361	7.88174	0.896622	0.00509351	2.29298	ACN12498	IgkappachainV-IIIregionCLLprecursor
0	9.86398e-06	4.93199e-06	1.53786e-05	0.000101686	5.85321e-05	11.8678	1.07437	0.171259	0.766346	0.000146524	0.000262759	0.000204642	0.000225648	0.000328675	0.000277161	1.35437	0.131738	0.224495	0.648794	0.0241006	-1.61797	0.0378669	1.42174	0.211184	-0.675338	0.041449	1.38249	NP_001135000	S-formylglutathionehydrolase
0.000148941	0.000215085	0.000182013	9.50607e-05	2.18029e-05	5.84318e-05	0.321031	-0.493453	0.0646301	1.18957	0.00168657	0.00230823	0.0019974	0.000312424	0.000902631	0.000607527	0.304159	-0.5169	0.0416879	1.37999	0.0911248	-1.04036	0.0141959	1.84784	0.0961797	-1.01692	0.103046	0.986967	XP_014002377	PREDICTED:heterogeneousnuclearribonucleoproteinA1-likeisoformX3
0.000150853	0.00012247	0.000136661	0.000116558	0	5.82788e-05	0.426446	-0.370135	0.160671	0.794062	4.26042e-05	0.000103307	7.29556e-05	1.44646e-06	3.13107e-08	7.38886e-07	0.0101279	-1.99448	0.0702198	1.15354	1.87322	0.272588	0.0988069	1.00521	78.8739	1.89693	0.213795	0.670003	XP_013993718	PREDICTED:60SribosomalproteinL17
8.43916e-05	0.000105008	9.46999e-05	6.28578e-05	5.27655e-05	5.78117e-05	0.610472	-0.214334	0.0423436	1.37321	0	0	0	0	0	0	#DIV/0!	#DIV/0!	#DIV/0!	#DIV/0!	#DIV/0!	#DIV/0!	0.00582111	2.23499	#DIV/0!	#DIV/0!	0.00376642	2.42407	XP_014034914	PREDICTED:guaninenucleotide-bindingproteinsubunitalpha-13-like
0	0	0	0	0.000115328	5.7664e-05	#DIV/0!	#DIV/0!	0.211325	0.675049	0	2.4517e-06	1.22585e-06	0	3.31965e-06	1.65983e-06	1.35402	0.131626	0.42645	0.370132	0	#NUM!	0.211325	0.675049	34.741	1.54084	0.217024	0.663492	XP_013985755	PREDICTED:saposin-C-likeisoformX1
5.06369e-06	2.74587e-05	1.62612e-05	2.57366e-05	8.92379e-05	5.74873e-05	3.53524	0.548419	0.172709	0.762686	2.1683e-05	5.19759e-06	1.34403e-05	1.4749e-05	2.77235e-06	8.76069e-06	0.651823	-0.18587	0.345551	0.461487	1.20989	0.0827445	0.428997	0.367546	6.56196	0.817033	0.135279	0.86877	XP_014022605	PREDICTED:proteinkinaseCdeltatype-like
4.18775e-05	5.60173e-05	4.89474e-05	1.93908e-05	9.49629e-05	5.71769e-05	1.16813	0.0674905	0.425165	0.371442	0.000317521	0.000449098	0.000383309	5.95043e-05	5.64247e-05	5.79645e-05	0.151221	-0.820387	0.0192804	1.71488	0.127697	-0.893819	0.0185004	1.73282	0.986412	-0.00594162	0.492637	0.307473	XP_014020390	PREDICTED:septin-7-like
6.43049e-05	7.11629e-05	6.77339e-05	9.84446e-05	1.51633e-05	5.68039e-05	0.838634	-0.0764276	0.409054	0.388219	0.000368904	0.000330575	0.000349739	0.000408248	0.00023463	0.000321439	0.919082	-0.0366457	0.390197	0.408716	0.19367	-0.712939	0.00236623	2.62594	0.176717	-0.752721	0.0553981	1.25651	XP_014067438	PREDICTED:cystatin
1.34167e-05	2.0954e-05	1.71853e-05	2.66415e-05	8.66297e-05	5.66356e-05	3.29558	0.517931	0.160919	0.793392	0.000967632	0.000857616	0.000912624	0.000427114	0.000458353	0.000442734	0.485122	-0.314149	0.00724409	2.14002	0.0188307	-1.72513	0.00188504	2.72468	0.127923	-0.893053	0.0037922	2.42111	XP_014062966	PREDICTED:leukotrieneA-4hydrolaseisoformX1
0.000163243	8.23635e-05	0.000122803	0	0.000113215	5.66077e-05	0.460963	-0.336334	0.220885	0.655834	0	0	0	0	0	0	#DIV/0!	#DIV/0!	#DIV/0!	#DIV/0!	#DIV/0!	#DIV/0!	0.0467421	1.33029	#DIV/0!	#DIV/0!	0.211325	0.675049	XP_013979419	PREDICTED:secretorycarrier-associatedmembraneprotein2
3.23945e-05	3.59759e-05	3.41852e-05	0.000108645	4.25006e-06	5.64474e-05	1.65122	0.217806	0.35571	0.448904	7.48318e-05	0.000169496	0.000122164	4.55249e-05	1.64599e-05	3.09924e-05	0.253695	-0.595687	0.103456	0.985244	0.279831	-0.553104	0.102184	0.990617	1.82133	0.260389	0.342371	0.465503	XP_014036315	PREDICTED:proteinFAM49B
3.76588e-05	2.74696e-05	3.25642e-05	7.77687e-05	3.51194e-05	5.6444e-05	1.73331	0.238877	0.194913	0.710159	0	0	0	0	7.14961e-07	3.5748e-07	#DIV/0!	#DIV/0!	0.211325	0.675049	#DIV/0!	#DIV/0!	0.0118062	1.92789	157.894	2.19837	0.0596379	1.22448	XP_014032230	PREDICTED:integrinalpha-L-likeisoformX2
0	9.08298e-05	4.54149e-05	0	0.00011177	5.58848e-05	1.23054	0.0900952	0.448866	0.347884	0	2.46598e-05	1.23299e-05	0	4.13238e-05	2.06619e-05	1.67576	0.224211	0.381083	0.41898	3.68332	0.56624	0.27742	0.556863	2.70473	0.432124	0.307161	0.512633	ACN60199	2,3-cyclic-nucleotide3-phosphodiesterase,partial
0	1.54764e-05	7.73822e-06	5.44147e-05	5.64512e-05	5.5433e-05	7.16353	0.855127	0.0128746	1.89026	6.55956e-05	4.09691e-05	5.32823e-05	2.63182e-05	1.58712e-05	2.10947e-05	0.395905	-0.402409	0.0689263	1.16161	0.14523	-0.837942	0.044309	1.35351	2.62781	0.419594	0.0115937	1.93578	XP_014012893	PREDICTED:rassuppressorprotein1isoformX2
3.64341e-05	3.28672e-05	3.46507e-05	7.69295e-05	3.38789e-05	5.54042e-05	1.59894	0.203831	0.219007	0.659542	0	4.84145e-06	2.42072e-06	0	1.79434e-05	8.97172e-06	3.70621	0.568931	0.276934	0.557624	14.3142	1.15577	0.00429558	2.36698	6.17543	0.790667	0.092361	1.03451	XP_013991616	PREDICTED:C4b-bindingproteinalphachain-likeisoformX2
1.38792e-05	3.64977e-05	2.51885e-05	6.14521e-05	4.81816e-05	5.48169e-05	2.17627	0.337712	0.0761647	1.11825	5.36653e-05	5.72529e-05	5.54591e-05	9.60024e-06	2.43789e-06	6.01906e-06	0.108532	-0.964444	0.00324965	2.48816	0.454181	-0.342771	0.059122	1.22825	9.10721	0.959385	0.0115263	1.93831	XP_014029048	PREDICTED:splicingfactor3Bsubunit1isoformX3
1.29079e-05	1.90979e-05	1.60029e-05	5.58234e-05	5.22944e-05	5.40589e-05	3.37807	0.528669	0.00432513	2.364	0.000115455	0.00015671	0.000136083	9.08148e-05	0.000112884	0.000101849	0.748437	-0.125845	0.140458	0.852455	0.117597	-0.929604	0.0144362	1.84055	0.530774	-0.27509	0.0252818	1.59719	NP_001133622	BifunctionalpurinebiosynthesisproteinPURH
0	1.75962e-05	8.7981e-06	4.89133e-05	5.91964e-05	5.40548e-05	6.14392	0.788446	0.0235717	1.62761	0.00039639	0.000547269	0.00047183	0.000396366	0.000670302	0.000533334	1.13035	0.0532139	0.366023	0.436491	0.0186468	-1.7294	0.0129332	1.8883	0.101353	-0.994165	0.0364743	1.43801	NP_001167139	Eukaryotictranslationinitiationfactor2subunit3
0	1.77753e-05	8.88764e-06	5.82076e-05	4.90863e-05	5.3647e-05	6.03613	0.780759	0.0231864	1.63477	4.91403e-05	0.000185969	0.000117555	2.85695e-05	7.75273e-05	5.30484e-05	0.451265	-0.345568	0.234166	0.630476	0.0756041	-1.12145	0.127954	0.892947	1.01128	0.00487293	0.491502	0.308475	NP_001138894	neutrophilcytosolfactor1
7.67771e-05	5.45484e-05	6.56628e-05	8.49091e-05	2.22724e-05	5.35907e-05	0.816151	-0.0882294	0.375605	0.425269	4.68626e-06	2.04836e-05	1.25849e-05	3.7001e-06	1.75944e-05	1.06473e-05	0.846033	-0.0726127	0.43542	0.361092	5.21757	0.717468	0.0300521	1.52212	5.03329	0.701852	0.15628	0.806096	XP_014006634	PREDICTED:tripeptidyl-peptidase2
1.0383e-05	6.66234e-06	8.52266e-06	3.01274e-05	7.64219e-05	5.32747e-05	6.25094	0.795946	0.0968943	1.0137	7.36915e-06	5.38276e-06	6.37595e-06	1.31642e-06	9.96457e-07	1.15644e-06	0.181375	-0.741423	0.0175991	1.75451	1.33669	0.12603	0.207901	0.682144	46.0679	1.6634	0.0765934	1.11581	XP_014070420	PREDICTED:ES1proteinhomolog,mitochondrial-like
0.000306954	0.000249117	0.000278035	5.27789e-05	5.37045e-05	5.32417e-05	0.191492	-0.717849	0.00807658	2.09277	7.92629e-05	0.000213101	0.000146182	1.06336e-05	1.91626e-05	1.48981e-05	0.101915	-0.991763	0.0946806	1.02374	1.90198	0.279206	0.106112	0.974234	3.57372	0.55312	0.00614255	2.21165	NP_001133819	RuvB-like1
8.4428e-05	2.89458e-05	5.66869e-05	7.83897e-05	2.76518e-05	5.30208e-05	0.935327	-0.0290367	0.465602	0.331986	6.32407e-05	0.000110882	8.70613e-05	3.6206e-05	3.93219e-05	3.77639e-05	0.433763	-0.362748	0.0874618	1.05818	0.651115	-0.186343	0.24676	0.607726	1.404	0.147369	0.304643	0.516209	XP_013996140	PREDICTED:coatomersubunitalphaisoformX1
0.000118202	0.000160109	0.000139156	4.99221e-05	5.57682e-05	5.28452e-05	0.379756	-0.420496	0.0275799	1.55941	0.000150842	0.000256556	0.000203699	0.000154923	0.000221526	0.000188224	0.924032	-0.0343131	0.413737	0.383275	0.683144	-0.165487	0.187018	0.728118	0.280757	-0.55167	0.0279557	1.55353	XP_013988910	PREDICTED:26Sproteasomenon-ATPaseregulatorysubunit6-like
0	3.32399e-05	1.66199e-05	0	0.000105489	5.27443e-05	3.17356	0.501546	0.290333	0.537103	2.63276e-05	1.92296e-05	2.27786e-05	8.55678e-05	8.36556e-05	8.46117e-05	3.71453	0.569903	0.0017574	2.75513	0.72963	-0.136897	0.375887	0.424943	0.623369	-0.205255	0.303591	0.517711	XP_014057385	PREDICTED:carboxypeptidaseQ-like
0	0	0	0.000105303	0	5.26516e-05	#DIV/0!	#DIV/0!	0.211325	0.675049	7.27526e-05	7.23404e-05	7.25465e-05	7.42854e-05	9.72206e-05	8.5753e-05	1.18204	0.0726331	0.184307	0.734459	0	#NUM!	4.03531e-06	5.39412	0.613991	-0.211838	0.300798	0.521725	XP_014022387	PREDICTED:F-actin-cappingproteinsubunitbetaisoformX2
3.00249e-05	2.72133e-05	2.86191e-05	6.77503e-05	3.7413e-05	5.25817e-05	1.83729	0.264178	0.128178	0.892186	0.000145829	0.000202774	0.000174302	5.12331e-05	4.13723e-05	4.63027e-05	0.265646	-0.575696	0.0236863	1.6255	0.164193	-0.784646	0.0181115	1.74204	1.13561	0.0552284	0.365914	0.436621	XP_013997221	PREDICTED:proteasomesubunitbetatype-7-like
0	2.27193e-05	1.13596e-05	5.03583e-05	5.48032e-05	5.25808e-05	4.62874	0.665463	0.0353007	1.45222	0.00025425	0.000253974	0.000254112	0.000329093	0.000211283	0.000270188	1.06327	0.0266415	0.405256	0.39227	0.0447032	-1.34966	0.00109147	2.96199	0.194608	-0.71084	0.0330891	1.48031	XP_013995386	PREDICTED:60SribosomalproteinL5-likeisoformX2
0.000115455	0.000181125	0.00014829	1.69449e-05	8.80626e-05	5.25037e-05	0.354061	-0.450922	0.0931924	1.03062	0.000103546	0.000190178	0.000146862	2.04431e-05	0.00010675	6.35964e-05	0.433035	-0.363477	0.153182	0.814793	1.00972	0.00420256	0.490713	0.309173	0.825577	-0.0832422	0.430542	0.365984	XP_014059520	PREDICTED:116kDaU5smallnuclearribonucleoproteincomponent
0.000146763	0.0002389	0.000192831	0.00010434	0	5.21699e-05	0.270547	-0.567758	0.0903362	1.04414	0.00107155	0.000947485	0.00100952	0.00118352	0.00181251	0.00149801	1.48389	0.171402	0.133501	0.874515	0.191014	-0.718935	0.00441646	2.35493	0.0348261	-1.4581	0.0226674	1.6446	XP_014033583	PREDICTED:smallnuclearribonucleoproteinSmD1
0	0.000204741	0.00010237	0	0.000104268	5.21338e-05	0.509267	-0.293054	0.352294	0.453095	0	2.50267e-06	1.25133e-06	0	0	0	0	#NUM!	0.211325	0.675049	81.8089	1.9128	0.213706	0.670183	#DIV/0!	#DIV/0!	0.211325	0.675049	XP_013993689	PREDICTED:secretorycarrier-associatedmembraneprotein1
0.00011622	0.00010519	0.000110705	7.11584e-05	3.29888e-05	5.20736e-05	0.470383	-0.327549	0.0490924	1.30899	0.000189798	0.000204373	0.000197085	0.00012021	0.000149297	0.000134754	0.683733	-0.165113	0.0309288	1.50964	0.561711	-0.250487	0.00550438	2.25929	0.386436	-0.412923	0.0374426	1.42663	NP_001135241	26Sproteasomenon-ATPaseregulatorysubunit12
1.38848e-05	9.47021e-06	1.16775e-05	0	0.000102949	5.14745e-05	4.408	0.644242	0.260325	0.584484	0.000410323	0.000242957	0.00032664	0.000238057	6.77197e-05	0.000152888	0.468064	-0.329695	0.141434	0.849447	0.0357504	-1.44672	0.0319704	1.49525	0.33668	-0.472782	0.207688	0.682588	XP_014071828	PREDICTED:elongationfactor2-likeisoformX1
8.70928e-05	3.61087e-05	6.16007e-05	0.000101916	0	5.09582e-05	0.827233	-0.0823721	0.434531	0.361979	0.000570575	0.000640855	0.000605715	0.000706374	0.000893749	0.000800061	1.32085	0.120855	0.0957948	1.01866	0.101699	-0.992682	0.00315283	2.5013	0.0636928	-1.19591	0.00983646	2.00716	XP_014059190	PREDICTED:hemoglobinsubunitbeta-1
0.000322662	4.7531e-05	0.000185096	4.10913e-05	6.08232e-05	5.09573e-05	0.275301	-0.560192	0.216672	0.664198	0.000122433	0.000562183	0.000342308	0.000137811	0.000375578	0.000256695	0.749893	-0.125001	0.382306	0.417589	0.54073	-0.267019	0.303025	0.518521	0.198513	-0.702211	0.113366	0.945517	ACI69156.2Thioredoxin[Salmosalar]
5.78521e-05	0.000177491	0.000117672	2.40174e-05	7.76119e-05	5.08146e-05	0.431835	-0.364683	0.207518	0.682944	0.00157481	0.00255894	0.00206687	5.89091e-05	6.02011e-05	5.95551e-05	0.0288141	-1.54039	0.0275829	1.55936	0.0569322	-1.24464	0.029502	1.53015	0.853237	-0.0689302	0.387662	0.411547	XP_014068175	PREDICTED:heterogeneousnuclearribonucleoproteinA0
0.000112916	5.66373e-05	8.47766e-05	6.35576e-05	3.69892e-05	5.02734e-05	0.59301	-0.226938	0.191495	0.717842	6.82624e-05	7.9034e-05	7.36482e-05	5.1277e-05	7.31356e-05	6.22063e-05	0.844641	-0.0733277	0.223413	0.650892	1.1511	0.0611139	0.367575	0.434654	0.808172	-0.0924963	0.279809	0.553138	XP_013991368	PREDICTED:extendedsynaptotagmin-1-likeisoformX2
2.9991e-06	4.68547e-05	2.49269e-05	0.000100162	0	5.00811e-05	2.00912	0.303006	0.345311	0.46179	0.000226794	0.000390966	0.00030888	0.000154784	0.000283835	0.00021931	0.710015	-0.148732	0.24068	0.618561	0.0807009	-1.09312	0.0395301	1.40307	0.228358	-0.641384	0.0870343	1.06031	XP_013999804	PREDICTED:serine/threonine-proteinphosphatase2Acatalyticsubunitbetaisoform
4.36711e-05	2.06522e-05	3.21616e-05	4.23091e-05	5.78254e-05	5.00673e-05	1.55674	0.192216	0.163038	0.787712	3.88516e-05	2.55761e-05	3.22138e-05	6.43186e-06	7.04329e-06	6.73757e-06	0.209152	-0.679539	0.0308948	1.51011	0.99838	-0.000704329	0.498611	0.302238	7.43105	0.87105	0.0153202	1.81474	XP_013989835	PREDICTED:heatshock70kDaprotein-like
5.46112e-05	8.00892e-05	6.73502e-05	6.00677e-05	3.96251e-05	4.98464e-05	0.740108	-0.130705	0.198012	0.703308	6.32695e-05	0.000478962	0.000271116	0.000269178	0.000565274	0.000417226	1.53892	0.187216	0.312361	0.505343	0.248418	-0.604816	0.215501	0.66655	0.119471	-0.922738	0.065847	1.18146	NP_001134351	CarboxypeptidaseA2precursor
4.07012e-05	2.97294e-05	3.52153e-05	2.10949e-05	7.65181e-05	4.88065e-05	1.38594	0.141746	0.338964	0.469846	0.000651897	0.000420812	0.000536355	0.000464847	0.000229856	0.000347352	0.647615	-0.188683	0.185052	0.732707	0.0656567	-1.18272	0.0246829	1.6076	0.14051	-0.852292	0.0659567	1.18074	NP_001133362	60kDalysophospholipase
0	3.85757e-06	1.92878e-06	2.55588e-05	7.16684e-05	4.86136e-05	25.2043	1.40147	0.0905448	1.04314	2.79389e-06	1.20604e-06	1.99996e-06	1.96639e-06	1.49564e-06	1.73101e-06	0.865523	-0.0627215	0.388085	0.411074	0.96441	-0.0157385	0.487938	0.311635	28.0839	1.44846	0.0895154	1.0481	XP_014048434	PREDICTED:glucosidase2subunitbeta-like
8.77027e-05	2.59262e-05	5.68145e-05	8.9944e-05	7.1988e-06	4.85714e-05	0.854913	-0.0680783	0.44391	0.352705	2.86188e-06	1.18012e-05	7.33156e-06	2.76141e-05	4.40151e-05	3.58146e-05	4.88499	0.688863	0.046397	1.33351	7.7493	0.889262	0.126868	0.896648	1.35619	0.132321	0.395431	0.40293	XP_014069113	PREDICTED:cellsurfaceglycoproteinMUC18isoformX4
5.17116e-05	2.09413e-05	3.63264e-05	0	9.69223e-05	4.84612e-05	1.33405	0.125171	0.416796	0.380076	0.000342418	0.000437409	0.000389913	0.000227866	0.000156744	0.000192305	0.493199	-0.306978	0.0397728	1.40041	0.0931654	-1.03075	0.00967975	2.01414	0.252002	-0.598596	0.0695477	1.15772	NP_001134628	histidinetriadnucleotide-bindingprotein1
0	0.000223284	0.000111642	3.16001e-05	6.41992e-05	4.78996e-05	0.429047	-0.367495	0.314509	0.502367	0	1.85875e-06	9.29375e-07	0	0	0	0	#NUM!	0.211325	0.675049	120.126	2.07964	0.21294	0.671742	#DIV/0!	#DIV/0!	0.0494561	1.30578	XP_013990071	PREDICTED:catecholO-methyltransferase-like
6.27921e-06	5.69336e-05	3.16064e-05	1.55083e-05	8.02625e-05	4.78854e-05	1.51505	0.180428	0.365172	0.437502	0	0	0	3.84506e-06	9.17372e-06	6.50939e-06	#DIV/0!	#DIV/0!	0.0672677	1.17219	#DIV/0!	#DIV/0!	0.169176	0.771661	7.35636	0.866663	0.165395	0.781477	XP_014016587	PREDICTED:leucyl-cystinylaminopeptidaseisoformX1
2.43781e-05	4.34042e-05	3.38912e-05	3.32057e-05	6.25577e-05	4.78817e-05	1.41281	0.150083	0.253832	0.595454	0.000854628	0.00115516	0.00100489	0.000585643	0.000627307	0.000606475	0.603522	-0.219307	0.0597674	1.22354	0.0337262	-1.47203	0.0116052	1.93535	0.0789507	-1.10264	0.00103732	2.98409	XP_014069403	PREDICTED:heterogeneousnuclearribonucleoproteinL-likeisoformX2
5.47467e-06	4.04536e-06	4.76002e-06	5.27849e-05	4.28201e-05	4.78025e-05	10.0425	1.00184	0.00670034	2.1739	1.12283e-05	1.56852e-05	1.34567e-05	0	0	0	0	#NUM!	0.0131726	1.88033	0.353728	-0.45133	0.0326951	1.48552	#DIV/0!	#DIV/0!	0.00534487	2.27206	XP_014009316	PREDICTED:tyrosine-proteinphosphatasenon-receptortype6-likeisoformX1
0.000108629	0.000130687	0.000119658	8.14555e-05	1.29186e-05	4.7187e-05	0.394348	-0.40412	0.090865	1.0416	0.000131374	0.000248375	0.000189875	0.000100279	7.4642e-05	8.74603e-05	0.460621	-0.336657	0.114688	0.940481	0.630195	-0.200525	0.17975	0.745331	0.539525	-0.267988	0.192891	0.714688	XP_013982105	PREDICTED:26Sproteasomenon-ATPaseregulatorysubunit7isoformX1
0	6.45309e-06	3.22655e-06	0	9.41234e-05	4.70617e-05	14.5858	1.16393	0.225428	0.646992	0.000233957	0.000182508	0.000208233	0.000118857	5.49953e-05	8.69262e-05	0.417447	-0.379398	0.0488928	1.31075	0.0154949	-1.80981	0.00780982	2.10736	0.541398	-0.266483	0.277953	0.556028	NP_001140074	ubiquitincarboxyl-terminalhydrolaseisozymeL3
8.98811e-05	8.52577e-05	8.75694e-05	0	9.32855e-05	4.66428e-05	0.532638	-0.273568	0.236626	0.625938	0.000875996	0.00128301	0.00107951	0.000564624	0.00133225	0.000948439	0.878587	-0.0562152	0.395682	0.402654	0.0811199	-1.09087	0.0198065	1.70319	0.0491784	-1.30823	0.0724528	1.13994	XP_013983827	PREDICTED:smallnuclearribonucleoproteinSmD3
6.07299e-05	0	3.0365e-05	9.32097e-05	0	4.66049e-05	1.53482	0.186058	0.398909	0.399126	0	0	0	0	0	0	#DIV/0!	#DIV/0!	#DIV/0!	#DIV/0!	#DIV/0!	#DIV/0!	0.211325	0.675049	#DIV/0!	#DIV/0!	0.211325	0.675049	NP_001117051	CtypelectinreceptorA
5.61215e-05	2.37955e-05	3.99585e-05	2.53624e-05	6.76567e-05	4.65096e-05	1.16395	0.0659331	0.41427	0.382717	0.000541226	0.000601202	0.000571214	0.000436888	0.000427959	0.000432423	0.757025	-0.12089	0.0222772	1.65214	0.0699537	-1.15519	0.00204337	2.68965	0.107556	-0.968367	0.00156096	2.80661	XP_014030749	PREDICTED:lysine--tRNAligase-likeisoformX2
0.000105207	6.91668e-06	5.60618e-05	7.23581e-05	2.05868e-05	4.64725e-05	0.82895	-0.0814714	0.439413	0.357128	3.84639e-05	3.07632e-05	3.46135e-05	1.78227e-05	1.96904e-05	1.87566e-05	0.541886	-0.266092	0.0285652	1.54416	1.61965	0.209421	0.352972	0.45226	2.47766	0.394042	0.198316	0.702643	XP_014024226	PREDICTED:phospholipaseD4-likeisoformX3
1.40235e-05	3.61596e-05	2.50915e-05	1.65595e-05	7.60714e-05	4.63155e-05	1.84586	0.266199	0.286315	0.543156	0.000608041	0.000827902	0.000717972	2.25077e-05	3.80789e-05	3.02933e-05	0.0421929	-1.37476	0.0123669	1.90774	0.0349478	-1.45658	0.0122485	1.91192	1.5289	0.184379	0.327179	0.485214	XP_014068176	PREDICTED:heterogeneousnuclearribonucleoproteinA0-like
4.75049e-05	2.89531e-05	3.8229e-05	5.19003e-05	4.06912e-05	4.62957e-05	1.21101	0.0831479	0.267126	0.573284	2.91262e-05	2.93504e-05	2.92383e-05	1.42355e-05	1.62868e-05	1.52612e-05	0.521959	-0.282364	0.0027024	2.56825	1.3075	0.116442	0.217347	0.662847	3.03357	0.481953	0.0160458	1.79464	XP_014069913	PREDICTED:pre-mRNA-processing-splicingfactor8-like
1.60414e-05	1.08537e-05	1.34475e-05	6.43604e-05	2.80561e-05	4.62082e-05	3.43619	0.536077	0.107955	0.966757	0.000144057	0.000175907	0.000159982	0.000138611	0.000241116	0.000189863	1.18678	0.0743692	0.31684	0.49916	0.0840563	-1.07543	0.00595396	2.22519	0.243376	-0.613722	0.0591783	1.22784	XP_014004722	PREDICTED:aspartylaminopeptidase-likeisoformX2
2.87155e-05	3.39544e-05	3.13349e-05	3.46931e-05	5.75483e-05	4.61207e-05	1.47186	0.167867	0.167217	0.77672	0	0	0	0	0	0	#DIV/0!	#DIV/0!	#DIV/0!	#DIV/0!	#DIV/0!	#DIV/0!	0.00345786	2.46119	#DIV/0!	#DIV/0!	0.0281309	1.55082	XP_013982068	PREDICTED:twoporecalciumchannelprotein2isoformX2
0.000604492	0.000378248	0.00049137	2.62813e-05	6.58538e-05	4.60675e-05	0.0937532	-1.02801	0.0302657	1.51905	1.92221e-05	7.31565e-05	4.61893e-05	0	0	0	0	#NUM!	0.114441	0.941417	10.6382	1.02687	0.0309815	1.5089	#DIV/0!	#DIV/0!	0.0726574	1.13872	XP_014025569	PREDICTED:60SribosomalproteinL27a
0	1.87797e-05	9.38985e-06	7.49967e-05	1.70364e-05	4.60166e-05	4.90067	0.690256	0.176139	0.754146	5.06274e-05	3.9456e-05	4.50417e-05	0.000192137	0.000242448	0.000217292	4.82424	0.683429	0.0108275	1.96547	0.20847	-0.680956	0.0412318	1.38477	0.211773	-0.67413	0.0233556	1.63161	XP_014039364	PREDICTED:cathepsinD-like
3.82421e-05	2.89931e-05	3.36176e-05	2.91199e-05	6.25593e-05	4.58396e-05	1.36356	0.134674	0.277044	0.557452	0.000213831	0.000849568	0.0005317	0.000214646	0.000263836	0.000239241	0.449955	-0.346831	0.227906	0.642244	0.0632267	-1.1991	0.128838	0.889957	0.191604	-0.717595	0.0114193	1.94236	NP_001167411	Eukaryotictranslationinitiationfactor3subunitE-interactingprotein
4.07981e-05	9.32077e-06	2.50594e-05	0	9.16489e-05	4.58244e-05	1.82863	0.262126	0.35499	0.449784	0.00024427	0.000187937	0.000216103	1.97849e-05	5.56838e-05	3.77344e-05	0.174613	-0.757924	0.0166604	1.77832	0.11596	-0.935691	0.0136796	1.86393	1.2144	0.08436	0.44227	0.354312	XP_014003035	PREDICTED:ubiquitin-likemodifier-activatingenzyme1
0.000276432	0.000347234	0.000311833	0	9.14598e-05	4.57299e-05	0.146649	-0.833722	0.0220638	1.65632	0.000164568	0.000166725	0.000165646	1.03569e-05	1.47062e-05	1.25316e-05	0.0756524	-1.12118	0.000125611	3.90097	1.88252	0.27474	0.0269934	1.56874	3.64918	0.562195	0.271864	0.565648	XP_014015945	PREDICTED:60SribosomalproteinL35-like
3.51416e-05	2.11903e-05	2.8166e-05	9.13133e-05	0	4.56566e-05	1.62099	0.209779	0.370667	0.431016	1.92872e-05	8.43837e-06	1.38628e-05	1.04533e-05	8.1978e-06	9.32554e-06	0.672703	-0.172177	0.24944	0.603034	2.03177	0.307874	0.123469	0.908441	4.89587	0.68983	0.254867	0.593686	XP_013998888	PREDICTED:endoplasmicreticulumaminopeptidase1-like
6.10349e-05	5.23814e-05	5.67081e-05	3.60321e-05	5.48358e-05	4.5434e-05	0.801189	-0.0962649	0.194885	0.710221	0.000154119	7.78102e-05	0.000115965	0.000105497	7.50899e-05	9.02935e-05	0.77863	-0.108669	0.297879	0.52596	0.489013	-0.31068	0.131379	0.881474	0.503181	-0.298276	0.0644059	1.19107	XP_014043869	PREDICTED:transferrinreceptorprotein1-like
0	9.57001e-06	4.78501e-06	0	9.04344e-05	4.52172e-05	9.44977	0.975421	0.233855	0.631054	1.17165e-05	8.35279e-06	1.00346e-05	4.27729e-06	2.52319e-06	3.40024e-06	0.33885	-0.469992	0.0364568	1.43822	0.476849	-0.321619	0.204701	0.68888	13.2982	1.12379	0.226386	0.645151	XP_014021716	PREDICTED:WDrepeat-containingprotein82-likeisoformX3
6.08147e-05	4.98744e-05	5.53445e-05	4.42783e-05	4.56484e-05	4.49633e-05	0.812426	-0.0902162	0.100194	0.99916	0	0	0	0	0	0	#DIV/0!	#DIV/0!	#DIV/0!	#DIV/0!	#DIV/0!	#DIV/0!	0.00481403	2.31749	#DIV/0!	#DIV/0!	0.00011603	3.93543	XP_014039058	PREDICTED:docosahexaenoicacidomega-hydroxylaseCYP4F3-like
6.82041e-05	4.019e-05	5.41971e-05	4.30271e-05	4.68465e-05	4.49368e-05	0.829137	-0.0813734	0.289852	0.537823	7.2321e-05	5.06463e-05	6.14836e-05	6.26011e-05	4.26846e-05	5.26429e-05	0.856209	-0.06742	0.304528	0.516373	0.881487	-0.0547838	0.360326	0.443305	0.853616	-0.0687373	0.263315	0.579524	XP_014065859	PREDICTED:glutaminyl-peptidecyclotransferase-like
3.41299e-05	5.75462e-05	4.58381e-05	8.94229e-05	0	4.47115e-05	0.975422	-0.0108074	0.491383	0.30858	4.28404e-06	0	2.14202e-06	0	0	0	0	#NUM!	0.211325	0.675049	21.3994	1.3304	0.0334222	1.47597	#DIV/0!	#DIV/0!	0.211325	0.675049	XP_013993456	PREDICTED:Gprotein-coupledreceptorkinase6-like
2.13868e-05	8.92318e-06	1.5155e-05	2.88581e-05	6.02885e-05	4.45733e-05	2.94117	0.46852	0.111981	0.950856	0.000163296	0.000132708	0.000148002	0.00014791	0.000145978	0.000146944	0.99285	-0.00311636	0.475615	0.322745	0.102397	-0.989713	0.00755238	2.12192	0.303335	-0.518077	0.0114238	1.94219	XP_014028229	PREDICTED:threonine--tRNAligase,cytoplasmic-like
3.00176e-05	3.09729e-05	3.04953e-05	0	8.90016e-05	4.45008e-05	1.45927	0.164135	0.391391	0.407389	1.93932e-07	1.75453e-06	9.74233e-07	0	0	0	0	#NUM!	0.169085	0.771895	31.3018	1.49557	0.000479513	3.3192	#DIV/0!	#DIV/0!	0.211325	0.675049	XP_014051660	PREDICTED:matrin-3-like
7.90281e-06	1.23746e-05	1.01387e-05	7.80141e-06	8.11199e-05	4.44607e-05	4.38524	0.641993	0.224348	0.649078	3.16855e-05	6.4634e-05	4.81597e-05	6.75274e-07	1.93538e-06	1.30533e-06	0.0271041	-1.56697	0.052359	1.28101	0.210523	-0.676701	0.0747417	1.12644	34.061	1.53226	0.180146	0.744376	XP_014057079	PREDICTED:rhoguaninenucleotideexchangefactor1isoformX4
5.67169e-06	6.21948e-06	5.94559e-06	2.15463e-05	6.736e-05	4.44531e-05	7.47666	0.873708	0.117398	0.930339	1.48719e-05	3.27057e-05	2.37888e-05	3.45061e-06	1.19493e-05	7.69995e-06	0.32368	-0.489884	0.122451	0.912036	0.249933	-0.602177	0.0917443	1.03742	5.77317	0.761414	0.127699	0.893813	XP_014035770	PREDICTED:vinculin-likeisoformX2
1.69287e-05	0.000134834	7.58813e-05	6.576e-05	2.30581e-05	4.44091e-05	0.585244	-0.232663	0.332756	0.477874	0	0	0	0	0	0	#DIV/0!	#DIV/0!	#DIV/0!	#DIV/0!	#DIV/0!	#DIV/0!	0.163448	0.786621	#DIV/0!	#DIV/0!	0.0865221	1.06287	XP_013989606	PREDICTED:CD97antigen-like
3.08745e-05	7.65514e-06	1.92648e-05	3.78286e-05	5.09104e-05	4.43695e-05	2.30314	0.36232	0.100126	0.999452	2.85628e-06	0	1.42814e-06	7.56932e-06	0	3.78466e-06	2.65006	0.423256	0.30956	0.509255	13.4894	1.12999	0.133395	0.87486	11.7235	1.06906	0.016483	1.78296	NP_001117024	interleukin1receptoraccessoryproteinprecursor
5.37326e-05	0.000124328	8.90302e-05	5.94466e-05	2.92868e-05	4.43667e-05	0.498333	-0.30248	0.182317	0.739173	1.39146e-05	8.19429e-06	1.10545e-05	3.32256e-05	9.21594e-06	2.12208e-05	1.91966	0.283224	0.24833	0.604971	8.05378	0.906	0.0792996	1.10073	2.09072	0.320296	0.17637	0.753574	NP_001117196	FXYDdomaincontainingiontransportregulator5bprecursor
0	1.91397e-05	9.56983e-06	0	8.74741e-05	4.37371e-05	4.57031	0.659945	0.262554	0.580781	7.35007e-05	0.000116556	9.50283e-05	9.56203e-05	0.000133463	0.000114542	1.20534	0.0811105	0.283115	0.548037	0.100705	-0.996949	0.0341515	1.46659	0.381844	-0.418114	0.137831	0.860654	XP_013992356	PREDICTED:S-phasekinase-associatedprotein1
2.16901e-05	1.70674e-05	1.93787e-05	5.02614e-05	3.71815e-05	4.37215e-05	2.25616	0.35337	0.0362388	1.44083	0.000205638	0.000192958	0.000199298	8.18626e-05	5.32036e-05	6.75331e-05	0.338855	-0.469987	0.00692439	2.15962	0.0972347	-1.01218	0.000701917	3.15371	0.647407	-0.188822	0.134867	0.870094	XP_013998457	PREDICTED:spectrinalphachain,non-erythrocytic1isoformX6
0	5.68245e-05	2.84123e-05	4.95616e-05	3.74684e-05	4.3515e-05	1.53156	0.185133	0.327472	0.484826	0	7.56843e-06	3.78422e-06	1.3299e-06	4.03385e-06	2.68188e-06	0.708701	-0.149537	0.404789	0.392772	7.50809	0.87553	0.24038	0.619102	16.2256	1.2102	0.0111291	1.95354	XP_014031135	PREDICTED:disintegrinandmetalloproteinasedomain-containingprotein10-like
0	1.23786e-05	6.1893e-06	0	8.69933e-05	4.34966e-05	7.02771	0.846814	0.242613	0.615086	3.07965e-05	9.42321e-05	6.25143e-05	3.65837e-05	4.12762e-05	3.893e-05	0.622737	-0.205695	0.267809	0.572175	0.0990062	-1.00434	0.111733	0.951819	1.1173	0.0481714	0.463036	0.334385	ACM09325	CutAhomologprecursor
3.02137e-05	2.15739e-05	2.58938e-05	4.54597e-05	4.15258e-05	4.34928e-05	1.67966	0.225221	0.03283	1.48373	0.000166491	0.0002288	0.000197646	0.000158992	0.00019331	0.000176151	0.891246	-0.0500023	0.30352	0.517813	0.131011	-0.882691	0.0159686	1.79673	0.246906	-0.607468	0.0082654	2.08274	XP_014031032	PREDICTED:vacuolarproteinsorting-associatedprotein35isoformX3
0	6.25421e-06	3.1271e-06	8.69024e-05	0	4.34512e-05	13.895	1.14286	0.226176	0.645553	8.4062e-06	2.90771e-06	5.65695e-06	1.1741e-05	0	5.87049e-06	1.03775	0.0160916	0.488357	0.311263	0.552789	-0.25744	0.302631	0.519087	7.40164	0.869328	0.240847	0.618258	XP_013984690	PREDICTED:CD81antigen-like
0	3.19382e-05	1.59691e-05	1.57407e-05	6.98052e-05	4.27729e-05	2.67848	0.427888	0.241599	0.616905	0.000213392	0.000232913	0.000223153	0.000158276	0.000128014	0.000143145	0.641467	-0.192826	0.0235503	1.628	0.0715614	-1.14532	0.00403091	2.3946	0.298808	-0.524607	0.0417506	1.37934	NP_001133619	S-methyl-5'-thioadenosinephosphorylase
0.000352941	0.000192215	0.000272578	0	8.54903e-05	4.27451e-05	0.156818	-0.804604	0.0637641	1.19542	8.73588e-05	6.72261e-05	7.72925e-05	1.13553e-05	7.02227e-06	9.18879e-06	0.118883	-0.924879	0.0110522	1.95655	3.52658	0.547353	0.0687099	1.16298	4.65188	0.667629	0.257568	0.589108	XP_013981300	PREDICTED:CUGBPElav-likefamilymember2isoformX9
0.000317555	0.000404718	0.000361136	6.77867e-05	1.74554e-05	4.2621e-05	0.118019	-0.928047	0.0120333	1.91961	9.09812e-05	0.00029305	0.000192015	2.03496e-06	1.53225e-05	8.67873e-06	0.0451981	-1.34488	0.105947	0.974912	1.88077	0.274335	0.132055	0.879245	4.91098	0.691168	0.16105	0.79304	XP_013997398	PREDICTED:elongationfactor1-alpha,oocyteform
0	5.31249e-05	2.65625e-05	0	8.49849e-05	4.24925e-05	1.59972	0.204044	0.390345	0.408551	0	7.16491e-07	3.58245e-07	0	0	0	0	#NUM!	0.211325	0.675049	74.146	1.87009	0.213955	0.669677	#DIV/0!	#DIV/0!	0.211325	0.675049	XP_014031754	PREDICTED:cellsurfaceglycoprotein1-like
1.90855e-05	1.9496e-05	1.92907e-05	0	8.47486e-05	4.23743e-05	2.19661	0.341754	0.320275	0.494477	6.31756e-06	4.71312e-06	5.51534e-06	2.74669e-06	1.76886e-06	2.25777e-06	0.409363	-0.387892	0.0370259	1.43149	3.49765	0.543777	0.00179697	2.74546	18.7682	1.27342	0.221868	0.653905	XP_014041491	PREDICTED:proto-oncogenevav-likeisoformX2
1.39463e-05	2.33446e-05	1.86455e-05	2.19886e-05	6.26636e-05	4.23261e-05	2.27005	0.356035	0.187128	0.727861	8.61594e-05	0.000146818	0.000116489	8.33979e-05	0.0002197	0.000151549	1.30097	0.114269	0.342309	0.465582	0.160062	-0.795711	0.0429522	1.36702	0.27929	-0.553944	0.132194	0.878788	XP_013982640	PREDICTED:xaa-Prodipeptidase-like
4.91097e-05	0.000162027	0.000105568	8.43547e-05	0	4.21773e-05	0.399526	-0.398455	0.231658	0.635152	0	0	0	0	3.77347e-07	1.88673e-07	#DIV/0!	#DIV/0!	0.211325	0.675049	#DIV/0!	#DIV/0!	0.101215	0.994754	223.547	2.34937	0.21219	0.673276	XP_013983891	PREDICTED:sarcoplasmic/endoplasmicreticulumcalciumATPase2
4.42665e-05	3.54051e-05	3.98358e-05	8.41487e-05	0	4.20743e-05	1.05619	0.0237439	0.481306	0.317579	3.49429e-05	1.72928e-05	2.61179e-05	3.08119e-05	2.37959e-06	1.65957e-05	0.635416	-0.196942	0.313346	0.503976	1.52523	0.183335	0.149618	0.825017	2.53525	0.404021	0.312044	0.505785	ACN60216	disulfide-isomeraseprecursor,partial
5.24861e-05	3.71267e-06	2.80994e-05	6.9877e-05	1.4253e-05	4.2065e-05	1.49701	0.175224	0.371031	0.43059	0.000265351	0.000261104	0.000263227	0.000349519	0.000351993	0.000350756	1.33252	0.124674	0.000393593	3.40495	0.106749	-0.971634	0.0053328	2.27304	0.119927	-0.921084	0.00401777	2.39601	XP_014071503	PREDICTED:thimetoligopeptidase-like
2.33817e-05	3.46106e-05	2.89962e-05	5.40179e-05	2.97905e-05	4.19042e-05	1.44516	0.159917	0.217824	0.661894	0.000159616	0.000295735	0.000227676	7.47335e-05	9.87232e-06	4.23029e-05	0.185803	-0.730947	0.0665772	1.17667	0.127357	-0.894976	0.0503138	1.29831	0.990576	-0.00411233	0.495929	0.304581	XP_014007988	PREDICTED:lanC-likeprotein1
9.90616e-06	2.50372e-05	1.74717e-05	5.96163e-05	2.37444e-05	4.16803e-05	2.3856	0.377597	0.169819	0.770015	0.000379051	0.00028539	0.00033222	0.000141338	0.000129013	0.000135175	0.406885	-0.390528	0.0264704	1.57724	0.0525906	-1.27909	0.0109848	1.95921	0.308343	-0.510967	0.019385	1.71254	XP_014047898	PREDICTED:6-phosphogluconolactonaseisoformX1
0	6.06623e-05	3.03311e-05	8.28127e-05	0	4.14063e-05	1.36514	0.135178	0.424584	0.372036	0	0	0	0	0	0	#DIV/0!	#DIV/0!	#DIV/0!	#DIV/0!	#DIV/0!	#DIV/0!	0.211325	0.675049	#DIV/0!	#DIV/0!	0.211325	0.675049	XP_014006214	PREDICTED:sodium/potassium-transportingATPasesubunitalpha-1
4.07012e-06	4.39332e-06	4.23172e-06	3.78437e-05	4.47225e-05	4.12831e-05	9.75562	0.989255	0.00426281	2.3703	0	2.92123e-06	1.46061e-06	1.78983e-05	1.91978e-05	1.85481e-05	12.6988	1.10376	0.00431965	2.36455	2.89722	0.461982	0.0999926	1.00003	2.22574	0.347474	0.011446	1.94135	XP_014016950	PREDICTED:tissue-typeplasminogenactivator-likeisoformX2
1.81052e-05	1.7399e-05	1.77521e-05	8.25037e-05	0	4.12518e-05	2.32377	0.366194	0.313186	0.504198	0.000372948	0.000510548	0.000441748	1.55713e-05	6.2977e-05	3.92742e-05	0.0889063	-1.05107	0.0155849	1.8073	0.040186	-1.39593	0.0126674	1.89731	1.05036	0.0213362	0.48531	0.313981	ACM08711	Hemoglobinsubunitbeta
0	9.46893e-05	4.73447e-05	1.93605e-05	6.07743e-05	4.00674e-05	0.846292	-0.0724797	0.450455	0.346349	9.59711e-06	2.62173e-05	1.79072e-05	0	0	0	0	#NUM!	0.0819829	1.08628	2.64389	0.422243	0.301311	0.520986	#DIV/0!	#DIV/0!	0.0963233	1.01627	XP_013992959	PREDICTED:non-POUdomain-containingoctamer-bindingprotein-likeisoformX2
0	3.27163e-05	1.63582e-05	0	7.97522e-05	3.98761e-05	2.43769	0.386978	0.320016	0.494828	3.65663e-05	9.23464e-05	6.44564e-05	1.46535e-05	2.82751e-06	8.7405e-06	0.135603	-0.86773	0.0949363	1.02257	0.253787	-0.595531	0.137624	0.861306	4.56223	0.659177	0.260341	0.584457	XP_013998650	PREDICTED:KHdomain-containing,RNA-binding,signaltransduction-associatedprotein1-likeisoformX2
2.38805e-05	7.82785e-05	5.10795e-05	7.95409e-05	0	3.97705e-05	0.778599	-0.108686	0.418135	0.378683	0.000100938	0.000205356	0.000153147	7.44018e-05	0.000176905	0.000125653	0.820474	-0.0859351	0.371591	0.429935	0.333532	-0.476863	0.112544	0.948677	0.316509	-0.499613	0.158297	0.800527	XP_014043285	PREDICTED:lectin-like
1.68161e-05	1.06435e-06	8.94024e-06	3.98462e-05	3.95827e-05	3.97144e-05	4.44221	0.647599	0.0298542	1.525	0.000101494	0.000198897	0.000150196	0.000125885	0.000242457	0.000184171	1.22621	0.0885646	0.349213	0.45691	0.059524	-1.22531	0.0517018	1.28649	0.215639	-0.666273	0.065726	1.18226	XP_014023020	PREDICTED:WDrepeat-containingprotein1-likeisoformX1
5.05401e-05	6.76597e-06	2.8653e-05	3.1906e-05	4.74643e-05	3.96852e-05	1.38503	0.141458	0.340819	0.467476	7.55345e-05	0.000111289	9.34115e-05	0.000120577	0.000208554	0.000164565	1.76173	0.245938	0.136365	0.865299	0.30674	-0.51323	0.0745067	1.1278	0.241151	-0.61771	0.0538409	1.26889	XP_013987607	PREDICTED:thioredoxinreductase1,cytoplasmic-like
4.83134e-05	7.25173e-05	6.04153e-05	7.92319e-05	0	3.96159e-05	0.655727	-0.183277	0.332706	0.477939	0	0	0	0	0	0	#DIV/0!	#DIV/0!	#DIV/0!	#DIV/0!	#DIV/0!	#DIV/0!	0.0189306	1.72284	#DIV/0!	#DIV/0!	0.211325	0.675049	XP_014051944	PREDICTED:4F2cell-surfaceantigenheavychain-like
6.44815e-05	0	3.22408e-05	7.91622e-05	0	3.95811e-05	1.22767	0.0890826	0.449425	0.347343	0.000717485	0.000524866	0.000621176	0.000252948	0.00025832	0.000255634	0.411532	-0.385596	0.0314896	1.50183	0.0519028	-1.28481	0.0142377	1.84656	0.154835	-0.81013	0.0160512	1.79449	NP_001133518	Ran-specificGTPase-activatingprotein
0.00015802	4.13408e-05	9.96803e-05	0	7.88638e-05	3.94319e-05	0.395584	-0.402762	0.241179	0.617661	8.30989e-05	0.000172597	0.000127848	0	0	0	0	#NUM!	0.0518941	1.28488	0.779677	-0.108085	0.369265	0.432662	#DIV/0!	#DIV/0!	0.211325	0.675049	XP_014053798	PREDICTED:highmobilitygroupproteinB1isoformX1
5.08596e-05	3.25891e-05	4.17243e-05	6.51662e-05	1.34195e-05	3.92929e-05	0.941726	-0.0260756	0.468731	0.329076	0.000215633	0.000265114	0.000240374	0.000150411	0.000111086	0.000130749	0.54394	-0.264449	0.0369986	1.43181	0.173581	-0.760498	0.00858652	2.06618	0.300522	-0.522124	0.0532359	1.2738	XP_014040758	PREDICTED:eukaryotictranslationinitiationfactor3subunitB-like
2.15422e-05	2.14958e-05	2.1519e-05	5.20427e-05	2.64993e-05	3.9271e-05	1.82495	0.261251	0.149519	0.825304	3.24427e-05	5.68661e-05	4.46544e-05	4.32737e-05	7.48427e-05	5.90582e-05	1.32256	0.121416	0.272713	0.564295	0.4819	-0.317043	0.099323	1.00295	0.664955	-0.177208	0.21629	0.664964	XP_013982580	PREDICTED:AP-2complexsubunitalpha-2isoformX4
6.28405e-05	0.000126475	9.46577e-05	7.00769e-06	7.11924e-05	3.91001e-05	0.413068	-0.383978	0.171966	0.764558	2.00247e-05	0.000231731	0.000125878	5.23773e-05	0.000153415	0.000102896	0.817428	-0.0875504	0.431381	0.365139	0.75198	-0.123794	0.402071	0.395697	0.379995	-0.420222	0.199049	0.701039	XP_014059945	PREDICTED:proteinFAM53B
5.74503e-05	8.76247e-05	7.25375e-05	4.65352e-05	3.16391e-05	3.90871e-05	0.538854	-0.268529	0.0925677	1.03354	4.19303e-05	1.25597e-05	2.7245e-05	0.00012028	0.000121119	0.0001207	4.43016	0.64642	0.0119163	1.92386	2.66242	0.425276	0.0821962	1.08515	0.323838	-0.489673	0.00412585	2.38449	NP_001158874	Matrixmetalloproteinase-25precursor
5.91446e-05	4.95726e-05	5.43586e-05	7.76111e-05	0	3.88056e-05	0.713881	-0.146374	0.364617	0.438163	0.00233882	0.00294705	0.00264293	0.000187867	0.000327667	0.000257767	0.0975307	-1.01086	0.00834427	2.07861	0.0205675	-1.68682	0.00676318	2.16985	0.150545	-0.822333	0.0557334	1.25388	XP_014068934	PREDICTED:calmodulin
0.00063131	0.000866921	0.000749115	7.75506e-05	0	3.87753e-05	0.0517614	-1.28599	0.0145786	1.83628	0.000122695	0.000222539	0.000172617	2.48533e-05	0	1.24267e-05	0.0719896	-1.14273	0.0447532	1.34918	4.33974	0.637464	0.0229461	1.63929	3.12033	0.494201	0.291959	0.534678	XP_014037423	PREDICTED:60SribosomalproteinL9
5.41174e-05	2.89113e-05	4.15144e-05	5.40421e-05	2.32505e-05	3.86463e-05	0.930914	-0.0310905	0.449298	0.347465	7.4429e-05	0.000124103	9.92658e-05	1.98631e-06	2.70825e-06	2.34728e-06	0.0236464	-1.62623	0.0299246	1.52397	0.418214	-0.378601	0.0869261	1.06085	16.4643	1.21654	0.0712513	1.14721	XP_013994524	PREDICTED:kataninp60ATPase-containingsubunitA-like2isoformX7
4.34484e-06	0	2.17242e-06	0	7.7237e-05	3.86185e-05	17.7767	1.24985	0.222762	0.652158	2.22948e-05	3.2805e-05	2.75499e-05	6.1727e-06	1.48898e-05	1.05312e-05	0.382261	-0.41764	0.0651146	1.18632	0.078854	-1.10318	0.0233593	1.63154	3.66704	0.564315	0.272471	0.564679	XP_013997188	PREDICTED:proteasomesubunitbetatype-7-like
6.05508e-05	1.14202e-05	3.59855e-05	2.60129e-05	5.11224e-05	3.85676e-05	1.07175	0.0300952	0.466981	0.330701	0.000154407	0.00028555	0.000219979	0.000181397	0.000287706	0.000234551	1.06625	0.0278573	0.439412	0.357128	0.163586	-0.786253	0.0597178	1.2239	0.164432	-0.784015	0.0348237	1.45812	XP_013989505	PREDICTED:UPF0160proteinMYG1,mitochondrial
7.65109e-05	1.35336e-05	4.50222e-05	4.04309e-05	3.53509e-05	3.78909e-05	0.841604	-0.0748922	0.421187	0.375525	3.15431e-05	2.12496e-05	2.63964e-05	1.8443e-05	6.60145e-06	1.25222e-05	0.474392	-0.323863	0.1095	0.960585	1.70562	0.231883	0.309223	0.509729	3.02589	0.480853	0.0294292	1.53122	XP_014021653	PREDICTED:TARDNA-bindingprotein43-like
0.000102753	9.31695e-05	9.79611e-05	1.93502e-05	5.63991e-05	3.78746e-05	0.386629	-0.412705	0.0440983	1.35558	0.000191933	0.000333554	0.000262743	4.0614e-05	6.02696e-05	5.04418e-05	0.191981	-0.716742	0.0485735	1.3136	0.37284	-0.428478	0.0729784	1.13681	0.750859	-0.124442	0.304912	0.515825	XP_014059114	PREDICTED:probableATP-dependentRNAhelicaseDDX5isoformX2
5.0499e-05	2.37682e-05	3.71336e-05	4.85437e-05	2.67797e-05	3.76617e-05	1.01422	0.00613285	0.489169	0.310541	9.82639e-05	0.000243032	0.000170648	3.24152e-05	6.45101e-05	4.84626e-05	0.283992	-0.546695	0.120559	0.918802	0.217603	-0.662334	0.105686	0.975984	0.777129	-0.109507	0.316753	0.499279	XP_013979219	PREDICTED:thymidylatekinase-like
4.96954e-05	0.000102608	7.61519e-05	7.52845e-05	0	3.76423e-05	0.494305	-0.306005	0.245338	0.610235	0	0	0	0	0	0	#DIV/0!	#DIV/0!	#DIV/0!	#DIV/0!	#DIV/0!	#DIV/0!	0.0512397	1.29039	#DIV/0!	#DIV/0!	0.211325	0.675049	XP_013978773	PREDICTED:transmembraneandcoiled-coildomain-containingprotein1isoformX1
0	0.00014122	7.06102e-05	0	7.50787e-05	3.75393e-05	0.531642	-0.274381	0.359666	0.444101	0	4.0935e-06	2.04675e-06	0	4.90259e-06	2.45129e-06	1.19765	0.0783303	0.455391	0.341616	34.4987	1.5378	0.217065	0.663409	15.3141	1.18509	0.224716	0.648366	XP_014034962	PREDICTED:uncharacterizedproteinC17orf62homologisoformX5
7.02203e-05	1.79227e-05	4.40715e-05	7.43091e-05	0	3.71545e-05	0.843051	-0.074146	0.446483	0.350195	0	0	0	0	0	0	#DIV/0!	#DIV/0!	#DIV/0!	#DIV/0!	#DIV/0!	#DIV/0!	0.116976	0.931903	#DIV/0!	#DIV/0!	0.211325	0.675049	XP_014038705	PREDICTED:calnexin-likeisoformX4
0	4.50695e-05	2.25347e-05	7.41212e-05	0	3.70606e-05	1.6446	0.21606	0.384782	0.414785	0	5.48234e-06	2.74117e-06	9.07159e-06	1.02898e-05	9.6807e-06	3.53159	0.547971	0.0660323	1.18024	8.22084	0.914916	0.237592	0.624168	3.8283	0.583006	0.268511	0.571038	XP_014038944	PREDICTED:uncharacterizedproteinLOC106592161,partial
0	6.66761e-06	3.33381e-06	0	7.39783e-05	3.69892e-05	11.0952	1.04513	0.230241	0.637818	1.35709e-05	2.52858e-05	1.94283e-05	1.86167e-06	4.56755e-06	3.21461e-06	0.16546	-0.781307	0.0571843	1.24272	0.171595	-0.765495	0.0697833	1.15625	11.5066	1.06095	0.228918	0.64032	XP_014008983	PREDICTED:proteinkinaseCandcaseinkinasesubstrateinneuronsprotein2-likeisoformX4
1.67075e-05	0.000212503	0.000114605	0	7.38887e-05	3.69443e-05	0.322361	-0.491657	0.267649	0.572435	6.74341e-06	7.34875e-05	4.01155e-05	1.41938e-05	3.88055e-05	2.64997e-05	0.660585	-0.180071	0.36936	0.43255	2.85689	0.455893	0.2731	0.563679	1.39414	0.144308	0.406829	0.390588	ACI70083	C4orf27homolog
6.74272e-05	9.35513e-05	8.04892e-05	0	7.35773e-05	3.67887e-05	0.457063	-0.340024	0.189678	0.721984	7.92493e-05	0.000173288	0.000126269	0	6.32433e-06	3.16217e-06	0.0250432	-1.60131	0.0602985	1.21969	0.637445	-0.195557	0.22361	0.650508	11.634	1.06573	0.229295	0.639605	XP_014055535	PREDICTED:C-terminal-bindingprotein2isoformX3
0	0	0	4.0443e-05	3.27492e-05	3.65961e-05	#DIV/0!	#DIV/0!	0.00543492	2.26481	0.000180469	0.000275167	0.000227818	0.000165052	0.000273327	0.000219189	0.962124	-0.0167689	0.457734	0.339386	0	#NUM!	0.0202921	1.69267	0.166961	-0.777384	0.0390682	1.40818	NP_001167374	EF-handdomain-containingproteinD2
0.000112352	6.20003e-05	8.71761e-05	5.18125e-05	2.13726e-05	3.65925e-05	0.419754	-0.377005	0.113838	0.943712	0.000321065	0.000466564	0.000393815	6.54761e-05	0.000115299	9.03876e-05	0.229518	-0.639183	0.0293169	1.53288	0.221363	-0.654894	0.0288167	1.54036	0.40484	-0.392716	0.103347	0.985701	XP_013986924	PREDICTED:heterogeneousnuclearribonucleoproteinQisoformX2
0.000291052	0.000418698	0.000354875	3.96069e-05	3.35659e-05	3.65864e-05	0.103097	-0.986756	0.0190077	1.72107	6.81019e-05	7.40994e-05	7.11006e-05	7.66267e-06	5.69563e-07	4.11611e-06	0.0578914	-1.23739	0.0023865	2.62224	4.99116	0.698202	0.0235699	1.62764	8.88857	0.948832	0.00998441	2.00068	XP_014049336	PREDICTED:60SribosomalproteinL3
0.000285993	0.000746243	0.000516118	4.11034e-05	3.20271e-05	3.65652e-05	0.0708466	-1.14968	0.0863016	1.06398	9.5538e-05	0.000221471	0.000158504	4.75235e-05	5.44114e-05	5.09675e-05	0.321552	-0.492748	0.115128	0.938819	3.25618	0.512708	0.136322	0.865434	0.717423	-0.144225	0.0636375	1.19629	XP_014053588	PREDICTED:H/ACAribonucleoproteincomplexsubunit2-likeprotein
2.83597e-05	4.87709e-05	3.85653e-05	1.65834e-05	5.58285e-05	3.6206e-05	0.938823	-0.0274161	0.462394	0.334988	0.000250131	0.000376819	0.000313475	5.58958e-05	4.78676e-05	5.18817e-05	0.165505	-0.781189	0.0270672	1.56756	0.123025	-0.910006	0.0251943	1.5987	0.697857	-0.156234	0.257893	0.588561	XP_014059994	PREDICTED:importinsubunitbeta-1isoformX2
0.000199583	1.22712e-05	0.000105927	7.24096e-05	0	3.62048e-05	0.34179	-0.46624	0.279632	0.553413	0.00126989	0.00101841	0.00114415	0.000179159	2.53622e-05	0.00010226	0.0893768	-1.04878	0.00971522	2.01255	0.0925814	-1.03348	0.0110267	1.95756	0.354045	-0.450941	0.259194	0.586375	ACH85359	40SribosomalproteinS24,partial
2.39047e-05	1.5735e-05	1.98198e-05	1.77431e-05	5.44429e-05	3.6093e-05	1.82106	0.260323	0.238969	0.621659	1.87557e-05	1.95833e-05	1.91695e-05	1.35033e-05	8.20046e-06	1.08519e-05	0.566102	-0.247106	0.0451124	1.3457	1.03393	0.0144897	0.444345	0.352279	3.32597	0.521918	0.153236	0.81464	XP_013981015	PREDICTED:AMPdeaminase3-likeisoformX4
1.11081e-05	3.12565e-05	2.11823e-05	5.16125e-05	2.05314e-05	3.6072e-05	1.70293	0.231197	0.252893	0.597063	0.000107515	0.00017011	0.000138813	1.7078e-05	1.50353e-05	1.60566e-05	0.115671	-0.936775	0.0296696	1.52769	0.152596	-0.816456	0.0350098	1.45581	2.24655	0.351515	0.163732	0.785866	XP_014071012	PREDICTED:26Sproteasomenon-ATPaseregulatorysubunit8isoformX1
3.07365e-05	1.03937e-05	2.05651e-05	3.80921e-05	3.34974e-05	3.57948e-05	1.74056	0.240689	0.140799	0.851401	1.17169e-05	1.03827e-05	1.10498e-05	2.12505e-05	3.70785e-05	2.91645e-05	2.63936	0.421499	0.0750557	1.12462	1.86113	0.269776	0.224556	0.648675	1.22734	0.0889653	0.252752	0.597306	NP_001167172	N-acetylglucosamine-6-sulfataseprecursor
3.23727e-06	8.36306e-06	5.80016e-06	0	7.12577e-05	3.56288e-05	6.14273	0.788361	0.245776	0.60946	5.97137e-05	3.63021e-05	4.80079e-05	4.87644e-05	3.48836e-05	4.1824e-05	0.87119	-0.0598872	0.347044	0.459616	0.120817	-0.917873	0.0360029	1.44366	0.851875	-0.0696241	0.440093	0.356456	XP_013990968	PREDICTED:complementreceptortype2-likeisoformX4
0	3.37289e-05	1.68645e-05	7.12251e-05	0	3.56125e-05	2.11169	0.32463	0.340563	0.467802	0.000332907	0.000700405	0.000516656	5.14044e-05	7.82016e-05	6.4803e-05	0.125428	-0.901606	0.0668514	1.17489	0.0326416	-1.48623	0.0567772	1.24583	0.549551	-0.259992	0.261586	0.582386	XP_014041593	PREDICTED:coronin-7-like
0	0.000124564	6.22821e-05	0	7.11647e-05	3.55824e-05	0.57131	-0.243128	0.372733	0.428603	0	7.74461e-06	3.87231e-06	0	1.22089e-05	6.10446e-06	1.57644	0.197678	0.393344	0.405227	16.084	1.20639	0.224037	0.64968	5.82891	0.765587	0.249996	0.602066	ACX50291	immunoglobulintauheavychainconstantregionsecretedform,partial
0	2.69497e-05	1.34748e-05	0	7.10751e-05	3.55375e-05	2.63732	0.421164	0.310135	0.508449	0.00111374	0.00167699	0.00139536	0.000537127	0.000785135	0.000661131	0.473805	-0.3244	0.0698737	1.15569	0.00965687	-2.01516	0.0195985	1.70778	0.0537526	-1.2696	0.0199924	1.69914	XP_014009079	PREDICTED:myotrophin
4.05778e-05	2.84641e-05	3.45209e-05	3.33783e-05	3.76803e-05	3.55293e-05	1.02921	0.0125046	0.444869	0.351768	0	2.24506e-06	1.12253e-06	0	7.82082e-07	3.91041e-07	0.348357	-0.457976	0.300501	0.522154	30.7528	1.48788	0.0161876	1.79082	90.8583	1.95836	0.00192441	2.7157	XP_014071984	PREDICTED:unconventionalmyosin-If
3.11141e-05	2.5279e-05	2.81965e-05	1.67343e-05	5.42457e-05	3.549e-05	1.25867	0.0999103	0.368901	0.43309	1.90495e-05	2.43392e-05	2.16943e-05	1.04654e-05	7.92734e-06	9.19635e-06	0.423906	-0.37273	0.0254613	1.59412	1.29972	0.11385	0.120249	0.919917	3.85914	0.58649	0.148401	0.828562	XP_014006656	PREDICTED:ribosomebiogenesisproteinwdr12
0	1.5868e-05	7.93402e-06	1.05876e-05	6.02674e-05	3.54275e-05	4.46526	0.649847	0.201146	0.696489	7.60691e-05	0.000111137	9.36031e-05	3.20704e-05	1.61394e-05	2.41049e-05	0.257522	-0.589186	0.0344713	1.46254	0.0847623	-1.0718	0.0234713	1.62946	1.46972	0.167235	0.353294	0.451864	XP_014038284	PREDICTED:tripartitemotif-containingprotein16-like
4.3993e-05	5.2905e-05	4.8449e-05	1.95583e-05	5.11598e-05	3.53591e-05	0.729822	-0.136783	0.254439	0.594416	1.1402e-05	2.08855e-05	1.61437e-05	5.72312e-06	3.9786e-06	4.85086e-06	0.300479	-0.522186	0.0719688	1.14286	3.0011	0.47728	0.0191287	1.71832	7.28925	0.862683	0.0968413	1.01394	XP_014053482	PREDICTED:NACHT,LRRandPYDdomains-containingprotein3-like,partial
2.97393e-05	3.95465e-05	3.46429e-05	3.406e-05	3.64137e-05	3.52368e-05	1.01715	0.00738307	0.458501	0.33866	1.32895e-06	4.96458e-06	3.14676e-06	3.3812e-06	2.05007e-06	2.71564e-06	0.862993	-0.0639926	0.422219	0.374462	11.0091	1.04175	0.0132399	1.87812	12.9755	1.11313	0.000861981	3.0645	XP_014021672	PREDICTED:6-phosphofructo-2-kinase/fructose-2,6-biphosphatase4isoformX4
0	7.80585e-06	3.90292e-06	0	7.03301e-05	3.51651e-05	9.00993	0.954721	0.235065	0.628813	0.000246648	0.000307992	0.00027732	0.000281763	0.000275866	0.000278814	1.00539	0.00233451	0.48286	0.316179	0.0140737	-1.85159	0.00627394	2.20246	0.126124	-0.899204	0.0101694	1.9927	XP_014066833	PREDICTED:ribose-5-phosphateisomerase-like
3.13464e-05	1.73502e-05	2.43483e-05	5.1455e-05	1.87106e-05	3.50828e-05	1.44087	0.158625	0.303922	0.517238	5.45482e-05	6.58445e-05	6.01963e-05	1.93547e-05	1.49621e-05	1.71584e-05	0.28504	-0.545094	0.00962821	2.01645	0.404482	-0.393101	0.0287772	1.54095	2.04465	0.310618	0.195633	0.708558	XP_013999563	PREDICTED:5'-3'exoribonuclease2-likeisoformX2
0	2.76005e-05	1.38003e-05	6.33213e-05	6.67618e-06	3.49987e-05	2.53609	0.404165	0.285187	0.54487	0.000729722	0.000652487	0.000691104	0.000385143	0.000311433	0.000348288	0.503959	-0.297605	0.0116997	1.93182	0.0199684	-1.69966	0.001823	2.73921	0.100488	-0.997886	0.0106553	1.97243	XP_013985830	PREDICTED:phosphoglyceratemutase1
0	1.14262e-05	5.71308e-06	0	6.95069e-05	3.47535e-05	6.08313	0.784127	0.248159	0.60527	0	4.64777e-05	2.32389e-05	0	0	0	0	#NUM!	0.211325	0.675049	0.245842	-0.609344	0.270075	0.568516	#DIV/0!	#DIV/0!	0.211325	0.675049	NP_001134055	Thymosinbeta-a
0	0	0	0	6.92754e-05	3.46377e-05	#DIV/0!	#DIV/0!	0.211325	0.675049	8.5799e-05	0.000118353	0.000102076	5.57421e-05	6.47364e-05	6.02392e-05	0.590141	-0.229044	0.0657658	1.182	0	#NUM!	0.0122483	1.91192	0.575003	-0.24033	0.269922	0.568762	XP_014010258	PREDICTED:ubiquitin-conjugatingenzymeE2D4-like
6.9361e-05	9.92797e-06	3.96445e-05	1.5644e-06	6.76225e-05	3.45934e-05	0.872591	-0.0591893	0.459935	0.337304	4.03387e-05	6.09978e-05	5.06682e-05	2.69244e-05	2.27954e-05	2.48599e-05	0.490641	-0.309236	0.0669632	1.17416	0.782433	-0.106553	0.379752	0.4205	1.39153	0.143494	0.398191	0.399909	XP_014023881	PREDICTED:filamin-B
3.59766e-05	1.38613e-05	2.4919e-05	3.91615e-05	2.98134e-05	3.44874e-05	1.38398	0.141131	0.254507	0.5943	0.000100635	0.00015288	0.000126758	5.73322e-05	5.69991e-05	5.71656e-05	0.450984	-0.345839	0.0583695	1.23381	0.196588	-0.706444	0.0347921	1.45852	0.60329	-0.219474	0.0199994	1.69898	XP_013999500	PREDICTED:lamin-B1
0	0	0	0	6.89543e-05	3.44771e-05	#DIV/0!	#DIV/0!	0.211325	0.675049	8.1957e-05	0.000132519	0.000107238	6.21377e-05	4.21625e-06	3.3177e-05	0.309377	-0.509512	0.0969402	1.0135	0	#NUM!	0.0256674	1.59062	1.03919	0.0166946	0.489793	0.309987	XP_013999022	PREDICTED:proteasomesubunitbetatype-7isoformX2
2.55448e-05	8.30961e-05	5.43204e-05	6.87652e-05	0	3.43826e-05	0.632959	-0.198625	0.350018	0.45591	1.58011e-05	8.14587e-06	1.19735e-05	4.0021e-06	1.61147e-05	1.00584e-05	0.840055	-0.0756922	0.407137	0.390259	4.53673	0.656743	0.141006	0.850762	3.4183	0.53381	0.27903	0.55435	XP_014059876	PREDICTED:cathepsinD-like
4.9572e-06	9.27732e-06	7.11726e-06	2.32367e-05	4.51153e-05	3.4176e-05	4.80185	0.681409	0.0680062	1.16745	6.57591e-05	0.000100602	8.31807e-05	3.66277e-06	2.63389e-07	1.96308e-06	0.0236002	-1.62709	0.0217228	1.66308	0.0855638	-1.06771	0.0246778	1.60769	17.4094	1.24078	0.0503001	1.29843	XP_014048978	PREDICTED:phenylalanine--tRNAligasealphasubunit
2.04201e-05	2.63334e-06	1.15267e-05	3.60715e-05	3.14826e-05	3.37771e-05	2.93033	0.466916	0.0681916	1.16627	2.61019e-05	1.95795e-05	2.28407e-05	6.77207e-05	9.64313e-05	8.2076e-05	3.5934	0.555506	0.0282858	1.54843	0.504656	-0.297005	0.17738	0.751095	0.411534	-0.385594	0.0399447	1.39854	XP_014050704	PREDICTED:beta-galactosidase
3.83728e-06	4.814e-06	4.32564e-06	4.93283e-05	1.75939e-05	3.34611e-05	7.73553	0.88849	0.10394	0.983218	0.000226946	0.000127866	0.000177406	0.000143893	0.000131713	0.000137803	0.776766	-0.10971	0.255349	0.592866	0.0243827	-1.61292	0.0365328	1.43732	0.242819	-0.614718	0.01276	1.89415	NP_001133465	Cystathioninegamma-lyase
1.52451e-05	1.80916e-05	1.66683e-05	4.1885e-05	2.48773e-05	3.33812e-05	2.00267	0.30161	0.0960775	1.01738	9.99055e-05	0.000143565	0.000121735	7.81838e-05	0.000117068	9.76259e-05	0.801953	-0.095851	0.248112	0.605351	0.136923	-0.863524	0.020361	1.6912	0.341929	-0.466064	0.0469879	1.32801	XP_014000332	PREDICTED:proteinFAM49AisoformX2
0.000209739	0.000128024	0.000168881	5.76896e-05	9.06708e-06	3.33783e-05	0.197644	-0.704117	0.0521075	1.2831	8.83735e-06	1.81761e-05	1.35067e-05	0	0	0	0	#NUM!	0.0508107	1.29405	12.5035	1.09703	0.0317283	1.49855	#DIV/0!	#DIV/0!	0.151718	0.818963	ACH71026	tubulin,alpha8like3-2
0	1.26113e-05	6.30565e-06	0	6.64928e-05	3.32464e-05	5.27247	0.722014	0.254718	0.593941	0	1.54516e-05	7.7258e-06	1.03417e-05	4.38838e-05	2.71128e-05	3.50938	0.545231	0.201953	0.69475	0.816182	-0.0882131	0.449905	0.346879	1.22623	0.0885706	0.442154	0.354426	XP_014035887	PREDICTED:prosaposin-likeisoformX2
3.46551e-05	2.69879e-05	3.08215e-05	3.79891e-05	2.83136e-05	3.31514e-05	1.07559	0.0316481	0.371061	0.430555	9.95648e-06	1.43092e-05	1.21328e-05	3.89272e-05	7.64004e-05	5.76638e-05	4.7527	0.676941	0.0685896	1.16374	2.54034	0.404891	0.0256944	1.59016	0.574908	-0.240401	0.166402	0.778842	XP_014014852	PREDICTED:transferrinreceptorprotein1-likeisoformX2
0.000168991	2.61443e-05	9.75679e-05	1.11189e-05	5.44185e-05	3.27687e-05	0.335855	-0.473848	0.238398	0.622697	0.000118475	0.000139224	0.00012885	0.000111688	0.000102499	0.000107094	0.831152	-0.0803196	0.0976117	1.0105	0.757224	-0.120776	0.353488	0.451626	0.305982	-0.514304	0.0391927	1.40679	ACI66684	Inorganicpyrophosphatase
0	4.16044e-05	2.08022e-05	0	6.48725e-05	3.24362e-05	1.55927	0.192921	0.395608	0.402735	1.96597e-05	4.32822e-05	3.1471e-05	4.86524e-05	9.17067e-05	7.01796e-05	2.22998	0.3483	0.127816	0.893415	0.660996	-0.179801	0.349619	0.456405	0.462189	-0.33518	0.21728	0.66298	XP_014053766	PREDICTED:beta-glucuronidase-like
0	2.59207e-06	1.29604e-06	0	6.46508e-05	3.23254e-05	24.9417	1.39693	0.219351	0.65886	2.53932e-05	8.33841e-05	5.43887e-05	2.09395e-05	9.4476e-05	5.77078e-05	1.06103	0.0257259	0.474971	0.323333	0.0238292	-1.62289	0.104432	0.981168	0.560156	-0.251691	0.327898	0.484261	XP_014062250	PREDICTED:macrophage-cappingprotein-likeisoformX2
3.53812e-05	0	1.76906e-05	6.44573e-05	0	3.22287e-05	1.82179	0.260499	0.365357	0.437282	1.43953e-05	1.87265e-05	1.65609e-05	1.45757e-05	1.37391e-05	1.41574e-05	0.85487	-0.0681001	0.19482	0.710366	1.06822	0.0286589	0.477612	0.320925	2.27645	0.357259	0.315726	0.50069	NP_001133579	tyrosinephosphatasetypeIVA2
0	2.7875e-05	1.39375e-05	0	6.44454e-05	3.22227e-05	2.31194	0.363976	0.327205	0.48518	0	0	0	0	0	0	#DIV/0!	#DIV/0!	#DIV/0!	#DIV/0!	#DIV/0!	#DIV/0!	0.211325	0.675049	#DIV/0!	#DIV/0!	0.211325	0.675049	XP_014059607	PREDICTED:V-typeprotonATPase116kDasubunitaisoform1-likeisoformX4
5.92898e-06	0	2.96449e-06	4.45509e-05	1.9749e-05	3.21499e-05	10.845	1.03523	0.0746366	1.12705	0	4.56512e-05	2.28256e-05	0	1.04325e-05	5.21623e-06	0.228525	-0.641065	0.265231	0.576375	0.129876	-0.886472	0.239575	0.620559	6.16344	0.789823	0.0916154	1.03803	NP_001135172	enolase3-1
0	0.000129674	6.48372e-05	0	6.38895e-05	3.19447e-05	0.492691	-0.307425	0.346841	0.459869	0.00129398	0.00267932	0.00198665	0.000915813	0.00196514	0.00144048	0.725078	-0.139615	0.296929	0.527348	0.0326364	-1.4863	0.0549334	1.26016	0.0221765	-1.65411	0.0578038	1.23804	XP_013991742	PREDICTED:peptidyl-prolylcis-transisomeraseFKBP1A-like
0	9.38167e-06	4.69084e-06	0	6.33336e-05	3.16668e-05	6.75078	0.829354	0.244061	0.612502	0	5.39335e-07	2.69668e-07	0	1.74499e-06	8.72494e-07	3.23544	0.509934	0.288519	0.539826	17.3949	1.24042	0.223027	0.651642	36.2946	1.55984	0.216774	0.663993	XP_014049437	PREDICTED:B-cellreceptorCD22-like
3.03904e-05	1.99596e-05	2.5175e-05	5.11672e-05	1.17131e-05	3.14401e-05	1.24886	0.0965155	0.393915	0.404597	1.52756e-05	2.94251e-05	2.23503e-05	1.32891e-05	1.27757e-05	1.30324e-05	0.583098	-0.234259	0.159357	0.797628	1.12638	0.051685	0.389203	0.409824	2.41245	0.382459	0.224649	0.648496	XP_014056747	PREDICTED:V-typeprotonATPasesubunitC1-A
0.000314142	0.000117285	0.000215714	6.26881e-05	0	3.13441e-05	0.145304	-0.837722	0.108109	0.966139	5.51524e-05	5.24393e-05	5.37959e-05	0	0	0	0	#NUM!	0.000317627	3.49808	4.00985	0.603129	0.120865	0.917701	#DIV/0!	#DIV/0!	0.211325	0.675049	XP_014070410	PREDICTED:tubulinbetachain-like
4.21849e-05	1.03296e-06	2.16089e-05	0	6.18486e-05	3.09243e-05	1.43109	0.155666	0.412695	0.384371	0.000236335	8.65881e-05	0.000161462	0.000343479	0.000226956	0.000285218	1.76647	0.247107	0.160994	0.793189	0.133833	-0.873435	0.106743	0.97166	0.108424	-0.964877	0.0305862	1.51447	XP_013995299	PREDICTED:gamma-interferon-induciblelysosomalthiolreductase-like
3.2104e-05	1.46245e-05	2.33643e-05	6.1746e-05	0	3.0873e-05	1.32138	0.121026	0.418373	0.378437	2.4683e-05	2.04931e-05	2.2588e-05	2.7871e-05	1.82145e-05	2.30428e-05	1.02013	0.0086565	0.469509	0.328356	1.03437	0.0146744	0.469519	0.328347	1.33981	0.127044	0.412765	0.384297	XP_014038587	PREDICTED:complementC1qsubcomponentsubunitC-like
8.86661e-05	4.23116e-05	6.54888e-05	5.76169e-05	4.0745e-06	3.08457e-05	0.471007	-0.326973	0.215539	0.666474	4.40429e-05	0.000103297	7.36702e-05	3.15345e-06	3.67028e-06	3.41187e-06	0.0463127	-1.3343	0.07057	1.15138	0.888946	-0.0511244	0.423997	0.372637	9.04071	0.956202	0.206629	0.684809	XP_014007581	PREDICTED:ATP-dependentRNAhelicaseDDX3Y-likeisoformX3
0	2.05595e-06	1.02798e-06	1.52284e-05	4.6426e-05	3.08272e-05	29.9882	1.47695	0.0984432	1.00681	2.91247e-05	5.6745e-05	4.29348e-05	1.14605e-05	8.46379e-06	9.96215e-06	0.232029	-0.634457	0.0704599	1.15206	0.0239427	-1.62083	0.0470247	1.32767	3.09443	0.490581	0.157256	0.803393	XP_014037811	PREDICTED:cullin-associatedNEDD8-dissociatedprotein1-like,partial
3.93095e-05	3.01039e-05	3.47067e-05	6.15218e-05	0	3.07609e-05	0.88631	-0.0524142	0.455327	0.341676	3.33195e-05	3.07131e-05	3.20163e-05	3.25074e-05	3.07582e-05	3.16328e-05	0.988021	-0.00523369	0.414869	0.382089	1.08403	0.0350422	0.315234	0.501366	0.972437	-0.0121384	0.489985	0.309817	XP_014035560	PREDICTED:gamma-adducin-like
9.08468e-05	5.59664e-05	7.34066e-05	0	6.14296e-05	3.07148e-05	0.41842	-0.378387	0.175146	0.756599	0.000249586	0.000289967	0.000269776	5.87115e-05	3.23796e-05	4.55455e-05	0.168827	-0.772558	0.00567943	2.2457	0.272102	-0.565269	0.00898178	2.04664	0.674376	-0.171098	0.350292	0.45557	XP_014044084	PREDICTED:GRB2-relatedadapterprotein2-like
4.47384e-05	2.72551e-05	3.59968e-05	3.18545e-05	2.90863e-05	3.04704e-05	0.846476	-0.0723851	0.298047	0.525715	3.72887e-05	2.85286e-05	3.29086e-05	1.13142e-05	1.08604e-06	6.20014e-06	0.188405	-0.724909	0.0290384	1.53703	1.09384	0.0389538	0.391019	0.407802	4.91448	0.691477	0.0222482	1.65271	ACN12660	60SribosomalproteinL13
8.6357e-05	6.42709e-05	7.5314e-05	4.40995e-05	1.65588e-05	3.03292e-05	0.402703	-0.395015	0.0628028	1.20202	1.89071e-06	2.26549e-06	2.0781e-06	1.3684e-06	0	6.84202e-07	0.329244	-0.482482	0.0941825	1.02603	36.2418	1.55921	0.0109979	1.95869	44.3278	1.64668	0.082259	1.08482	XP_014064571	PREDICTED:long-chain-fatty-acid--CoAligase1-likeisoformX2
3.22347e-05	2.65443e-05	2.93895e-05	6.04827e-05	0	3.02414e-05	1.02898	0.012409	0.490087	0.309727	0.000443533	0.000238975	0.000341254	0.000120381	7.61322e-06	6.39973e-05	0.187536	-0.726917	0.0704445	1.15215	0.086122	-1.06489	0.0464432	1.33308	0.472541	-0.32556	0.325236	0.487801	XP_014051948	PREDICTED:cofilin-2-likeisoformX1
3.45147e-05	2.90949e-05	3.18048e-05	6.04403e-05	0	3.02202e-05	0.950175	-0.0221963	0.481547	0.317361	0.000672205	0.000904475	0.00078834	0	0	0	0	#NUM!	0.01051	1.9784	0.040344	-1.39422	0.0113877	1.94357	#DIV/0!	#DIV/0!	0.211325	0.675049	XP_014049514	PREDICTED:beta-galactoside-bindinglectin-like
3.02452e-05	6.41619e-05	4.72035e-05	6.0098e-05	0	3.0049e-05	0.636584	-0.196145	0.334171	0.476031	0.000877495	0.00100914	0.000943319	0.000720364	0.000512988	0.000616676	0.65373	-0.184602	0.0585319	1.23261	0.0500398	-1.30068	0.00285228	2.54481	0.0487274	-1.31223	0.0161184	1.79268	XP_014052039	PREDICTED:nucleophosmin-like
0	7.29118e-05	3.64559e-05	5.98405e-05	0	2.99202e-05	0.820724	-0.0858028	0.451238	0.345594	6.27546e-06	2.62164e-06	4.44855e-06	1.20774e-05	0	6.03872e-06	1.35746	0.132727	0.41227	0.384818	8.19501	0.913549	0.236517	0.626138	4.95473	0.69502	0.257954	0.588458	XP_014021654	PREDICTED:guaninenucleotide-bindingproteinG(I)/G(S)/G(T)subunitbeta-1-like
4.91218e-05	5.60064e-06	2.73612e-05	5.94981e-05	0	2.97491e-05	1.08727	0.0363382	0.477119	0.321373	0.000100445	1.86802e-05	5.95624e-05	4.97352e-05	3.90404e-06	2.68196e-05	0.450278	-0.34652	0.278543	0.555107	0.45937	-0.337837	0.279396	0.55378	1.10923	0.0450209	0.472461	0.325634	XP_014059568	PREDICTED:heatshock70kDaprotein-like
3.39556e-05	2.54899e-05	2.97227e-05	5.0525e-05	8.90929e-06	2.97171e-05	0.999811	-8.20921e-05	0.499906	0.301111	2.72953e-05	2.1139e-05	2.42171e-05	3.55822e-05	3.07325e-05	3.31574e-05	1.36917	0.136457	0.0750216	1.12481	1.22734	0.0889663	0.201585	0.695541	0.896245	-0.0475732	0.442326	0.354257	XP_014050335	PREDICTED:MAXgene-associatedprotein-likeisoformX2
1.2755e-05	4.14099e-06	8.44797e-06	0	5.92224e-05	2.96112e-05	3.50513	0.544704	0.276354	0.558534	9.08449e-06	7.63832e-06	8.36141e-06	0.000492762	0.000252661	0.000372711	44.5752	1.64909	0.0467891	1.32986	1.01035	0.00447318	0.492993	0.30716	0.0794481	-1.09992	0.0545212	1.26343	XP_013993295	PREDICTED:collagenase3-like
0	1.25786e-05	6.28929e-06	2.37317e-05	3.49173e-05	2.93245e-05	4.66261	0.668629	0.0557946	1.25341	0.000477258	0.00068778	0.000582519	0.000568907	0.000885247	0.000727077	1.24816	0.0962703	0.263105	0.579871	0.0107967	-1.96671	0.0159472	1.79731	0.040332	-1.39435	0.023896	1.62168	XP_013986798	PREDICTED:malatedehydrogenase,cytoplasmic-likeisoformX2
4.55396e-05	2.84695e-06	2.41933e-05	2.7919e-05	3.04002e-05	2.91596e-05	1.20528	0.0810869	0.418968	0.377819	7.37278e-05	6.06488e-05	6.71883e-05	8.31519e-06	5.23192e-06	6.77355e-06	0.100814	-0.996477	0.00607147	2.21671	0.360081	-0.443599	0.0969915	1.01327	4.30492	0.633965	0.00386167	2.41323	XP_014000895	PREDICTED:zincfingerprotein9isoformX2
5.58698e-05	7.23864e-05	6.41281e-05	0	5.82427e-05	2.91214e-05	0.454112	-0.342837	0.183478	0.736417	6.16218e-06	0	3.08109e-06	0	0	0	0	#NUM!	0.211325	0.675049	20.8134	1.31834	0.0101086	1.99531	#DIV/0!	#DIV/0!	0.211325	0.675049	NP_001167215	transmembraneprotein43
9.46371e-06	3.28981e-05	2.11809e-05	2.54249e-05	3.27101e-05	2.90675e-05	1.37234	0.137463	0.293123	0.53295	5.23281e-05	6.01599e-05	5.6244e-05	6.93921e-05	6.73269e-05	6.83595e-05	1.21541	0.0847227	0.0479628	1.3191	0.37659	-0.424131	0.0524805	1.28	0.425215	-0.371392	0.00457886	2.33924	XP_013997980	PREDICTED:adseverin-likeisoformX2
0	0	0	5.7832e-05	0	2.8916e-05	#DIV/0!	#DIV/0!	0.211325	0.675049	8.59928e-05	6.91742e-05	7.75835e-05	6.78964e-05	4.64335e-05	5.71649e-05	0.736818	-0.13264	0.136466	0.864977	0	#NUM!	0.00577271	2.23862	0.505834	-0.295992	0.228205	0.641676	ACM09168	GlutathioneS-transferaseA
4.09384e-05	4.53949e-06	2.2739e-05	5.75472e-05	0	2.87736e-05	1.26539	0.102223	0.43782	0.358705	0.000337042	0.000433087	0.000385064	0	0	0	0	#NUM!	0.0075999	2.11919	0.0590524	-1.22876	0.00975209	2.0109	#DIV/0!	#DIV/0!	0.211325	0.675049	ACH85280	ribosomalproteinS17,partial
1.60445e-05	3.18782e-06	9.61616e-06	4.49568e-05	1.24845e-05	2.87207e-05	2.98671	0.475193	0.194061	0.712062	1.78183e-06	1.69789e-05	9.38035e-06	0	1.35812e-06	6.79061e-07	0.0723918	-1.14031	0.186109	0.730233	1.02514	0.0107828	0.491624	0.308366	42.2947	1.62629	0.113281	0.945843	XP_014055440	PREDICTED:proteindiaphanoushomolog1isoformX5
0	2.38337e-05	1.19168e-05	2.11667e-05	3.60926e-05	2.86296e-05	2.40245	0.380655	0.178298	0.748853	0.000420166	0.000516676	0.000468421	0.000511276	0.000410993	0.000461135	0.984445	-0.00680876	0.463082	0.334342	0.0254404	-1.59448	0.00582421	2.23476	0.0620852	-1.20701	0.00673071	2.17194	XP_014054777	PREDICTED:glutathioneS-transferaseP
0.000193665	0.00037314	0.000283402	0	5.65735e-05	2.82867e-05	0.0998113	-1.00082	0.0566789	1.24658	0.000184861	0.000240961	0.000212911	0	1.31799e-05	6.58995e-06	0.0309516	-1.50932	0.00947546	2.0234	1.33108	0.124205	0.2658	0.575446	4.29241	0.632701	0.266465	0.574359	ACH85355	ribosomalproteinL13a,partial
1.92777e-05	0	9.63883e-06	2.35654e-05	3.29676e-05	2.82665e-05	2.93257	0.467248	0.112262	0.949769	2.22963e-05	2.74788e-06	1.25221e-05	1.15119e-05	1.18647e-05	1.16883e-05	0.933413	-0.0299261	0.469899	0.327995	0.769746	-0.113652	0.426547	0.370034	2.41836	0.383522	0.0359722	1.44403	XP_014014980	PREDICTED:COP9signalosomecomplexsubunit5
0	7.95474e-06	3.97737e-06	0	5.64382e-05	2.82191e-05	7.09491	0.850947	0.24228	0.615682	1.39829e-05	3.38745e-05	2.39287e-05	1.41139e-05	4.85609e-06	9.48497e-06	0.396384	-0.401884	0.159297	0.797792	0.166217	-0.779324	0.101779	0.992341	2.97514	0.473507	0.289833	0.537852	XP_014016842	PREDICTED:phosphatidylinositoltransferproteinbetaisoformisoformX2
0	2.10285e-05	1.05143e-05	3.94281e-05	1.69892e-05	2.82086e-05	2.68289	0.428603	0.18442	0.734192	0.000225038	0.000316124	0.000270581	5.73959e-05	1.79805e-05	3.76882e-05	0.139286	-0.856092	0.0212637	1.67236	0.0388581	-1.41052	0.0154084	1.81224	0.748474	-0.125823	0.358271	0.445789	XP_014058210	PREDICTED:coronin-7-like
2.72124e-05	3.0862e-05	2.90372e-05	3.15425e-05	2.46296e-05	2.8086e-05	0.967243	-0.0144644	0.415208	0.381735	0.000113627	0.000169288	0.000141457	7.29127e-05	8.18848e-05	7.73988e-05	0.547152	-0.261892	0.0754926	1.1221	0.205272	-0.687671	0.0281955	1.54982	0.362874	-0.440244	0.00646673	2.18932	NP_001133876	dipeptidylpeptidase3
0	1.86597e-05	9.32986e-06	3.33844e-05	2.22561e-05	2.78202e-05	2.98185	0.474486	0.11542	0.937721	0.000118058	0.000102635	0.000110347	0	2.39072e-06	1.19536e-06	0.0108327	-1.96526	0.00253619	2.59582	0.0845502	-1.07289	0.00702788	2.15318	23.2736	1.36686	0.0213896	1.6698	NP_001133751	Thymidinephosphorylase
2.20889e-05	1.52596e-05	1.86742e-05	1.91903e-05	3.61203e-05	2.76553e-05	1.48093	0.170535	0.214444	0.668686	0.000117669	0.000140756	0.000129213	3.53538e-05	5.44085e-05	4.48812e-05	0.347343	-0.459241	0.0150429	1.82267	0.144523	-0.840062	0.00582644	2.2346	0.616189	-0.210286	0.154537	0.810967	XP_014022546	PREDICTED:exportin-2-like
2.59102e-05	1.00694e-05	1.79898e-05	1.59212e-05	3.92012e-05	2.75612e-05	1.53204	0.185271	0.283374	0.547639	0.00042162	0.000316966	0.000369293	0.000325821	0.000349406	0.000337614	0.914216	-0.0389511	0.307319	0.512411	0.0487142	-1.31234	0.0109751	1.95959	0.0816354	-1.08812	0.00142194	2.84712	NP_001134015	aminopeptidaseB
3.84285e-05	2.45936e-05	3.1511e-05	2.47169e-05	3.01867e-05	2.74518e-05	0.871179	-0.0598925	0.319997	0.494854	0.00028584	0.000357981	0.00032191	0.00014905	0.000227175	0.000188112	0.584362	-0.233318	0.0641158	1.19303	0.0978876	-1.00927	0.00781073	2.10731	0.145933	-0.835846	0.0272934	1.56394	XP_013997072	PREDICTED:interleukinenhancer-bindingfactor2homolog
0	0	0	2.19156e-05	3.29432e-05	2.74294e-05	#DIV/0!	#DIV/0!	0.0190567	1.71995	0.000175305	0.000299547	0.000237426	0.000253892	0.000217531	0.000235712	0.992781	-0.00314675	0.490639	0.309238	0	#NUM!	0.0310719	1.50763	0.116368	-0.934165	0.0041087	2.3863	XP_014043294	PREDICTED:U6snRNA-associatedSm-likeproteinLSm8
2.24002e-05	1.37275e-05	1.80639e-05	4.91981e-05	5.52612e-06	2.73621e-05	1.51474	0.180338	0.35838	0.445656	5.56476e-05	0.000108338	8.19928e-05	3.15279e-05	3.47352e-05	3.31316e-05	0.404079	-0.393534	0.102673	0.988544	0.220311	-0.656965	0.0694862	1.1581	0.825862	-0.0830925	0.408412	0.388901	XP_013997533	PREDICTED:heterogeneousnuclearribonucleoproteinR-likeisoformX2
8.85668e-06	7.51388e-06	8.18528e-06	3.38115e-05	2.08901e-05	2.73508e-05	3.34146	0.523936	0.0491159	1.30878	1.61585e-05	5.82629e-05	3.72107e-05	6.04465e-05	2.80202e-05	4.42334e-05	1.18873	0.0750825	0.408149	0.389181	0.219971	-0.657634	0.151057	0.82086	0.618329	-0.20878	0.217718	0.662105	NP_001134065	26Sproteaseregulatorysubunit6A
0	4.79219e-05	2.39609e-05	2.74937e-05	2.70764e-05	2.7285e-05	1.13873	0.0564204	0.451188	0.345642	0.000131002	0.000194348	0.000162675	5.81426e-05	0.000105266	8.17043e-05	0.502255	-0.299076	0.088359	1.05375	0.147293	-0.831817	0.0365498	1.43712	0.333948	-0.476321	0.0735906	1.13318	NP_001167105	Microtubule-associatedproteinRP/EBfamilymember1
1.60694e-05	0	8.03472e-06	0	5.45212e-05	2.72606e-05	3.39285	0.530564	0.284239	0.546316	0.000500565	0.000416783	0.000458674	0	0	0	0	#NUM!	0.00411911	2.3852	0.0175173	-1.75653	0.00442026	2.35455	#DIV/0!	#DIV/0!	0.211325	0.675049	NP_001134426	Elongationfactor1-beta
4.10885e-05	3.15637e-06	2.21224e-05	5.44481e-05	0	2.7224e-05	1.23061	0.0901196	0.445956	0.350708	4.91812e-06	2.10973e-05	1.30077e-05	5.57465e-06	8.66446e-06	7.11955e-06	0.547332	-0.261749	0.274416	0.561591	1.70071	0.230631	0.35083	0.454904	3.82384	0.5825	0.268853	0.570484	XP_014057819	PREDICTED:cAMP-dependentproteinkinasetypeI-alpharegulatorysubunit-likeisoformX2
9.4429e-06	6.84468e-05	3.89449e-05	5.39755e-05	0	2.69877e-05	0.692973	-0.159284	0.396558	0.401694	9.89121e-05	7.18382e-05	8.53751e-05	6.50258e-05	4.19761e-05	5.3501e-05	0.626658	-0.20297	0.10743	0.968873	0.456162	-0.340881	0.144439	0.840314	0.504435	-0.297195	0.230814	0.636738	XP_014057802	PREDICTED:actin-relatedprotein2/3complexsubunit1A-like
0	1.23244e-05	6.16222e-06	0	5.35936e-05	2.67968e-05	4.34857	0.638346	0.265629	0.575724	6.53987e-05	7.10788e-05	6.82388e-05	6.38684e-06	1.3352e-05	9.86943e-06	0.144631	-0.839739	0.00293758	2.53201	0.0903037	-1.04429	0.00586867	2.23146	2.71513	0.433791	0.297501	0.526511	XP_014064532	PREDICTED:programmedcelldeathprotein4-likeisoformX2
0	1.86125e-05	9.30623e-06	0	5.31567e-05	2.65784e-05	2.85598	0.455755	0.301054	0.521355	0.000148087	3.51749e-05	9.1631e-05	5.5999e-05	6.81543e-05	6.20767e-05	0.677463	-0.169114	0.327305	0.485047	0.101562	-0.993269	0.143414	0.843408	0.428154	-0.3684	0.161341	0.792254	XP_014011127	PREDICTED:ependymin-like
1.47307e-05	0.000127144	7.09373e-05	0	5.25112e-05	2.62556e-05	0.370124	-0.431653	0.273087	0.563698	0	4.48199e-06	2.241e-06	0	0	0	0	#NUM!	0.211325	0.675049	31.6544	1.50043	0.173209	0.761429	#DIV/0!	#DIV/0!	0.211325	0.675049	XP_014004852	PREDICTED:interferon-inducedprotein44-likeisoformX4
1.89303e-05	0	9.46517e-06	5.24123e-05	0	2.62061e-05	2.76869	0.442275	0.304488	0.51643	6.22034e-06	2.43307e-05	1.52755e-05	0	6.16162e-06	3.08081e-06	0.201683	-0.695331	0.165206	0.781974	0.619631	-0.207867	0.350363	0.455482	8.50626	0.929738	0.236619	0.625951	XP_014046984	PREDICTED:proteinSGT1homologisoformX3
0	2.02886e-05	1.01443e-05	0	5.23955e-05	2.61977e-05	2.58251	0.412041	0.312681	0.504898	0.000951988	0.00183567	0.00139383	0.000436229	0.000386505	0.000411367	0.295134	-0.529981	0.0782946	1.10627	0.00727801	-2.13799	0.0443313	1.35329	0.0636846	-1.19597	0.00433919	2.36259	XP_014068837	PREDICTED:SH3domain-bindingglutamicacid-rich-likeprotein
0	3.60359e-05	1.8018e-05	0	5.21395e-05	2.60698e-05	1.44688	0.160431	0.411586	0.38554	3.89515e-05	8.23004e-05	6.06259e-05	1.63976e-05	2.84567e-05	2.24272e-05	0.369927	-0.431884	0.11581	0.936254	0.297199	-0.526953	0.13487	0.870084	1.16242	0.0653631	0.452091	0.344774	XP_014055852	PREDICTED:COP9signalosomecomplexsubunit7a-like
0	6.42037e-06	3.21018e-06	2.46115e-05	2.71546e-05	2.5883e-05	8.06279	0.906485	0.0112077	1.95048	5.63548e-05	0.000128065	9.22099e-05	0.000106092	0.000131171	0.000118632	1.28654	0.109423	0.27932	0.553898	0.0348139	-1.45825	0.065989	1.18053	0.21818	-0.661186	0.00898522	2.04647	XP_014047775	PREDICTED:serine/threonine-proteinphosphatase4catalyticsubunitB
5.66322e-05	9.92961e-06	3.32809e-05	4.00976e-05	1.16533e-05	2.58755e-05	0.777486	-0.109307	0.405949	0.391529	0.000312433	0.000813689	0.000563061	0.000173229	0.000228078	0.000200653	0.356362	-0.448109	0.143582	0.842901	0.0591072	-1.22836	0.0849863	1.07065	0.128956	-0.889558	0.0149255	1.82607	XP_014058230	PREDICTED:coronin-7-likeisoformX9
0	8.55576e-06	4.27788e-06	0	5.17255e-05	2.58627e-05	6.04569	0.781446	0.248419	0.604816	2.66714e-05	5.28327e-05	3.9752e-05	1.63304e-05	4.5006e-05	3.06682e-05	0.771487	-0.112671	0.342902	0.46483	0.107614	-0.968131	0.0616431	1.21012	0.843309	-0.0740135	0.442922	0.353673	XP_013996982	PREDICTED:tumornecrosisfactoralpha-inducedprotein8-likeprotein2isoformX1
3.2927e-05	5.03452e-05	4.16361e-05	1.51011e-05	3.65327e-05	2.58169e-05	0.620061	-0.207565	0.185274	0.732185	8.15951e-05	0.000148	0.000114798	0.000552984	0.000337747	0.000445366	3.87957	0.588784	0.0495587	1.30488	0.362691	-0.440463	0.0833703	1.07899	0.0579679	-1.23681	0.0302418	1.51939	XP_014068899	PREDICTED:metalloproteinaseinhibitor2-like
0	0	0	3.6847e-05	1.46917e-05	2.57694e-05	#DIV/0!	#DIV/0!	0.0727574	1.13812	7.00464e-06	5.01602e-06	6.01033e-06	0	0	0	0	#NUM!	0.0131467	1.88118	0	#NUM!	0.0131467	1.88118	#DIV/0!	#DIV/0!	0.0727574	1.13812	XP_014054327	PREDICTED:ribose-phosphatepyrophosphokinase1-likeisoformX4
8.97601e-06	2.02559e-05	1.4616e-05	5.73836e-06	4.55066e-05	2.56225e-05	1.75305	0.243794	0.323801	0.489721	2.76602e-05	4.508e-05	3.63701e-05	8.26555e-06	4.77506e-05	2.80081e-05	0.770085	-0.113461	0.367863	0.434314	0.401867	-0.395918	0.0854915	1.06808	0.914824	-0.0386624	0.469953	0.327945	NP_001133576	Coatomersubunitdelta
2.53874e-05	2.85513e-05	2.69694e-05	1.3012e-05	3.8171e-05	2.55915e-05	0.94891	-0.022775	0.46169	0.33565	5.49858e-05	6.36136e-05	5.92997e-05	4.1554e-05	4.90202e-05	4.52871e-05	0.763698	-0.117078	0.0666895	1.17594	0.454798	-0.342181	0.00980307	2.00864	0.565095	-0.247878	0.136084	0.866194	NP_001133273	eukaryotictranslationinitiationfactor3subunitI
9.6237e-06	2.45827e-05	1.71032e-05	3.11032e-05	2.00147e-05	2.5559e-05	1.4944	0.174466	0.229815	0.638621	6.10585e-05	8.65995e-05	7.3829e-05	2.03746e-05	3.7011e-05	2.86928e-05	0.388639	-0.410454	0.0488032	1.31155	0.23166	-0.63515	0.0309112	1.50988	0.890779	-0.0502299	0.39179	0.406946	XP_014005373	PREDICTED:signaltransducerandactivatoroftranscription1alphaisoformX3
0	5.17287e-06	2.58644e-06	5.10551e-05	0	2.55276e-05	9.86978	0.994307	0.232808	0.633002	2.10272e-05	6.19671e-05	4.14972e-05	2.90241e-05	6.83454e-05	4.86848e-05	1.17321	0.0693744	0.411868	0.385242	0.062328	-1.20532	0.0999802	1.00009	0.524344	-0.280384	0.273475	0.563082	XP_014000774	PREDICTED:isochorismatasedomain-containingprotein1
8.26925e-06	3.31963e-06	5.79444e-06	3.10245e-05	1.93349e-05	2.51797e-05	4.34549	0.638039	0.0462804	1.3346	7.77031e-05	7.81138e-05	7.79085e-05	2.46315e-05	1.24238e-05	1.85277e-05	0.237813	-0.623764	0.00520653	2.28345	0.074375	-1.12857	0.000591867	3.22778	1.35903	0.13323	0.256834	0.590348	XP_014031515	PREDICTED:importin-7
0.000240323	0	0.000120161	5.02856e-05	0	2.51428e-05	0.209242	-0.679351	0.259951	0.585108	0.000352382	0.000478707	0.000415545	6.59065e-05	1.4944e-05	4.04253e-05	0.0972826	-1.01196	0.0157102	1.80382	0.289166	-0.538853	0.080766	1.09277	0.621958	-0.206239	0.355503	0.449157	NP_001134636	40SribosomalproteinS26
4.78123e-06	8.26634e-06	6.52379e-06	1.57667e-05	3.43614e-05	2.50641e-05	3.84195	0.584552	0.0945275	1.02444	7.63659e-05	4.0848e-05	5.8607e-05	7.38549e-05	4.97296e-05	6.17923e-05	1.05435	0.022985	0.447828	0.348888	0.111314	-0.953449	0.0500356	1.30072	0.405618	-0.391883	0.0686916	1.1631	NP_001167173	HeatshockproteinHSP90-alpha
3.33433e-05	2.01595e-05	2.67514e-05	0	5.01149e-05	2.50575e-05	0.936679	-0.0284094	0.47691	0.321563	0.000102071	0.00020669	0.00015438	4.36558e-05	9.16925e-05	6.76741e-05	0.43836	-0.358169	0.135472	0.868149	0.173283	-0.761245	0.0682745	1.16574	0.370266	-0.431486	0.172206	0.763951	NP_001133540	ubiquitincarboxyl-terminalhydrolaseisozymeL5
0	1.03105e-05	5.15524e-06	1.64907e-05	3.36115e-05	2.50511e-05	4.85936	0.686579	0.0923658	1.03449	8.91291e-05	0.00015374	0.000121435	0.00010761	0.00018029	0.00014395	1.18541	0.0738689	0.344414	0.462919	0.0424527	-1.37209	0.0354226	1.45072	0.174027	-0.759384	0.0430308	1.36622	ACH85299	proteasome(prosome,macropain)subunitbetatype5,partial
0	3.57523e-06	1.78762e-06	0	4.97677e-05	2.48839e-05	13.9201	1.14364	0.226148	0.645607	8.66879e-05	9.03122e-05	8.85001e-05	8.95409e-05	0.000232833	0.000161187	1.82132	0.260386	0.208611	0.680663	0.020199	-1.69467	0.000430311	3.36622	0.154379	-0.811412	0.107072	0.970325	XP_014064925	PREDICTED:U6snRNA-associatedSm-likeproteinLSm6
6.55538e-06	4.28824e-05	2.47189e-05	8.55392e-06	4.07466e-05	2.46503e-05	0.997223	-0.0012078	0.499	0.3019	0.000132643	0.000177269	0.000154956	6.56342e-05	7.46915e-05	7.01628e-05	0.452791	-0.344102	0.032566	1.48723	0.159522	-0.79718	0.0227489	1.64304	0.351329	-0.454286	0.0563154	1.24937	XP_013986627	PREDICTED:eukaryoticinitiationfactor4A-III
0	7.01103e-06	3.50551e-06	1.30866e-05	3.59214e-05	2.4504e-05	6.99013	0.844485	0.110398	0.957038	5.97183e-05	8.27278e-05	7.1223e-05	2.53519e-05	5.667e-05	4.10109e-05	0.57581	-0.239721	0.130116	0.885669	0.0492188	-1.30787	0.0150628	1.8221	0.597499	-0.223663	0.24203	0.616132	XP_014022434	PREDICTED:F-boxonlyprotein2-like
0	1.98723e-05	9.93615e-06	1.50642e-05	3.37958e-05	2.443e-05	2.45869	0.390705	0.199854	0.699288	4.45078e-05	2.06094e-05	3.25586e-05	7.97256e-06	8.32086e-06	8.14671e-06	0.250217	-0.601683	0.0889039	1.05108	0.305178	-0.515447	0.141374	0.849632	2.99875	0.47694	0.112146	0.950218	XP_014043642	PREDICTED:proteinPML-like
0	3.61941e-06	1.80971e-06	2.84361e-05	2.0344e-05	2.439e-05	13.4774	1.1296	0.0182189	1.73948	5.09787e-05	5.06747e-05	5.08267e-05	4.08534e-05	3.75968e-05	3.92251e-05	0.771741	-0.112528	0.00964821	2.01555	0.0356054	-1.44848	0.000684942	3.16435	0.621797	-0.206351	0.038315	1.41663	XP_013986041	PREDICTED:xaa-Proaminopeptidase1isoformX1
0	4.82618e-06	2.41309e-06	4.84346e-05	0	2.42173e-05	10.0358	1.00155	0.23242	0.633726	1.99142e-05	9.41196e-06	1.46631e-05	2.0909e-05	1.55545e-05	1.82318e-05	1.24338	0.094604	0.303214	0.518251	0.164569	-0.783651	0.0840709	1.07535	1.3283	0.123297	0.414426	0.382553	XP_014009541	PREDICTED:acetyl-coenzymeAsynthetase2-like,mitochondrial
0	8.96117e-06	4.48059e-06	0	4.83136e-05	2.41568e-05	5.39144	0.731705	0.253616	0.595823	0.000145267	0.000258542	0.000201904	4.20921e-05	1.35727e-05	2.78324e-05	0.137849	-0.860596	0.0482731	1.31629	0.0221916	-1.65381	0.0368844	1.43316	0.86794	-0.0615102	0.453872	0.343066	XP_013990090	PREDICTED:F-actin-cappingproteinsubunitalpha-1isoformX1
2.71374e-05	2.50263e-05	2.60818e-05	4.81953e-05	0	2.40977e-05	0.923925	-0.0343632	0.470966	0.327011	0	1.10541e-05	5.52707e-06	0	1.48641e-05	7.43206e-06	1.34466	0.128614	0.428039	0.368517	4.71892	0.673843	0.033724	1.47206	3.24239	0.510866	0.28832	0.540125	XP_014021303	PREDICTED:serine/threonine-proteinkinase4isoformX1
6.14706e-05	4.33824e-05	5.24265e-05	2.58672e-05	2.21827e-05	2.40249e-05	0.45826	-0.338888	0.0456832	1.34024	2.84523e-05	9.49849e-05	6.17186e-05	2.57692e-05	0.000258339	0.000142054	2.30164	0.362038	0.287444	0.541447	0.849444	-0.0708651	0.406388	0.391059	0.169125	-0.771791	0.208484	0.680927	XP_013983987	PREDICTED:proactivatorpolypeptide-like
3.34667e-05	3.60378e-05	3.47522e-05	2.83816e-05	1.94507e-05	2.39161e-05	0.688189	-0.162292	0.0724757	1.13981	0.000201762	0.000179369	0.000190565	0.000378664	0.000415596	0.00039713	2.08396	0.318889	0.00537682	2.26947	0.182364	-0.739061	0.0025955	2.58578	0.0602224	-1.22024	0.00129063	2.8892	XP_013999769	PREDICTED:alpha-N-acetylgalactosaminidaseisoformX1
4.31361e-05	0	2.15681e-05	4.77954e-05	0	2.38977e-05	1.10801	0.044545	0.474447	0.323812	0	1.1109e-05	5.5545e-06	0	0	0	0	#NUM!	0.211325	0.675049	3.88299	0.589167	0.273398	0.563204	#DIV/0!	#DIV/0!	0.211325	0.675049	NP_001140113	otubain1
0	0	0	0	4.74709e-05	2.37354e-05	#DIV/0!	#DIV/0!	0.211325	0.675049	1.9313e-05	3.18659e-05	2.55894e-05	3.85033e-05	5.67452e-05	4.76242e-05	1.86109	0.269767	0.0924238	1.03422	0	#NUM!	0.027612	1.5589	0.49839	-0.302431	0.223328	0.651056	XP_014027076	PREDICTED:dipeptidylpeptidase2
3.90723e-05	0	1.95362e-05	4.74622e-05	0	2.37311e-05	1.21473	0.0844786	0.451972	0.344888	0.000174306	0.000503219	0.000338763	4.91136e-05	0.000128252	8.86827e-05	0.261784	-0.582057	0.138684	0.857972	0.0576692	-1.23906	0.0968655	1.01383	0.267596	-0.572521	0.147262	0.83191	XP_014057268	PREDICTED:splicingfactorU2AF65kDasubunit-likeisoformX4
0	6.40546e-05	3.20273e-05	4.7444e-05	0	2.3722e-05	0.740681	-0.130369	0.427112	0.369458	2.13892e-05	2.40857e-05	2.27374e-05	2.30216e-05	5.63296e-05	3.96756e-05	1.74494	0.241782	0.208698	0.680482	1.40857	0.148779	0.399625	0.398348	0.597899	-0.223372	0.318648	0.496689	XP_014040913	PREDICTED:caseinkinaseIIsubunitbeta-like
0.000171935	0.000137834	0.000154884	1.70451e-05	3.0022e-05	2.35336e-05	0.151943	-0.818319	0.0093749	2.02803	1.17375e-05	1.4592e-05	1.31648e-05	5.06664e-06	3.43444e-06	4.25054e-06	0.322873	-0.490969	0.0161862	1.79086	11.7651	1.07059	0.00713262	2.14675	5.53661	0.743244	0.04917	1.3083	XP_013986401	PREDICTED:myosin-9-likeisoformX1
3.38419e-05	1.14349e-05	2.26384e-05	0	4.69492e-05	2.34746e-05	1.03694	0.0157532	0.488636	0.311014	0.000345234	0.000286193	0.000315714	0.000193237	7.39088e-05	0.000133573	0.423082	-0.373575	0.0558216	1.2532	0.0717053	-1.14445	0.00570444	2.24379	0.175744	-0.75512	0.114043	0.942932	NP_001140028	gliamaturationfactorbeta
5.56423e-05	3.46688e-05	4.51556e-05	1.78903e-05	2.90456e-05	2.3468e-05	0.519714	-0.284236	0.104703	0.980043	0.000577314	0.000769516	0.000673415	0.00026204	0.000458847	0.000360444	0.535248	-0.271445	0.0753382	1.12298	0.0670546	-1.17357	0.0114337	1.94181	0.0651085	-1.18636	0.0379667	1.4206	XP_014031813	PREDICTED:acidicleucine-richnuclearphosphoprotein32familymemberA,partial
1.3818e-05	7.35554e-06	1.05868e-05	3.47052e-05	1.21986e-05	2.34519e-05	2.21521	0.345415	0.193224	0.713939	4.07233e-06	2.79375e-06	3.43304e-06	4.34779e-06	1.98036e-05	1.20757e-05	3.51749	0.546233	0.190507	0.72009	3.08379	0.489084	0.0810006	1.09151	1.94207	0.288266	0.246162	0.60878	XP_014028904	PREDICTED:uncharacterizedproteinLOC106586294isoformX2
0	0	0	0	4.68922e-05	2.34461e-05	#DIV/0!	#DIV/0!	0.211325	0.675049	0	0	0	0	2.0689e-06	1.03445e-06	#DIV/0!	#DIV/0!	0.211325	0.675049	#DIV/0!	#DIV/0!	#DIV/0!	#DIV/0!	22.6653	1.35536	0.220192	0.657199	XP_014051187	PREDICTED:integrinalpha-X-likeisoformX2
4.23229e-05	5.01125e-05	4.62177e-05	4.68502e-05	0	2.34251e-05	0.506843	-0.295127	0.219214	0.659132	1.90146e-05	4.65269e-05	3.27708e-05	1.93246e-05	1.20862e-05	1.57054e-05	0.479251	-0.319437	0.176543	0.753149	1.41033	0.149322	0.22311	0.651481	1.49153	0.173633	0.38779	0.411403	XP_013986786	PREDICTED:ras-relatedproteinORAB-1
0	1.53817e-05	7.69086e-06	4.67382e-05	0	2.33691e-05	3.03855	0.482667	0.294583	0.530792	5.92246e-05	0.000116603	8.79139e-05	5.83271e-05	8.62157e-05	7.22714e-05	0.82207	-0.0850914	0.336192	0.473413	0.0874817	-1.05808	0.0570476	1.24376	0.323352	-0.490325	0.107083	0.97028	ACI69371	DJ-1
0	1.84252e-05	9.2126e-06	0	4.65873e-05	2.32937e-05	2.52846	0.402856	0.315311	0.501261	5.88657e-05	9.57982e-05	7.73319e-05	1.50104e-05	0.000312403	0.000163707	2.11694	0.325708	0.31127	0.506863	0.119131	-0.923977	0.0404049	1.39357	0.142289	-0.846829	0.224674	0.648446	XP_014071956	PREDICTED:vesicle-traffickingproteinSEC22b-BisoformX2
1.4214e-05	1.70155e-05	1.56148e-05	1.11226e-05	3.54357e-05	2.32791e-05	1.49084	0.173431	0.297528	0.526472	0	6.4477e-07	3.22385e-07	0	4.51487e-07	2.25743e-07	0.700229	-0.15476	0.414463	0.382514	48.4351	1.68516	0.00435983	2.36053	103.122	2.01335	0.0992076	1.00346	XP_014017219	PREDICTED:dedicatorofcytokinesisprotein8-likeisoformX4
1.39618e-05	1.30756e-05	1.35187e-05	4.65412e-05	0	2.32706e-05	1.72137	0.235873	0.357967	0.446157	6.80792e-05	8.48017e-05	7.64404e-05	1.03733e-05	1.76429e-05	1.40081e-05	0.183256	-0.736943	0.0103334	1.98576	0.176853	-0.752389	0.00862537	2.06422	1.66122	0.220428	0.366043	0.436468	XP_014007832	PREDICTED:importin-5
0	1.00091e-05	5.00453e-06	3.11547e-05	1.52772e-05	2.3216e-05	4.63899	0.666424	0.0959175	1.0181	0	0	0	0	0	0	#DIV/0!	#DIV/0!	#DIV/0!	#DIV/0!	#DIV/0!	#DIV/0!	0.211325	0.675049	#DIV/0!	#DIV/0!	0.0498715	1.30215	XP_014028635	PREDICTED:dipeptidylpeptidase4-like
0	0	0	0	4.63086e-05	2.31543e-05	#DIV/0!	#DIV/0!	0.211325	0.675049	0.000631135	0.000208439	0.000419787	0.000349321	0.000198968	0.000274145	0.653056	-0.185049	0.291386	0.535532	0	#NUM!	0.0926947	1.03294	0.0844601	-1.07335	0.042887	1.36767	NP_001140011	Nucleoplasmin-likeproteinNO29
4.98479e-06	0	2.49239e-06	1.14788e-05	3.47526e-05	2.31157e-05	9.27451	0.967291	0.112623	0.948375	0	4.20207e-06	2.10103e-06	0	5.24799e-06	2.624e-06	1.24891	0.09653	0.445326	0.351322	1.18627	0.0741835	0.457706	0.339413	8.80936	0.944945	0.113986	0.943149	XP_014067877	PREDICTED:vinculinisoformX2
3.97839e-05	2.89313e-05	3.43576e-05	3.32329e-05	1.26571e-05	2.2945e-05	0.667829	-0.175334	0.214977	0.667608	6.1063e-05	0.000101595	8.13291e-05	8.91873e-06	6.75903e-05	3.82545e-05	0.470367	-0.327563	0.17524	0.756366	0.422451	-0.374223	0.0772716	1.11198	0.599799	-0.221995	0.335571	0.474215	XP_014052065	PREDICTED:ribose-phosphatepyrophosphokinase1isoformX1
1.49527e-05	1.95014e-05	1.72271e-05	4.58657e-05	0	2.29328e-05	1.33121	0.124247	0.413775	0.383235	0.000287582	0.000318782	0.000303182	0.000187035	0.00021562	0.000201327	0.664048	-0.1778	0.0202715	1.69311	0.0568209	-1.24549	0.00151282	2.82021	0.113908	-0.943445	0.0110919	1.95499	ACH70959	nucleosomeassemblyprotein1,like1
1.20073e-05	6.77251e-06	9.38991e-06	1.73078e-05	2.83919e-05	2.28498e-05	2.43345	0.386222	0.0796234	1.09896	5.72786e-06	5.76709e-06	5.74747e-06	3.15872e-05	0.000123364	7.74754e-05	13.4799	1.12969	0.12923	0.888638	1.63374	0.213184	0.149309	0.825913	0.29493	-0.530281	0.179379	0.746229	XP_014061305	PREDICTED:alpha-1-antitrypsinhomolog
0	8.5174e-06	4.2587e-06	0	4.54169e-05	2.27085e-05	5.33225	0.72691	0.254157	0.594897	0	0	0	0	0	0	#DIV/0!	#DIV/0!	#DIV/0!	#DIV/0!	#DIV/0!	#DIV/0!	0.211325	0.675049	#DIV/0!	#DIV/0!	0.211325	0.675049	XP_014053313	PREDICTED:trifunctionalenzymesubunitalpha,mitochondrial-likeisoformX2
2.02766e-05	4.842e-05	3.43483e-05	8.75477e-06	3.63436e-05	2.25492e-05	0.656487	-0.182774	0.305054	0.515623	3.41464e-06	9.53348e-06	6.47406e-06	0	2.69e-06	1.345e-06	0.207752	-0.682455	0.132306	0.878421	5.30553	0.724728	0.0962749	1.01649	16.7652	1.22441	0.132837	0.87668	XP_014059008	PREDICTED:DNAreplicationlicensingfactormcm5-like
2.20047e-05	3.7234e-05	2.96194e-05	3.74378e-05	7.50526e-06	2.24715e-05	0.758677	-0.119943	0.35589	0.448684	3.42599e-05	3.79892e-05	3.61246e-05	4.54985e-05	8.50944e-05	6.52965e-05	1.80754	0.257087	0.140031	0.853776	0.819922	-0.0862272	0.246966	0.607362	0.344146	-0.463257	0.113286	0.945824	XP_014019165	PREDICTED:lysosomalPro-Xcarboxypeptidase
1.01129e-05	2.08395e-05	1.54762e-05	1.3172e-05	3.16831e-05	2.24276e-05	1.44917	0.161118	0.291235	0.535757	0.000115684	0.000149598	0.000132641	9.4017e-05	7.85953e-05	8.63061e-05	0.650674	-0.186636	0.0653417	1.18481	0.116677	-0.933015	0.0111375	1.95321	0.25986	-0.58526	0.0168868	1.77245	XP_014062608	PREDICTED:coatomersubunitgamma-2
2.7728e-05	0	1.3864e-05	4.47599e-05	0	2.238e-05	1.61425	0.207972	0.388512	0.410595	0	0	0	0	0	0	#DIV/0!	#DIV/0!	#DIV/0!	#DIV/0!	#DIV/0!	#DIV/0!	0.211325	0.675049	#DIV/0!	#DIV/0!	0.211325	0.675049	XP_014066818	PREDICTED:calcineurinBhomologousprotein1isoformX2
0	3.59069e-06	1.79534e-06	0	4.46866e-05	2.23433e-05	12.4451	1.095	0.228037	0.641995	0	5.87263e-05	2.93631e-05	5.74244e-05	0.000105694	8.15592e-05	2.77761	0.443671	0.151679	0.819075	0.0611428	-1.21365	0.223814	0.650112	0.273952	-0.562326	0.106795	0.971449	ACM09314	SmallnuclearribonucleoproteinSmD2
0	9.46603e-07	4.73301e-07	9.41701e-06	3.50884e-05	2.22527e-05	47.016	1.67225	0.116022	0.935461	0	9.86069e-07	4.93034e-07	0	0	0	0	#NUM!	0.211325	0.675049	0.959976	-0.0177395	0.489794	0.309987	#DIV/0!	#DIV/0!	0.112558	0.948623	XP_014054368	PREDICTED:cytoplasmicFMR1-interactingprotein2isoformX2
0.000316877	0.000271042	0.00029396	0	4.4297e-05	2.21485e-05	0.0753454	-1.12294	0.00673571	2.17162	6.66663e-05	0.00010448	8.55729e-05	2.86068e-06	3.03778e-06	2.94923e-06	0.0344645	-1.46263	0.0242898	1.61458	3.4352	0.535951	0.00986343	2.00597	7.50994	0.875636	0.238706	0.622137	XP_014026066	PREDICTED:60SribosomalproteinL6isoformX1
1.18572e-05	1.37952e-05	1.28262e-05	1.70697e-05	2.70862e-05	2.20779e-05	1.72131	0.23586	0.105702	0.975916	3.83987e-05	0.000142392	9.03955e-05	3.02277e-05	6.2221e-05	4.62243e-05	0.511357	-0.291276	0.251048	0.600243	0.14189	-0.848048	0.137165	0.862756	0.477625	-0.320913	0.143204	0.844044	XP_014018997	PREDICTED:GMPsynthase
0	9.69764e-06	4.84882e-06	0	4.40916e-05	2.20458e-05	4.54664	0.65769	0.262866	0.580265	0.000114419	0.000158743	0.000136581	7.10656e-05	3.6759e-05	5.39123e-05	0.394727	-0.403703	0.0491361	1.3086	0.0355013	-1.44976	0.0142001	1.84771	0.40892	-0.388362	0.18607	0.730323	XP_014042065	PREDICTED:phosphoglucomutase-2
2.38398e-05	4.32733e-06	1.40836e-05	4.40844e-05	0	2.20422e-05	1.5651	0.194541	0.386325	0.413047	3.15477e-05	1.77496e-05	2.46486e-05	1.35738e-05	9.73157e-06	1.16527e-05	0.472751	-0.325367	0.105617	0.976265	0.571374	-0.24308	0.234939	0.629046	1.8916	0.276829	0.342441	0.465414	NP_001167116	CoagulationfactorXIIIAchain
9.84662e-06	3.43525e-05	2.20996e-05	2.55466e-05	1.85068e-05	2.20267e-05	0.996704	-0.0014337	0.49798	0.302788	4.56375e-06	2.65426e-05	1.55532e-05	1.69172e-05	6.34411e-06	1.16307e-05	0.747799	-0.126215	0.389111	0.409927	1.4209	0.152564	0.364631	0.438146	1.89385	0.277345	0.121651	0.914883	XP_014062891	PREDICTED:phosphatidylinositol-bindingclathrinassemblyprotein-likeisoformX11
2.35632e-05	1.2531e-05	1.80471e-05	0	4.39416e-05	2.19708e-05	1.21742	0.0854395	0.439214	0.357324	5.0211e-05	0.00018649	0.00011835	0	4.61815e-06	2.30907e-06	0.0195105	-1.70973	0.11543	0.937682	0.152489	-0.816762	0.140002	0.853865	9.515	0.978409	0.233685	0.631368	XP_014071119	PREDICTED:cAMP-dependentproteinkinasecatalyticsubunitbetaisoformX2
0	5.09252e-06	2.54626e-06	0	4.38194e-05	2.19097e-05	8.60466	0.934734	0.2363	0.626537	0	0	0	0	0	0	#DIV/0!	#DIV/0!	#DIV/0!	#DIV/0!	#DIV/0!	#DIV/0!	0.211325	0.675049	#DIV/0!	#DIV/0!	0.211325	0.675049	XP_014062328	PREDICTED:dedicatorofcytokinesisprotein11isoformX5
0.00019471	7.80294e-05	0.00013637	4.30301e-05	0	2.15151e-05	0.15777	-0.801976	0.103	0.987161	9.90423e-06	1.12367e-05	1.05704e-05	0	0	0	0	#NUM!	0.0019744	2.70457	12.9011	1.11063	0.0819081	1.08667	#DIV/0!	#DIV/0!	0.211325	0.675049	XP_013983643	PREDICTED:tubulinalphachain,testis-specific
9.89454e-06	4.25516e-05	2.62231e-05	0	4.28984e-05	2.14492e-05	0.817951	-0.0872726	0.437874	0.358651	1.82695e-05	6.70984e-06	1.24897e-05	1.56658e-05	3.09797e-05	2.33227e-05	1.86736	0.271228	0.188018	0.725801	2.09958	0.322132	0.255487	0.592631	0.919668	-0.036369	0.470964	0.327012	XP_014022503	PREDICTED:uncharacterizedproteinLOC106583163
0	9.13152e-06	4.56576e-06	0	4.28495e-05	2.14247e-05	4.69248	0.671402	0.261	0.58336	7.16577e-06	6.63835e-06	6.90206e-06	0	0	0	0	#NUM!	0.000728305	3.13769	0.661507	-0.179466	0.330131	0.481314	#DIV/0!	#DIV/0!	0.211325	0.675049	XP_014068377	PREDICTED:fermitinfamilyhomolog3-like
0	1.06706e-05	5.33531e-06	0	4.26946e-05	2.13473e-05	4.00114	0.602183	0.271232	0.566659	1.9796e-05	4.80116e-05	3.39038e-05	6.7277e-06	3.76158e-06	5.24464e-06	0.154692	-0.810533	0.0903836	1.04391	0.157366	-0.803089	0.0993555	1.00281	4.07031	0.609627	0.265129	0.576542	XP_014018039	PREDICTED:structuralmaintenanceofchromosomesprotein4-likeisoformX2
0	0	0	4.24091e-05	0	2.12045e-05	#DIV/0!	#DIV/0!	0.211325	0.675049	0	1.83946e-05	9.19729e-06	0	0	0	0	#NUM!	0.211325	0.675049	0	#NUM!	0.211325	0.675049	#DIV/0!	#DIV/0!	0.211325	0.675049	ACI69572	ApolipoproteinA-I-1precursor
2.8108e-06	7.42153e-06	5.11616e-06	8.29975e-06	3.40403e-05	2.117e-05	4.13787	0.616777	0.172205	0.763955	2.74982e-05	4.96647e-05	3.85814e-05	2.60789e-05	1.20843e-05	1.90816e-05	0.49458	-0.305764	0.137608	0.861357	0.132607	-0.877434	0.0489561	1.31019	1.10945	0.0451063	0.449852	0.346931	XP_013983589	PREDICTED:formin-bindingprotein1-likeisoformX13
0	0	0	4.14609e-05	0	2.07304e-05	#DIV/0!	#DIV/0!	0.211325	0.675049	0	0	0	2.09408e-05	0	1.04704e-05	#DIV/0!	#DIV/0!	0.211325	0.675049	#DIV/0!	#DIV/0!	#DIV/0!	#DIV/0!	1.97991	0.296645	0.350914	0.454799	AAG21263	immunoglobulinheavychainvariableregion,partial
0	1.20679e-05	6.03396e-06	2.82347e-05	1.31295e-05	2.06821e-05	3.42762	0.534992	0.134467	0.871385	9.09464e-05	0.000123497	0.000107222	2.79479e-06	3.76491e-06	3.27985e-06	0.0305894	-1.51443	0.011836	1.9268	0.0562754	-1.24968	0.0140942	1.85096	6.3058	0.79974	0.0741041	1.13016	XP_013981667	PREDICTED:glycineN-methyltransferase
2.51744e-05	4.14281e-05	3.33013e-05	1.00268e-05	3.12674e-05	2.06471e-05	0.620011	-0.207601	0.221951	0.653744	1.38116e-05	0.000107912	6.0862e-05	3.39394e-06	4.19295e-06	3.79345e-06	0.0623286	-1.20531	0.174496	0.758214	0.54716	-0.261886	0.311053	0.507165	5.44284	0.735826	0.126834	0.896765	XP_013992269	PREDICTED:heatshock70kDaprotein4-like
0	0	0	4.1267e-05	0	2.06335e-05	#DIV/0!	#DIV/0!	0.211325	0.675049	0	1.68162e-05	8.40811e-06	0	1.14719e-05	5.73595e-06	0.682193	-0.166093	0.408739	0.388554	0	#NUM!	0.211325	0.675049	3.59722	0.555967	0.279311	0.553912	XP_014059677	PREDICTED:proteasomeassemblychaperone3-like
6.19208e-06	1.53637e-05	1.07779e-05	1.9685e-05	2.13074e-05	2.04962e-05	1.90168	0.279139	0.0860935	1.06503	9.82351e-05	0.000185317	0.000141776	2.58614e-06	8.77334e-06	5.67974e-06	0.0400614	-1.39727	0.0446523	1.35016	0.0760206	-1.11907	0.047951	1.3192	3.60864	0.557344	0.0217852	1.66184	XP_014031879	PREDICTED:cysteine--tRNAligase,cytoplasmic
1.28944e-05	1.53739e-05	1.41341e-05	4.07096e-05	0	2.03548e-05	1.44012	0.158397	0.394575	0.403871	0.00194841	0.000663069	0.00130574	0.000331136	2.11854e-07	0.000165674	0.126881	-0.896602	0.113974	0.943193	0.0108246	-1.96559	0.0910919	1.04052	0.122861	-0.910588	0.237644	0.624072	XP_014055115	PREDICTED:cofilin-2-like
0	6.33856e-06	3.16928e-06	6.16006e-06	3.45244e-05	2.03422e-05	6.41857	0.807438	0.179392	0.746197	9.29378e-07	2.51695e-06	1.72316e-06	0	0	0	0	#NUM!	0.081059	1.0912	1.83922	0.264634	0.350654	0.455121	#DIV/0!	#DIV/0!	0.143956	0.84177	XP_014010751	PREDICTED:paladin
7.65786e-06	1.11153e-05	9.38658e-06	7.02193e-06	3.35626e-05	2.02923e-05	2.16184	0.334824	0.250361	0.601433	0.000138116	0.000193857	0.000165986	0.0001728	0.000187841	0.000180321	1.08636	0.0359732	0.334351	0.475797	0.0565503	-1.24757	0.0151774	1.8188	0.112534	-0.948715	0.00448153	2.34857	XP_014067302	PREDICTED:glutathioneS-transferaseP-likeisoformX1
3.98517e-06	7.98474e-06	5.98495e-06	1.27458e-05	2.76958e-05	2.02208e-05	3.3786	0.528737	0.103586	0.984699	2.27143e-05	2.09583e-05	2.18363e-05	2.42449e-05	2.07413e-05	2.24931e-05	1.03008	0.0128706	0.384686	0.414893	0.274083	-0.562118	0.00922988	2.0348	0.898977	-0.0462515	0.397578	0.400578	XP_014052649	PREDICTED:AP-2complexsubunitbeta-likeisoformX2
0	0	0	4.044e-05	0	2.022e-05	#DIV/0!	#DIV/0!	0.211325	0.675049	0	0	0	0	0	0	#DIV/0!	#DIV/0!	#DIV/0!	#DIV/0!	#DIV/0!	#DIV/0!	#DIV/0!	#DIV/0!	#DIV/0!	#DIV/0!	0.211325	0.675049	XP_014007317	PREDICTED:NTPaseKAPfamilyP-loopdomain-containingprotein1-like
0	2.89349e-05	1.44675e-05	0	4.03766e-05	2.01883e-05	1.39543	0.144707	0.419623	0.37714	2.81721e-05	5.28516e-05	4.05119e-05	1.1741e-05	3.14495e-05	2.15953e-05	0.53306	-0.273224	0.176833	0.752436	0.357117	-0.44719	0.152149	0.817731	0.934848	-0.0292589	0.477879	0.320682	XP_014055198	PREDICTED:rhoguaninenucleotideexchangefactor6-likeisoformX3
0.000133472	0.000105661	0.000119567	4.01461e-05	0	2.00731e-05	0.167882	-0.774996	0.0276449	1.55838	0	0	0	0	0	0	#DIV/0!	#DIV/0!	#DIV/0!	#DIV/0!	#DIV/0!	#DIV/0!	0.00662878	2.17857	#DIV/0!	#DIV/0!	0.211325	0.675049	XP_013983641	PREDICTED:tubulinalphachain,testis-specific-like
4.18775e-06	2.5968e-06	3.39228e-06	1.36334e-05	2.63493e-05	1.99914e-05	5.8932	0.770351	0.0611367	1.2137	1.65401e-05	2.52603e-05	2.09002e-05	2.02244e-06	9.20481e-06	5.61363e-06	0.268592	-0.570907	0.0568593	1.2452	0.162308	-0.789659	0.0292572	1.53377	3.56122	0.551599	0.0938949	1.02736	XP_014047842	PREDICTED:aldehydedehydrogenasefamily16memberA1
0	0	0	0	3.97897e-05	1.98949e-05	#DIV/0!	#DIV/0!	0.211325	0.675049	0	2.41292e-05	1.20646e-05	0	0	0	0	#NUM!	0.211325	0.675049	0	#NUM!	0.211325	0.675049	#DIV/0!	#DIV/0!	0.211325	0.675049	XP_013983287	PREDICTED:non-musclecaldesmon-like
0	8.17253e-06	4.08627e-06	1.45622e-05	2.51284e-05	1.98453e-05	4.85658	0.686331	0.0711344	1.14792	2.38107e-05	9.1257e-05	5.75338e-05	3.47938e-06	2.84311e-06	3.16124e-06	0.0549458	-1.26007	0.124116	0.906173	0.0710237	-1.1486	0.128138	0.892323	6.27769	0.7978	0.0438055	1.35847	XP_014004196	PREDICTED:heterogeneousnuclearribonucleoproteinM-likeisoformX2
0	2.7875e-05	1.39375e-05	0	3.96707e-05	1.98354e-05	1.42316	0.153255	0.415231	0.381711	8.56703e-05	0.000152502	0.000119086	8.19351e-05	0.000110753	9.63442e-05	0.809031	-0.0920348	0.297902	0.525927	0.117038	-0.931675	0.0504657	1.297	0.20588	-0.686386	0.0445815	1.35085	XP_014024650	PREDICTED:proteasomesubunitalphatype-7-like
2.78538e-05	1.48861e-05	2.137e-05	1.91585e-05	2.05102e-05	1.98343e-05	0.928141	-0.0323862	0.417848	0.378982	6.99464e-05	0.000130817	0.000100382	0.000108304	0.000126331	0.000117317	1.16871	0.0677075	0.323508	0.490116	0.212887	-0.67185	0.0631856	1.19938	0.169066	-0.771944	0.00424393	2.37223	XP_014045585	PREDICTED:coatomersubunitbeta'-like
1.39918e-05	7.44789e-06	1.07198e-05	1.32859e-05	2.59858e-05	1.96359e-05	1.83173	0.262862	0.169141	0.77175	5.00822e-05	8.02123e-05	6.51473e-05	4.52218e-05	9.33149e-05	6.92683e-05	1.06326	0.0266386	0.448922	0.34783	0.164548	-0.783708	0.0358526	1.44548	0.283475	-0.547485	0.0920511	1.03597	XP_013981804	PREDICTED:DNAdamage-bindingprotein1-likeisoformX1
0	1.39375e-05	6.96876e-06	9.46608e-06	2.97139e-05	1.959e-05	2.81112	0.448879	0.206216	0.685678	0.000154149	0.00030105	0.0002276	0.000206092	0.000448967	0.000327529	1.43906	0.158078	0.277152	0.557283	0.0306185	-1.51402	0.0479978	1.31878	0.0598115	-1.22322	0.0636794	1.196	NP_001134522	Smallnuclearribonucleoprotein-associatedproteinB
0	1.6577e-05	8.28852e-06	1.39263e-05	2.51968e-05	1.95616e-05	2.36008	0.372927	0.188772	0.724063	8.53477e-05	0.000174073	0.00012971	1.52625e-05	1.84266e-05	1.68445e-05	0.129863	-0.886515	0.0630443	1.20035	0.0639003	-1.1945	0.0574171	1.24096	1.1613	0.0649449	0.344064	0.46336	NP_001167237	LupusLaproteinhomologB
2.86792e-05	1.8567e-05	2.36231e-05	3.89889e-05	0	1.94944e-05	0.825228	-0.0834261	0.42827	0.368282	1.13165e-05	7.96553e-06	9.64104e-06	2.01383e-05	5.01471e-05	3.51427e-05	3.64512	0.561712	0.116629	0.933193	2.45026	0.389213	0.0598167	1.22318	0.554722	-0.255925	0.294895	0.530332	NP_001167136	alpha-galactosidaseAprecursor
2.17912e-05	2.12812e-05	2.15362e-05	1.41811e-05	2.40786e-05	1.91298e-05	0.888263	-0.0514585	0.337614	0.471579	1.47589e-05	2.93324e-05	2.20456e-05	4.44772e-06	1.95383e-05	1.1993e-05	0.544008	-0.264395	0.219507	0.658552	0.976893	-0.010153	0.475329	0.323006	1.59508	0.202784	0.255941	0.591861	XP_014019722	PREDICTED:aspartate--tRNAligase,cytoplasmic-like
0	8.1829e-06	4.09145e-06	0	3.81743e-05	1.90871e-05	4.66513	0.668864	0.26134	0.582795	3.80883e-06	0	1.90442e-06	0	0	0	0	#NUM!	0.211325	0.675049	2.1484	0.332115	0.337916	0.471191	#DIV/0!	#DIV/0!	0.211325	0.675049	XP_014039112	PREDICTED:B-celldifferentiationantigenCD72-like
3.5541e-06	2.60771e-05	1.48156e-05	2.27732e-05	1.52249e-05	1.8999e-05	1.28237	0.108013	0.37916	0.421178	9.15067e-05	0.000173061	0.000132284	2.81324e-05	5.21128e-05	4.01226e-05	0.303307	-0.518117	0.0812024	1.09043	0.111998	-0.950788	0.0544556	1.26396	0.473524	-0.324658	0.117443	0.930172	NP_001133652	DNAreplicationlicensingfactorMCM3
0	3.01202e-06	1.50601e-06	0	3.76722e-05	1.88361e-05	12.5073	1.09716	0.227948	0.642164	1.71701e-05	4.10324e-05	2.91013e-05	2.73922e-05	7.45783e-05	5.09853e-05	1.75199	0.243533	0.247432	0.606545	0.0517507	-1.28608	0.0743459	1.12874	0.369442	-0.432454	0.199234	0.700636	XP_013984280	PREDICTED:delta-aminolevulinicaciddehydratase-like
4.13959e-05	2.97821e-05	3.5589e-05	3.01638e-05	7.32073e-06	1.87423e-05	0.526631	-0.278494	0.159549	0.797106	2.12438e-05	2.14699e-05	2.13569e-05	7.52364e-05	8.95917e-05	8.24141e-05	3.8589	0.586464	0.00677135	2.16932	1.6664	0.221778	0.0669454	1.17428	0.227416	-0.643179	0.0210365	1.67703	XP_014037243	PREDICTED:lysosomalalpha-mannosidase-like
0	1.89124e-06	9.45621e-07	0	3.7382e-05	1.8691e-05	19.7659	1.29592	0.221556	0.654517	2.50828e-05	1.71444e-05	2.11136e-05	2.35663e-05	4.44668e-05	3.40165e-05	1.61112	0.207129	0.183846	0.735546	0.0447874	-1.34884	0.0192892	1.71469	0.549468	-0.260057	0.274233	0.56188	XP_014052166	PREDICTED:plasmaalpha-L-fucosidase-like
0	0	0	0	3.73168e-05	1.86584e-05	#DIV/0!	#DIV/0!	0.211325	0.675049	5.34835e-05	3.96773e-05	4.65804e-05	1.97544e-06	1.97684e-06	1.97614e-06	0.0424243	-1.37239	0.0115622	1.93696	0	#NUM!	0.0106323	1.97337	9.44185	0.975057	0.232811	0.632996	XP_014041763	PREDICTED:uncharacterizedproteinC8orf76-like
2.99862e-05	8.4705e-05	5.73456e-05	0	3.72206e-05	1.86103e-05	0.324529	-0.488746	0.181175	0.741902	3.68177e-05	6.35767e-05	5.01972e-05	2.25187e-05	3.69996e-05	2.97591e-05	0.592844	-0.22706	0.15563	0.807906	1.14241	0.0578205	0.418136	0.378683	0.625366	-0.203866	0.3164	0.499763	XP_014007405	PREDICTED:ELAV-likeprotein1isoformX2
0	1.17779e-05	5.88897e-06	0	3.69875e-05	1.84938e-05	3.14041	0.496986	0.291339	0.535602	0.000454558	0.000222681	0.000338619	0.000101555	2.10266e-05	6.12906e-05	0.181001	-0.742318	0.0761639	1.11825	0.0173911	-1.75967	0.0516109	1.28726	0.301739	-0.520369	0.218002	0.66154	XP_014058814	PREDICTED:coronin-1A-like
2.43297e-05	9.29641e-05	5.86469e-05	3.69531e-05	0	1.84765e-05	0.315047	-0.501625	0.205512	0.687162	0.000382231	0.000545671	0.000463951	8.90116e-05	9.08014e-05	8.99065e-05	0.193784	-0.712681	0.0222854	1.65198	0.126408	-0.898227	0.0223222	1.65126	0.205508	-0.68717	0.0304969	1.51574	XP_014053654	PREDICTED:heterogeneousnuclearribonucleoproteinA/B-likeisoformX2
0	6.05605e-06	3.02802e-06	4.98373e-06	3.18363e-05	1.841e-05	6.07989	0.783895	0.189989	0.721273	8.74315e-06	1.5741e-05	1.22421e-05	0	2.66013e-06	1.33007e-06	0.108647	-0.963981	0.0501415	1.2998	0.247346	-0.606695	0.0923488	1.03457	13.8414	1.14118	0.166518	0.77854	XP_014040436	PREDICTED:poly(A)-specificribonucleasePARN-like
0	8.54377e-06	4.27188e-06	0	3.6567e-05	1.82835e-05	4.27996	0.63144	0.266654	0.574052	1.60676e-05	2.31117e-05	1.95896e-05	7.12391e-06	1.23297e-05	9.72681e-06	0.496528	-0.304056	0.0765656	1.11597	0.218068	-0.661407	0.0547922	1.26128	1.8797	0.274089	0.34433	0.463025	XP_014046464	PREDICTED:proteasomesubunitalphatype-7
0	2.58062e-05	1.29031e-05	3.63139e-05	0	1.81569e-05	1.40718	0.148349	0.417745	0.379089	0	2.89929e-05	1.44964e-05	0	8.53921e-06	4.2696e-06	0.294528	-0.530874	0.284177	0.546411	0.890087	-0.0505677	0.471022	0.326959	4.2526	0.628655	0.267073	0.57337	XP_014039564	PREDICTED:tumorproteinp63-regulatedgene1-likeprotein
0	9.19278e-06	4.59639e-06	0	3.60584e-05	1.80292e-05	3.92246	0.593559	0.272658	0.564382	0	3.646e-06	1.823e-06	0	5.32759e-07	2.6638e-07	0.146121	-0.835286	0.243561	0.613392	2.52133	0.40163	0.315667	0.500771	67.6823	1.83048	0.21421	0.66916	XP_014060356	PREDICTED:5'-3'exoribonuclease2
0	2.90458e-06	1.45229e-06	0	3.60046e-05	1.80023e-05	12.3958	1.09327	0.228109	0.641858	0	0	0	0	0	0	#DIV/0!	#DIV/0!	#DIV/0!	#DIV/0!	#DIV/0!	#DIV/0!	0.211325	0.675049	#DIV/0!	#DIV/0!	0.211325	0.675049	XP_014033890	PREDICTED:ras-relatedproteinRab-25-likeisoformX3
1.61474e-06	8.17926e-06	4.897e-06	1.41553e-05	2.18078e-05	1.79816e-05	3.67196	0.564898	0.0609427	1.21508	0.000134455	0.0001588	0.000146627	0.000110876	9.59558e-05	0.000103416	0.705297	-0.151628	0.0470085	1.32782	0.0333976	-1.47628	0.00390998	2.40782	0.173877	-0.759759	0.00474668	2.32361	NP_001133574	4-trimethylaminobutyraldehydedehydrogenase
0	7.67986e-06	3.83993e-06	2.00294e-05	1.58729e-05	1.79511e-05	4.67486	0.669769	0.0419355	1.37742	0	5.92823e-07	2.96412e-07	0	0	0	0	#NUM!	0.211325	0.675049	12.9547	1.11243	0.227332	0.643339	#DIV/0!	#DIV/0!	0.00657008	2.18243	XP_014033857	PREDICTED:LOWQUALITYPROTEIN:nodalmodulator1-like
0	0	0	0	3.56965e-05	1.78482e-05	#DIV/0!	#DIV/0!	0.211325	0.675049	1.74003e-05	5.50078e-05	3.62041e-05	1.43945e-05	1.51209e-05	1.47577e-05	0.407626	-0.389738	0.186153	0.730131	0	#NUM!	0.0970254	1.01311	1.20942	0.0825763	0.439246	0.357292	XP_014004875	PREDICTED:smallglutamine-richtetratricopeptiderepeat-containingproteinalpha-like
0	1.90288e-06	9.51438e-07	0	3.56802e-05	1.78401e-05	18.7507	1.27302	0.222138	0.653377	0	1.62242e-05	8.11211e-06	0	3.15741e-07	1.57871e-07	0.0194611	-1.71083	0.215143	0.667272	0.117286	-0.930753	0.236554	0.62607	113.005	2.0531	0.213043	0.671533	XP_013998035	PREDICTED:uncharacterizedproteinLOC106570345isoformX2
0	6.19494e-06	3.09747e-06	2.26796e-05	1.29535e-05	1.78165e-05	5.75196	0.759816	0.0626281	1.20323	1.80045e-05	6.66332e-05	4.23188e-05	3.43655e-05	4.87663e-05	4.15659e-05	0.982207	-0.00779679	0.489504	0.310244	0.0731936	-1.13553	0.125349	0.90188	0.428633	-0.367914	0.055919	1.25244	XP_014066060	PREDICTED:serine/threonine-proteinphosphatase2A56kDaregulatorysubunitepsilonisoformisoformX1
0	9.0228e-06	4.5114e-06	0	3.55188e-05	1.77594e-05	3.93656	0.595117	0.272398	0.564797	0	1.95672e-05	9.78361e-06	0	1.07596e-05	5.3798e-06	0.549879	-0.259733	0.365677	0.436903	0.461118	-0.336188	0.336497	0.473019	3.30113	0.518662	0.286677	0.542608	XP_014029413	PREDICTED:LIMandsenescentcellantigen-like-containingdomainprotein1isoformX6
0	1.86452e-05	9.32259e-06	1.23859e-05	2.23506e-05	1.73682e-05	1.86303	0.27022	0.263036	0.579985	6.57304e-06	8.39071e-05	4.52401e-05	3.64981e-06	5.33244e-05	2.84871e-05	0.629688	-0.200875	0.375196	0.425741	0.206069	-0.685987	0.230913	0.636552	0.609688	-0.214892	0.351791	0.453715	XP_014042477	PREDICTED:methylthioribose-1-phosphateisomerase
2.26088e-05	8.6823e-06	1.56456e-05	3.45962e-05	0	1.72981e-05	1.10562	0.0436067	0.468729	0.329078	0	0	0	2.91668e-06	1.26911e-05	7.80388e-06	#DIV/0!	#DIV/0!	0.125695	0.900683	#DIV/0!	#DIV/0!	0.0768426	1.1144	2.2166	0.345687	0.325062	0.488034	XP_013988613	PREDICTED:bactericidalpermeability-increasingprotein-like
4.91242e-05	0	2.45621e-05	3.45931e-05	0	1.72966e-05	0.704198	-0.152305	0.415716	0.381203	1.12507e-05	0	5.62533e-06	0	0	0	0	#NUM!	0.211325	0.675049	4.36633	0.640117	0.26537	0.576149	#DIV/0!	#DIV/0!	0.211325	0.675049	XP_013998253	PREDICTED:engulfmentandcellmotilityprotein1-likeisoformX4
4.67837e-06	1.281e-05	8.74419e-06	1.45574e-05	1.99495e-05	1.72534e-05	1.97313	0.295155	0.111619	0.952262	6.11736e-05	0.000111818	8.64959e-05	5.94209e-06	1.45284e-05	1.02352e-05	0.118332	-0.926897	0.0485871	1.31348	0.101094	-0.995276	0.0468764	1.32905	1.68569	0.226777	0.150235	0.82323	XP_014052135	PREDICTED:eukaryoticpeptidechainreleasefactorsubunit1
0	0	0	0	3.43549e-05	1.71774e-05	#DIV/0!	#DIV/0!	0.211325	0.675049	2.0894e-05	3.40665e-05	2.74802e-05	4.00495e-05	3.8601e-05	3.93253e-05	1.43104	0.155651	0.107868	0.967108	0	#NUM!	0.0264621	1.57738	0.436804	-0.359713	0.163297	0.787022	XP_014070322	PREDICTED:vacuolarproteinsorting-associatedprotein26B-like
8.31306e-05	4.11554e-05	6.2143e-05	3.40418e-05	0	1.70209e-05	0.273899	-0.56241	0.118452	0.926459	7.96642e-06	1.92504e-05	1.36084e-05	0	2.97777e-06	1.48888e-06	0.109409	-0.960947	0.086709	1.06194	4.56651	0.659584	0.0775755	1.11028	11.432	1.05812	0.229639	0.638955	XP_013999028	PREDICTED:mitogen-activatedproteinkinase1
0	0	0	3.34874e-05	0	1.67437e-05	#DIV/0!	#DIV/0!	0.211325	0.675049	6.94664e-05	0.00011458	9.20229e-05	3.4326e-05	8.51686e-05	5.97473e-05	0.649265	-0.187578	0.221256	0.655105	0	#NUM!	0.0275796	1.55941	0.280242	-0.552467	0.146632	0.833771	XP_013982102	PREDICTED:pyruvatekinasemuscleisozymeisoformX4
0	0	0	0	3.31388e-05	1.65694e-05	#DIV/0!	#DIV/0!	0.211325	0.675049	0	0	0	0	0	0	#DIV/0!	#DIV/0!	#DIV/0!	#DIV/0!	#DIV/0!	#DIV/0!	#DIV/0!	#DIV/0!	#DIV/0!	#DIV/0!	0.211325	0.675049	DAA05187	TPA_exp:RTN7,partial
0	2.6268e-06	1.3134e-06	0	3.29187e-05	1.64594e-05	12.5319	1.09802	0.227913	0.642231	8.73149e-05	8.182e-05	8.45674e-05	7.1182e-05	6.74477e-05	6.93149e-05	0.81964	-0.0863767	0.0221525	1.65458	0.0155308	-1.80881	0.000667634	3.17546	0.237458	-0.624413	0.0428859	1.36769	NP_001133152	thioredoxin-likeprotein1
8.20124e-05	4.27261e-05	6.23693e-05	2.66912e-05	6.17214e-06	1.64317e-05	0.263458	-0.579289	0.0869672	1.06064	8.67637e-05	0.00013164	0.000109202	4.02164e-06	1.00207e-06	2.51186e-06	0.023002	-1.63823	0.0208366	1.68117	0.571138	-0.243259	0.12845	0.891265	6.54164	0.815687	0.155786	0.807473	XP_014005235	PREDICTED:26Sproteasomenon-ATPaseregulatorysubunit1isoformX3
0	5.31031e-06	2.65516e-06	0	3.26677e-05	1.63339e-05	6.15175	0.788999	0.247692	0.606088	2.15194e-06	3.37005e-05	1.79262e-05	0	2.74801e-06	1.374e-06	0.0766476	-1.1155	0.202792	0.69295	0.148116	-0.829399	0.220248	0.657087	11.8878	1.0751	0.228882	0.640389	XP_014050750	PREDICTED:GTPaseIMAPfamilymember7-likeisoformX2
1.95456e-05	1.04528e-05	1.49992e-05	3.25695e-05	0	1.62847e-05	1.08571	0.0357124	0.473157	0.324995	4.28465e-05	2.38947e-05	3.33706e-05	0	2.54231e-06	1.27115e-06	0.038092	-1.41917	0.0392102	1.4066	0.449474	-0.347296	0.111289	0.953547	12.811	1.10758	0.227525	0.642971	XP_014043160	PREDICTED:fibroleukin-like,partial
0	2.93112e-05	1.46556e-05	2.37635e-06	2.99894e-05	1.61829e-05	1.10421	0.0430515	0.473221	0.324936	8.97394e-05	0.000137683	0.000113711	1.90995e-05	2.30123e-05	2.10559e-05	0.18517	-0.73243	0.0306276	1.51389	0.128885	-0.889798	0.0359438	1.44438	0.768569	-0.114317	0.380056	0.420152	XP_014055791	PREDICTED:eukaryotictranslationinitiationfactor3subunitE-like
0	2.26574e-06	1.13287e-06	3.22514e-05	0	1.61257e-05	14.2343	1.15334	0.225799	0.646278	8.63866e-05	2.22643e-05	5.43255e-05	5.39543e-05	2.56798e-05	3.9817e-05	0.732935	-0.134934	0.359507	0.444293	0.0208534	-1.68082	0.119581	0.922338	0.404995	-0.392551	0.192198	0.71625	NP_001158739	fucUhomolog
1.92409e-05	4.05482e-06	1.16478e-05	3.18788e-05	0	1.59394e-05	1.36844	0.136226	0.415304	0.381634	1.95113e-05	6.04332e-05	3.99723e-05	1.06859e-05	1.72758e-05	1.39809e-05	0.349764	-0.456225	0.168253	0.774037	0.291398	-0.535513	0.161929	0.790674	1.14009	0.0569377	0.45761	0.339504	XP_013980493	PREDICTED:peptidyl-prolylcis-transisomeraseFKBP4
1.65569e-05	5.81989e-06	1.11884e-05	3.18515e-05	0	1.59258e-05	1.42342	0.153332	0.402263	0.39549	7.2539e-05	3.28948e-05	5.27169e-05	0.000164632	3.06146e-05	9.76235e-05	1.85184	0.267604	0.29315	0.53291	0.212235	-0.673182	0.0902574	1.04452	0.163134	-0.787454	0.178686	0.74791	XP_013982479	PREDICTED:lysosomalprotectiveprotein-like
0	2.39991e-05	1.19996e-05	2.12318e-05	1.06051e-05	1.59185e-05	1.32659	0.122736	0.396699	0.401539	6.39464e-05	8.41804e-05	7.40634e-05	6.0407e-05	6.65395e-05	6.34732e-05	0.857012	-0.067013	0.210984	0.67575	0.162017	-0.790438	0.0292032	1.53457	0.25079	-0.60069	0.00811854	2.09052	XP_014012131	PREDICTED:N-acetyl-D-glucosaminekinaseisoformX1
2.58812e-05	1.85725e-05	2.22268e-05	1.81533e-05	1.36336e-05	1.58934e-05	0.715056	-0.14566	0.139203	0.856352	4.70656e-05	0.000111449	7.92574e-05	6.06552e-06	6.2746e-06	6.17006e-06	0.0778483	-1.10875	0.0756015	1.12147	0.280438	-0.552163	0.110213	0.957765	2.5759	0.410928	0.0250499	1.60119	XP_014059126	PREDICTED:interleukinenhancer-bindingfactor3homologisoformX2
0	6.28802e-06	3.14401e-06	0	3.17744e-05	1.58872e-05	5.05316	0.703563	0.256902	0.590232	8.5434e-05	0.000123403	0.000104418	6.74286e-05	8.44154e-05	7.5922e-05	0.727094	-0.138409	0.152083	0.817921	0.0301097	-1.52129	0.0171293	1.76626	0.209257	-0.67932	0.0397306	1.40087	XP_014029187	PREDICTED:basicleucinezipperandW2domain-containingprotein1-A-like
0	9.65837e-06	4.82918e-06	3.13729e-05	0	1.56864e-05	3.24826	0.51165	0.288153	0.540377	0.00037166	0.00046839	0.000420025	0.000538137	0.000176829	0.000357483	0.851099	-0.0700199	0.384938	0.41461	0.0114974	-1.9394	0.00671446	2.17299	0.0438802	-1.35773	0.100055	0.999762	ACH70631	SETtranslocation(myeloidleukemia-associated)B
2.09189e-06	4.86891e-06	3.4804e-06	5.43663e-06	2.57315e-05	1.55841e-05	4.47767	0.651052	0.179387	0.74621	7.22665e-05	7.93933e-05	7.58299e-05	7.14324e-05	8.20208e-05	7.67266e-05	1.01183	0.00510559	0.450564	0.346243	0.0458975	-1.33821	0.00139126	2.85659	0.203112	-0.692265	0.0166505	1.77857	NP_001133550	Alanyl-tRNAsynthetase,cytoplasmic
5.72954e-05	2.79823e-05	4.26389e-05	3.11335e-05	0	1.55668e-05	0.365084	-0.437607	0.16648	0.778638	0.000190464	0.000393085	0.000291774	0.000150414	0.000135156	0.000142785	0.489367	-0.310365	0.140091	0.853588	0.146136	-0.835242	0.0676857	1.1695	0.109023	-0.962483	0.00903347	2.04415	XP_014003917	PREDICTED:selenide,waterdikinase1-like
1.36055e-05	1.81789e-05	1.58922e-05	2.45745e-05	6.31201e-06	1.54432e-05	0.971752	-0.0124446	0.483148	0.31592	0.000150907	0.000156568	0.000153738	9.52271e-05	0.000115575	0.000105401	0.685591	-0.163935	0.0222824	1.65204	0.103372	-0.985597	0.000348058	3.45835	0.146519	-0.834106	0.0111619	1.95226	ACN10473	Splicingfactor3Bsubunit3
0	3.49179e-05	1.74589e-05	0	3.07393e-05	1.53696e-05	0.88033	-0.0553544	0.468307	0.32947	0.000334634	0.000581806	0.00045822	0.000306581	0.000307629	0.000307105	0.670214	-0.173787	0.17298	0.762003	0.0381017	-1.41906	0.0358373	1.44566	0.0500468	-1.30062	0.00138362	2.85898	NP_001117059	superoxidedismutase
3.06469e-05	1.63174e-05	2.34822e-05	3.05307e-05	0	1.52653e-05	0.650081	-0.187032	0.337122	0.472213	7.18591e-05	6.09893e-05	6.64242e-05	7.28337e-05	8.35947e-05	7.82142e-05	1.1775	0.0709592	0.131548	0.880914	0.353519	-0.451588	0.0205836	1.68648	0.195173	-0.709579	0.0301026	1.5214	XP_014032691	PREDICTED:proteasomesubunitbetatype-4-like
5.18084e-05	9.28823e-05	7.23453e-05	2.07983e-05	9.67267e-06	1.52355e-05	0.210594	-0.676554	0.0576444	1.23924	7.5692e-05	0.000123384	9.95379e-05	7.58404e-05	9.73728e-05	8.66066e-05	0.870086	-0.0604377	0.335041	0.474902	0.726812	-0.138578	0.239314	0.621032	0.175916	-0.754695	0.0138202	1.85949	XP_014013662	PREDICTED:calcium/calmodulin-dependentproteinkinasetypeIIsubunitgammaisoformX9
2.82677e-05	1.39833e-05	2.11255e-05	9.30643e-06	2.10188e-05	1.51626e-05	0.71774	-0.144033	0.292357	0.534086	0.000229005	0.000153655	0.00019133	0.000298191	0.000207555	0.000252873	1.32166	0.121119	0.202989	0.692528	0.110414	-0.956976	0.0235965	1.62715	0.0599613	-1.22213	0.0175111	1.75669	XP_014069247	PREDICTED:alpha-2-macroglobulin-likeisoformX2
1.79789e-05	0	8.98944e-06	3.02892e-05	0	1.51446e-05	1.68471	0.226525	0.380044	0.420166	0	0	0	0	0	0	#DIV/0!	#DIV/0!	#DIV/0!	#DIV/0!	#DIV/0!	#DIV/0!	0.211325	0.675049	#DIV/0!	#DIV/0!	0.211325	0.675049	ACN60350	CD97antigenprecursor,partial
1.48665e-05	3.2989e-05	2.39278e-05	2.38814e-05	6.32521e-06	1.51033e-05	0.631203	-0.199831	0.278331	0.555439	0.000163796	0.000294667	0.000229231	6.24913e-06	7.42835e-06	6.83874e-06	0.0298333	-1.5253	0.0383731	1.41597	0.104383	-0.981372	0.0449028	1.34773	2.20849	0.344095	0.223349	0.651016	XP_013990703	PREDICTED:proteinRCC2homolog
1.60987e-05	2.24266e-06	9.17069e-06	9.84325e-06	2.03114e-05	1.50773e-05	1.64408	0.215922	0.283263	0.54781	2.516e-06	4.39149e-05	2.32154e-05	3.66079e-06	9.91607e-06	6.78843e-06	0.29241	-0.534008	0.257411	0.589373	0.395025	-0.403375	0.292938	0.533224	2.22103	0.346554	0.153498	0.813898	XP_014071741	PREDICTED:minorhistocompatibilityproteinHA-1-likeisoformX2
1.76451e-05	4.81037e-06	1.12277e-05	2.31694e-05	6.85696e-06	1.50132e-05	1.33715	0.126181	0.375127	0.425821	3.46416e-05	2.04202e-05	2.75309e-05	4.51691e-05	3.64233e-05	4.07962e-05	1.48183	0.170799	0.126492	0.897937	0.407823	-0.389528	0.115424	0.937705	0.368005	-0.434146	0.0541533	1.26638	XP_013992957	PREDICTED:apoptosis-inducingfactor1,mitochondrialisoformX9
0	1.18612e-05	5.93061e-06	4.6517e-06	2.53647e-05	1.50082e-05	2.53064	0.40323	0.263161	0.579779	5.4221e-05	0.000190083	0.000122152	4.10027e-05	7.55074e-05	5.82551e-05	0.476906	-0.321567	0.229088	0.639998	0.048551	-1.3138	0.115212	0.938504	0.25763	-0.589004	0.0823144	1.08452	XP_014015561	PREDICTED:drebrin-likeproteinBisoformX3
2.29717e-05	2.75569e-05	2.52643e-05	1.05773e-05	1.94229e-05	1.50001e-05	0.593728	-0.226412	0.0877654	1.05668	0.000397708	0.000299594	0.000348651	0.000402011	0.000391441	0.000396726	1.13789	0.0560995	0.216327	0.66489	0.072463	-1.13988	0.011147	1.95284	0.0378098	-1.4224	0.000162883	3.78812	XP_014062104	PREDICTED:cystatin-B-like
0	2.16939e-05	1.0847e-05	1.67276e-05	1.31968e-05	1.49622e-05	1.37939	0.139689	0.372016	0.429438	7.72503e-06	3.07935e-05	1.92593e-05	5.86214e-07	2.6065e-06	1.59636e-06	0.0828877	-1.08151	0.133324	0.875091	0.563208	-0.249331	0.324156	0.489246	9.37275	0.971867	0.0111915	1.95111	ACI34030	VacuolarprotonpumpsubunitH
2.5068e-05	3.53142e-05	3.01911e-05	2.99087e-05	0	1.49544e-05	0.495324	-0.305111	0.218401	0.660745	0	0	0	0	0	0	#DIV/0!	#DIV/0!	#DIV/0!	#DIV/0!	#DIV/0!	#DIV/0!	0.0138039	1.86	#DIV/0!	#DIV/0!	0.211325	0.675049	XP_014002959	PREDICTED:K0090proteinisoformX2
0	6.71143e-05	3.35571e-05	2.99008e-05	0	1.49504e-05	0.445522	-0.351131	0.331416	0.479627	0.000191782	0.00024726	0.000219521	0.000139924	0.000186643	0.000163284	0.743819	-0.128533	0.130557	0.884199	0.152866	-0.81569	0.0253405	1.59618	0.0915611	-1.03829	0.016613	1.77955	XP_013997577	PREDICTED:proteinS100-A1-like
2.29518e-05	1.70463e-05	1.9999e-05	1.2733e-05	1.69582e-05	1.48456e-05	0.742316	-0.129411	0.145799	0.836246	0.000111684	0.000113	0.000112342	0.000108146	0.000113216	0.000110681	0.985213	-0.00646993	0.295401	0.529588	0.178019	-0.749534	0.000535752	3.27104	0.13413	-0.872475	0.000591847	3.22779	XP_013998212	PREDICTED:serine/threonine-proteinphosphatase6catalyticsubunit-like
0	0	0	2.95379e-05	0	1.4769e-05	#DIV/0!	#DIV/0!	0.211325	0.675049	1.04361e-05	4.92703e-05	2.98532e-05	2.04291e-05	3.80238e-05	2.92264e-05	0.979005	-0.00921505	0.489607	0.310152	0	#NUM!	0.132004	0.879413	0.505329	-0.296426	0.244433	0.611839	XP_014010842	PREDICTED:proteintransportproteinSec31A-like
1.18263e-05	1.15329e-05	1.16796e-05	2.93946e-05	0	1.46973e-05	1.25838	0.0998112	0.428163	0.368391	1.96446e-05	2.2932e-05	2.12883e-05	1.35411e-05	3.51004e-06	8.52555e-06	0.400481	-0.397418	0.0683942	1.16498	0.548638	-0.260714	0.0141257	1.84999	1.72391	0.236516	0.36473	0.438028	XP_013995247	PREDICTED:AP-2complexsubunitmu-A-likeisoformX2
0	1.56701e-05	7.83503e-06	0	2.90244e-05	1.45122e-05	1.85222	0.267692	0.362386	0.440829	1.6425e-05	4.15961e-05	2.90105e-05	1.53139e-05	3.82359e-05	2.67749e-05	0.922936	-0.0348283	0.453764	0.34317	0.270075	-0.568515	0.144692	0.839556	0.542007	-0.265995	0.287725	0.541022	ACM08536	ProteasomeinhibitorPI31subunit
0	7.311e-06	3.6555e-06	9.15799e-06	1.97017e-05	1.44298e-05	3.94744	0.596315	0.117533	0.929839	8.15724e-05	0.00015914	0.000120356	2.32676e-05	5.4226e-05	3.87468e-05	0.321934	-0.492233	0.0949332	1.02258	0.0303723	-1.51752	0.0478505	1.32011	0.372414	-0.428974	0.137683	0.86112	XP_014037889	PREDICTED:cullin-associatedNEDD8-dissociatedprotein1,partial
3.7896e-05	7.96947e-05	5.87953e-05	0	2.83756e-05	1.41878e-05	0.241308	-0.617428	0.109724	0.959696	1.52968e-05	4.09729e-05	2.81348e-05	1.92925e-06	3.32184e-06	2.62554e-06	0.0933201	-1.03002	0.0928427	1.03225	2.08977	0.320099	0.16886	0.772474	5.40375	0.732695	0.250582	0.60105	XP_014047758	PREDICTED:mitogen-activatedproteinkinase1-like
0	3.25727e-05	1.62863e-05	2.82786e-05	0	1.41393e-05	0.868168	-0.0613961	0.464891	0.332649	0.000225871	0.000499957	0.000362914	0.000113072	7.24347e-05	9.27534e-05	0.25558	-0.592473	0.0952379	1.02119	0.0448767	-1.34798	0.0643165	1.19168	0.15244	-0.816902	0.0432411	1.3641	NP_001135377	ribulose-phosphate3-epimerase
9.90834e-06	9.38585e-06	9.6471e-06	2.20234e-05	6.14997e-06	1.40867e-05	1.4602	0.164412	0.316181	0.500064	4.75835e-05	3.61082e-05	4.18459e-05	1.83914e-05	1.37895e-05	1.60904e-05	0.384516	-0.415085	0.0265326	1.57622	0.230539	-0.637256	0.0151883	1.81849	0.87547	-0.0577586	0.415503	0.381425	XP_014012032	PREDICTED:calpain-1catalyticsubunit-like
2.06771e-05	2.34592e-05	2.20682e-05	1.45801e-05	1.34425e-05	1.40113e-05	0.63491	-0.197288	0.0165379	1.78152	0.000172867	0.000190622	0.000181745	0.000110953	0.00020185	0.000156401	0.860554	-0.065222	0.319545	0.495468	0.121424	-0.915696	0.001576	2.80244	0.0895856	-1.04776	0.0442832	1.35376	NP_001167405	HeterogeneousnuclearribonucleoproteinU-likeprotein1
0	3.27818e-06	1.63909e-06	0	2.79192e-05	1.39596e-05	8.51667	0.93027	0.236585	0.626013	2.2107e-05	5.51639e-05	3.86354e-05	3.39833e-06	1.48755e-06	2.44294e-06	0.0632306	-1.19907	0.0801889	1.09589	0.0424245	-1.37238	0.0778918	1.10851	5.71425	0.756959	0.248494	0.604684	XP_014020585	PREDICTED:interferon-inducedguanylate-bindingprotein1-like
0.000886588	0.000389174	0.000637881	1.63465e-05	1.12976e-05	1.38221e-05	0.0216687	-1.66417	0.064424	1.19095	4.32054e-05	0.000121767	8.24861e-05	0	0	0	0	#NUM!	0.0852802	1.06915	7.7332	0.888359	0.0790817	1.10192	#DIV/0!	#DIV/0!	0.0158882	1.79893	XP_014027109	PREDICTED:tubulinbeta-1chain
0	0	0	0	2.74546e-05	1.37273e-05	#DIV/0!	#DIV/0!	0.211325	0.675049	0	2.6866e-05	1.3433e-05	0	2.72119e-05	1.36059e-05	1.01287	0.00555488	0.496803	0.303816	0	#NUM!	0.211325	0.675049	1.00892	0.00385601	0.49778	0.302962	ACI68028	FADD
0	3.40998e-05	1.70499e-05	2.15496e-05	5.72842e-06	1.3639e-05	0.799947	-0.096939	0.436362	0.360153	5.16572e-05	0.000152246	0.000101952	6.26714e-05	8.36603e-05	7.31659e-05	0.717652	-0.144086	0.315838	0.500536	0.167235	-0.776673	0.125497	0.901368	0.186412	-0.729526	0.0227221	1.64355	XP_014013213	PREDICTED:poly(U)-binding-splicingfactorPUF60-likeisoformX5
0	4.56694e-05	2.28347e-05	0	2.72475e-05	1.36238e-05	0.596626	-0.224298	0.381044	0.419025	8.87823e-06	1.60152e-05	1.24467e-05	0	2.32424e-05	1.16212e-05	0.933676	-0.029804	0.476019	0.322376	1.83459	0.26354	0.348555	0.457729	1.17232	0.0690461	0.460585	0.336691	ACM09183	IgkappachainV-IVregionLen
0	7.68677e-06	3.84339e-06	2.71192e-05	0	1.35596e-05	3.52804	0.547533	0.280907	0.551438	3.80035e-05	4.50488e-05	4.15261e-05	5.61594e-05	8.60625e-05	7.1111e-05	1.71244	0.233615	0.0969804	1.01332	0.0925534	-1.03361	0.0093044	2.03131	0.190682	-0.719689	0.0520711	1.2834	XP_013989973	PREDICTED:crk-likeprotein
5.12372e-06	8.23071e-06	6.67721e-06	9.92565e-06	1.70902e-05	1.35079e-05	2.02299	0.305994	0.111165	0.954033	4.24664e-05	3.82408e-05	4.03536e-05	2.40736e-05	2.10836e-05	2.25786e-05	0.55952	-0.252184	0.0102757	1.98819	0.165468	-0.781287	0.00300475	2.52219	0.598262	-0.223109	0.0722381	1.14123	NP_001136182	COP9signalosomecomplexsubunit3
0	1.33303e-05	6.66516e-06	2.1904e-05	5.05208e-06	1.34781e-05	2.02217	0.305817	0.295422	0.529558	0.000121616	0.000180135	0.000150875	5.30011e-05	7.34105e-05	6.32058e-05	0.418928	-0.377861	0.0527636	1.27767	0.0441766	-1.35481	0.0203392	1.69167	0.213241	-0.671129	0.0320445	1.49425	XP_013996260	PREDICTED:transitionalendoplasmicreticulumATPase-like
0	6.04877e-06	3.02439e-06	0	2.69101e-05	1.34551e-05	4.44885	0.648248	0.264195	0.578075	1.58087e-05	5.65313e-05	3.617e-05	1.02275e-05	1.12465e-05	1.0737e-05	0.296849	-0.527465	0.169062	0.771955	0.0836159	-1.07771	0.124323	0.905447	1.25315	0.0980021	0.429346	0.367192	XP_013986929	PREDICTED:developmentally-regulatedGTP-bindingprotein1
0	1.39166e-05	6.95831e-06	2.68593e-05	0	1.34296e-05	1.93002	0.285561	0.355213	0.449511	4.87541e-05	1.08395e-05	2.97968e-05	9.08938e-05	1.66453e-05	5.37696e-05	1.80454	0.256367	0.311649	0.506334	0.233525	-0.631666	0.187723	0.726483	0.249763	-0.602472	0.207172	0.683669	NP_001301631	gamma-interferon-induciblelysosomalthiolreductase-likeprecursor
0	0	0	2.67936e-05	0	1.33968e-05	#DIV/0!	#DIV/0!	0.211325	0.675049	2.67198e-05	3.29932e-05	2.98565e-05	8.34352e-05	4.04032e-05	6.19192e-05	2.07389	0.316787	0.139136	0.856561	0	#NUM!	0.0054289	2.26529	0.216359	-0.664825	0.0978329	1.00952	XP_014048047	PREDICTED:ribose-5-phosphateisomerase-like
2.96957e-05	3.6005e-05	3.28504e-05	2.67796e-05	0	1.33898e-05	0.4076	-0.389766	0.146391	0.834484	9.0483e-05	0.000128491	0.000109487	0.00016523	2.45196e-05	9.48747e-05	0.86654	-0.0622114	0.429813	0.366721	0.30004	-0.522821	0.0288824	1.53937	0.141132	-0.850376	0.186578	0.729139	XP_014028147	PREDICTED:actin-relatedprotein2-A
8.39511e-05	2.2192e-05	5.30716e-05	0	2.67487e-05	1.33744e-05	0.252006	-0.598589	0.179724	0.745394	4.1688e-05	6.80158e-05	5.48519e-05	2.19529e-05	6.89617e-05	4.54573e-05	0.828728	-0.081588	0.380292	0.419883	0.967544	-0.0143293	0.481263	0.317618	0.294218	-0.53133	0.178655	0.747986	XP_013988516	PREDICTED:methylosomeprotein50-like
0	3.41743e-06	1.70872e-06	1.64247e-05	1.02729e-05	1.33488e-05	7.81217	0.892772	0.0402492	1.39524	1.88284e-05	3.44779e-05	2.66531e-05	7.44238e-06	1.33482e-05	1.03953e-05	0.390022	-0.408911	0.0956768	1.01919	0.0641095	-1.19308	0.0447364	1.34934	1.28412	0.108605	0.280067	0.552738	ACN10550	Pre-mRNA-processingfactor39
0	4.82727e-06	2.41364e-06	0	2.66786e-05	1.33393e-05	5.52664	0.742461	0.252429	0.597861	1.4199e-05	2.45226e-05	1.93608e-05	0	1.67614e-05	8.38068e-06	0.432868	-0.363645	0.190337	0.720478	0.124666	-0.904252	0.0484501	1.31471	1.59167	0.201854	0.391372	0.40741	XP_014048274	PREDICTED:LIMandSH3domainprotein1-like
0	5.60064e-06	2.80032e-06	0	2.64586e-05	1.32293e-05	4.7242	0.674328	0.260611	0.584008	9.45128e-05	3.71589e-05	6.58358e-05	9.22226e-05	0.000173976	0.000133099	2.02168	0.305713	0.155144	0.809266	0.0425349	-1.37125	0.080095	1.09639	0.0993942	-1.00264	0.0540215	1.26743	XP_014045814	PREDICTED:calcyclin-bindingproteinisoformX1
4.2807e-05	3.53324e-05	3.90697e-05	1.80682e-05	8.23979e-06	1.3154e-05	0.33668	-0.472783	0.0261687	1.58222	2.33094e-05	6.88319e-05	4.60706e-05	3.86307e-07	8.99835e-07	6.43071e-07	0.0139584	-1.85517	0.0920446	1.036	0.848038	-0.0715845	0.395079	0.403316	20.4549	1.3108	0.0630502	1.20031	XP_014055120	PREDICTED:eukaryotictranslationinitiationfactor3subunitAisoformX6
8.68701e-06	1.87779e-05	1.37324e-05	1.80103e-05	7.9718e-06	1.29911e-05	0.946011	-0.0241036	0.463268	0.334168	5.95562e-05	7.17058e-05	6.5631e-05	2.78205e-05	2.26737e-05	2.52471e-05	0.384683	-0.414897	0.0128329	1.89168	0.209237	-0.679361	0.011189	1.95121	0.514556	-0.288567	0.0809413	1.09183	XP_014032513	PREDICTED:phosphoribosylpyrophosphatesynthase-associatedprotein1-likeisoformX3
1.50964e-05	1.02808e-05	1.26886e-05	1.83548e-05	7.61969e-06	1.29872e-05	1.02353	0.0101012	0.482067	0.316893	0	0	0	0	0	0	#DIV/0!	#DIV/0!	#DIV/0!	#DIV/0!	#DIV/0!	#DIV/0!	0.0170869	1.76734	#DIV/0!	#DIV/0!	0.068327	1.16541	XP_014036391	PREDICTED:dnaJhomologsubfamilyCmember13-likeisoformX7
0	0	0	0	2.58473e-05	1.29236e-05	#DIV/0!	#DIV/0!	0.211325	0.675049	1.44622e-05	2.01725e-05	1.73173e-05	0	3.67533e-06	1.83766e-06	0.106117	-0.974216	0.0224485	1.64881	0	#NUM!	0.0130609	1.88403	7.03265	0.847119	0.242588	0.61513	XP_014032461	PREDICTED:chlorideintracellularchannelprotein1-like
1.24635e-05	0.000114069	6.32663e-05	0	2.54185e-05	1.27093e-05	0.200885	-0.697052	0.218097	0.66135	1.7841e-05	3.73944e-05	2.76177e-05	1.92137e-06	5.42107e-06	3.67122e-06	0.13293	-0.876377	0.0687177	1.16293	2.29079	0.359985	0.280993	0.551304	3.46187	0.53931	0.277055	0.557433	XP_013990683	PREDICTED:acetyl-coenzymeAsynthetase,cytoplasmic-likeisoformX2
0	3.31308e-05	1.65654e-05	0	2.51626e-05	1.25813e-05	0.759493	-0.119476	0.432897	0.363616	0.000417895	0.000615208	0.000516551	3.68583e-06	3.39497e-06	3.5404e-06	0.00685392	-2.16406	0.017525	1.75634	0.0320693	-1.49391	0.0188892	1.72379	3.55364	0.550673	0.273512	0.563023	XP_014037090	PREDICTED:eukaryotictranslationinitiationfactor5A-1-likeisoformX2
0	0	0	9.02257e-06	1.60324e-05	1.25275e-05	#DIV/0!	#DIV/0!	0.0350703	1.45506	7.92584e-06	1.63112e-05	1.21185e-05	1.47721e-05	1.60395e-05	1.54058e-05	1.27126	0.104235	0.259653	0.585607	0	#NUM!	0.0508773	1.29348	0.813167	-0.08982	0.251933	0.598715	XP_014062102	PREDICTED:ubiquitinthioesteraseOTUB1-like
0.000163509	0.000116063	0.000139786	0	2.4998e-05	1.2499e-05	0.0894149	-1.04859	0.0208131	1.68166	0.000102165	0.000156852	0.000129508	0	0	0	0	#NUM!	0.0209008	1.67984	1.07936	0.0331668	0.401583	0.396225	#DIV/0!	#DIV/0!	0.211325	0.675049	XP_014026146	PREDICTED:RNA-bindingproteinEWS-likeisoformX7
0	0	0	0	2.48773e-05	1.24387e-05	#DIV/0!	#DIV/0!	0.211325	0.675049	3.11585e-05	1.58081e-05	2.34833e-05	5.31768e-05	2.09695e-05	3.70732e-05	1.5787	0.198301	0.262878	0.580246	0	#NUM!	0.0461373	1.33595	0.335517	-0.474286	0.174842	0.757355	XP_014066990	PREDICTED:cathepsinB-like
0	0	0	2.48671e-05	0	1.24336e-05	#DIV/0!	#DIV/0!	0.211325	0.675049	3.75477e-06	8.19788e-07	2.28728e-06	5.319e-05	0	2.6595e-05	11.6274	1.06548	0.228892	0.640369	0	#NUM!	0.129708	0.887034	0.467516	-0.330204	0.338587	0.47033	XP_014045640	PREDICTED:nucleoproteinTPR-likeisoformX2
3.52554e-05	8.5874e-05	6.05647e-05	1.18242e-05	1.30146e-05	1.24194e-05	0.20506	-0.688119	0.0987781	1.00534	0.000282705	0.000517329	0.000400017	0.000139709	0.000198293	0.000169001	0.422484	-0.37419	0.0981168	1.00826	0.151405	-0.819859	0.0527837	1.2775	0.0734872	-1.13379	0.0166365	1.77894	XP_013979108	PREDICTED:lamin-B2
0	0.00011837	5.91852e-05	1.98583e-05	4.88516e-06	1.23717e-05	0.209034	-0.679783	0.257406	0.589382	0	2.5022e-05	1.2511e-05	0	0	0	0	#NUM!	0.211325	0.675049	4.73066	0.674922	0.260532	0.584138	#DIV/0!	#DIV/0!	0.120118	0.920393	XP_013984381	PREDICTED:H/ACAribonucleoproteincomplexsubunit4-like
3.49601e-05	3.84539e-05	3.6707e-05	0	2.44926e-05	1.22463e-05	0.333624	-0.476743	0.0933089	1.03008	0.000136445	0.000289891	0.000213168	1.29944e-05	0	6.4972e-06	0.0304793	-1.516	0.0576445	1.23924	0.172197	-0.763973	0.0741061	1.13015	1.88486	0.275279	0.359304	0.444538	XP_014007694	PREDICTED:poly(rC)-bindingprotein3-like,partial
2.8166e-05	9.34531e-06	1.87557e-05	1.59448e-05	8.42025e-06	1.21825e-05	0.649539	-0.187395	0.291566	0.535264	2.11938e-05	2.74004e-05	2.42971e-05	8.33056e-05	0.000173215	0.00012826	5.27883	0.722538	0.0737129	1.13246	0.771931	-0.112421	0.316133	0.50013	0.094983	-1.02235	0.0618203	1.20887	XP_014055640	PREDICTED:complementC3
1.7518e-05	4.55076e-05	3.15128e-05	0	2.42823e-05	1.21412e-05	0.385277	-0.414227	0.202752	0.693034	5.36774e-05	0.00013302	9.33489e-05	1.41158e-06	0	7.05792e-07	0.00756079	-2.12143	0.0723306	1.14068	0.337581	-0.471622	0.139685	0.854851	17.2022	1.23558	0.223166	0.651373	XP_014008289	PREDICTED:ATP-dependentDNAhelicaseQ1-likeisoformX2
0	0	0	8.87049e-06	1.53385e-05	1.21045e-05	#DIV/0!	#DIV/0!	0.0322737	1.49115	3.01741e-06	1.16357e-05	7.32658e-06	4.21096e-06	1.24486e-05	8.32977e-06	1.13693	0.0557319	0.440916	0.355644	0	#NUM!	0.115595	0.93706	1.45316	0.162314	0.272945	0.563925	XP_013983655	PREDICTED:beta-adrenergicreceptorkinase2-like
5.90913e-06	2.33901e-05	1.46496e-05	0	2.41552e-05	1.20776e-05	0.824431	-0.0838457	0.439454	0.357087	1.19433e-05	5.57275e-06	8.75805e-06	7.28007e-06	6.76179e-06	7.02093e-06	0.801655	-0.0960126	0.320617	0.494014	1.6727	0.223419	0.295646	0.529228	1.72023	0.235586	0.358093	0.446004	XP_014038882	PREDICTED:non-syndromichearingimpairmentprotein5homolog
3.48028e-05	5.07725e-05	4.27876e-05	0	2.40395e-05	1.20197e-05	0.280916	-0.551423	0.0833229	1.07924	0.000234412	0.000441863	0.000338137	0.000254859	0.000428007	0.000341433	1.00974	0.00421169	0.491378	0.308584	0.126539	-0.897775	0.0524532	1.28023	0.0352038	-1.45341	0.0318722	1.49659	XP_014017824	PREDICTED:eukaryotictranslationinitiationfactor3subunitKisoformX1
0	3.66231e-05	1.83116e-05	0	2.39579e-05	1.1979e-05	0.654175	-0.184306	0.399758	0.398202	0.000534881	0.000873182	0.000704031	0.000323076	0.000305223	0.000314149	0.446215	-0.350456	0.0739858	1.13085	0.0260096	-1.58487	0.028202	1.54972	0.0381315	-1.41872	0.00121764	2.91448	XP_014067664	PREDICTED:pre-mRNA-processingfactor19-like
9.3928e-05	9.61783e-05	9.50531e-05	4.89981e-06	1.89551e-05	1.19275e-05	0.125482	-0.901419	0.00362549	2.44063	0.000131656	9.66398e-05	0.000114148	5.22082e-05	0.000164599	0.000108404	0.949676	-0.0224247	0.465577	0.332009	0.832718	-0.0795018	0.195052	0.709849	0.110028	-0.958496	0.115291	0.938205	XP_014060158	PREDICTED:heatshockproteinHSP90-betaisoformX1
1.08019e-05	8.088e-06	9.44497e-06	1.79685e-05	5.80308e-06	1.18858e-05	1.25843	0.0998274	0.366555	0.43586	2.87188e-05	2.99944e-05	2.93566e-05	2.29359e-05	2.47336e-05	2.38348e-05	0.811905	-0.0904947	0.018802	1.7258	0.321733	-0.492505	0.00281131	2.55109	0.498675	-0.302183	0.0957204	1.019	XP_013980165	PREDICTED:proteasomesubunitalphatype-1
5.43522e-05	0.00014416	9.92562e-05	0	2.36303e-05	1.18151e-05	0.119037	-0.924318	0.100185	0.999195	3.69253e-05	5.95745e-05	4.82499e-05	4.35746e-05	8.06352e-05	6.21049e-05	1.28715	0.109629	0.294392	0.531074	2.05713	0.313261	0.192775	0.71495	0.190245	-0.720687	0.0746701	1.12685	XP_013981718	PREDICTED:retinaldehyde-bindingprotein1-like
0	5.31504e-06	2.65752e-06	0	2.36124e-05	1.18062e-05	4.44256	0.647633	0.264283	0.57793	0.000222221	0.000218823	0.000220522	9.53216e-05	0.000126597	0.000110959	0.503167	-0.298288	0.0099979	2.00009	0.0120511	-1.91898	0.000104775	3.97974	0.106401	-0.973054	0.0184515	1.73397	XP_014017704	PREDICTED:bleomycinhydrolaseisoformX2
4.27174e-06	0	2.13587e-06	1.06442e-05	1.29471e-05	1.17957e-05	5.52265	0.742148	0.0288457	1.53992	4.42624e-05	6.22281e-05	5.32453e-05	3.65552e-05	4.25458e-05	3.95505e-05	0.742798	-0.129129	0.142507	0.846163	0.0401138	-1.39671	0.0155607	1.80797	0.298243	-0.525429	0.00655278	2.18357	NP_001133130	phosphoglucomutase-1
8.3697e-06	1.54801e-05	1.19249e-05	1.60909e-05	7.36425e-06	1.17276e-05	0.983452	-0.00724685	0.487608	0.311929	1.35431e-05	3.93018e-05	2.64225e-05	0	0	0	0	#NUM!	0.0883334	1.05387	0.451316	-0.345519	0.195636	0.70855	#DIV/0!	#DIV/0!	0.0575136	1.24023	XP_014033870	PREDICTED:proteintransportproteinSec23B
2.15339e-05	2.86622e-05	2.50981e-05	2.33776e-05	0	1.16888e-05	0.465724	-0.331871	0.193487	0.713348	0	0	0	0	0	0	#DIV/0!	#DIV/0!	#DIV/0!	#DIV/0!	#DIV/0!	#DIV/0!	0.0097881	2.0093	#DIV/0!	#DIV/0!	0.211325	0.675049	XP_014023221	PREDICTED:plasmamembranecalcium-transportingATPase1-likeisoformX3
1.47898e-05	6.43873e-06	1.06143e-05	1.72411e-05	6.09536e-06	1.16682e-05	1.0993	0.0411162	0.446791	0.349896	0	3.22461e-06	1.6123e-06	1.48167e-06	4.14759e-06	2.81463e-06	1.74572	0.241975	0.311752	0.506191	6.58329	0.818443	0.0909964	1.04098	4.14557	0.617584	0.131169	0.88217	XP_014032201	PREDICTED:Golgiapparatusprotein1-like
2.33838e-05	1.73497e-05	2.03668e-05	1.1846e-05	1.13209e-05	1.15835e-05	0.568743	-0.245084	0.0505831	1.29599	1.99626e-05	2.67261e-05	2.33444e-05	1.19812e-05	2.06852e-05	1.63332e-05	0.699664	-0.15511	0.165616	0.780897	0.872449	-0.0592598	0.289334	0.5386	0.709196	-0.149234	0.194869	0.710258	XP_014059597	PREDICTED:signaltransducerandactivatoroftranscription3-likeisoformX7
0	4.57512e-06	2.28756e-06	0	2.31201e-05	1.156e-05	5.05343	0.703586	0.256899	0.590237	2.70727e-05	4.2798e-05	3.49354e-05	1.97706e-05	2.99137e-05	2.48422e-05	0.711089	-0.148076	0.196756	0.706073	0.0654798	-1.18389	0.0287674	1.5411	0.465339	-0.33223	0.201544	0.69563	XP_014003206	PREDICTED:rabGDPdissociationinhibitorbeta-like
0	1.05664e-05	5.28322e-06	2.30286e-05	0	1.15143e-05	2.17941	0.338338	0.335753	0.47398	4.24422e-05	0.000119667	8.10547e-05	3.78378e-05	3.02189e-05	3.40284e-05	0.41982	-0.376937	0.17463	0.757882	0.0651809	-1.18588	0.095654	1.0193	0.338373	-0.470604	0.102268	0.99026	XP_013995916	PREDICTED:uroporphyrinogendecarboxylase
1.95512e-05	0	9.77558e-06	2.26596e-05	0	1.13298e-05	1.15899	0.0640793	0.463378	0.334065	2.45376e-05	4.0326e-05	3.24318e-05	0	0	0	0	#NUM!	0.027227	1.565	0.30142	-0.520828	0.106574	0.972348	#DIV/0!	#DIV/0!	0.211325	0.675049	XP_014032560	PREDICTED:splicingfactor,proline-andglutamine-richisoformX2
0	7.51334e-05	3.75667e-05	0	2.26506e-05	1.13253e-05	0.301472	-0.520753	0.286242	0.543266	0	0	0	0	0	0	#DIV/0!	#DIV/0!	#DIV/0!	#DIV/0!	#DIV/0!	#DIV/0!	0.211325	0.675049	#DIV/0!	#DIV/0!	0.211325	0.675049	XP_013992942	PREDICTED:uncharacterizedproteinLOC106567761
0	1.97069e-05	9.85344e-06	0	2.25169e-05	1.12585e-05	1.14259	0.0578912	0.466871	0.330803	0.000389863	0.000677897	0.00053388	0.000621091	0.00063618	0.000628636	1.17748	0.0709552	0.289327	0.538612	0.0184563	-1.73386	0.0341055	1.46718	0.0179094	-1.74692	0.000240767	3.6184	XP_013987064	PREDICTED:eukaryotictranslationinitiationfactor6isoformX1
0	0	0	2.25154e-05	0	1.12577e-05	#DIV/0!	#DIV/0!	0.211325	0.675049	1.79667e-05	2.93485e-05	2.36576e-05	6.28734e-06	6.07327e-06	6.18031e-06	0.26124	-0.58296	0.0458538	1.33862	0	#NUM!	0.0266416	1.57444	1.82154	0.260439	0.348087	0.458312	NP_001133595	MACROdomain-containingprotein1
0	0	0	2.24257e-05	0	1.12129e-05	#DIV/0!	#DIV/0!	0.211325	0.675049	0.000165795	0.000214993	0.000190394	9.31253e-05	0.000134376	0.000113751	0.59745	-0.223699	0.0698061	1.15611	0	#NUM!	0.00814299	2.08922	0.0985739	-1.00624	0.0243138	1.61415	XP_013983351	PREDICTED:D-dopachromedecarboxylase-A-like
0	1.46474e-05	7.32372e-06	0	2.22219e-05	1.11109e-05	1.51712	0.181019	0.401359	0.396467	9.42023e-05	0.000127271	0.000110736	6.01654e-05	7.09312e-05	6.55483e-05	0.59193	-0.227729	0.0608184	1.21597	0.0661365	-1.17956	0.014622	1.83499	0.169508	-0.770811	0.0238901	1.62178	XP_013996736	PREDICTED:poly(U)-specificendoribonuclease-C-likeisoformX2
0	0	0	0	2.20507e-05	1.10254e-05	#DIV/0!	#DIV/0!	0.211325	0.675049	0	3.13382e-05	1.56691e-05	0	2.42581e-05	1.2129e-05	0.774074	-0.111218	0.437334	0.359187	0	#NUM!	0.211325	0.675049	0.909004	-0.041434	0.476221	0.322192	XP_013979331	PREDICTED:nucleosomeassemblyprotein1-like4isoformX5
0	5.67845e-07	2.83923e-07	0	2.19464e-05	1.09732e-05	38.6485	1.58713	0.216434	0.664675	6.15567e-05	2.09129e-05	4.12348e-05	3.36649e-05	8.89812e-06	2.12815e-05	0.516105	-0.287262	0.245007	0.610821	0.0068855	-2.16206	0.0907443	1.04218	0.515621	-0.287669	0.298423	0.525168	XP_014017600	PREDICTED:echinodermmicrotubule-associatedprotein-like1isoformX5
4.08803e-05	1.53474e-05	2.81139e-05	0	2.18958e-05	1.09479e-05	0.389414	-0.409589	0.207383	0.683227	0.000480212	0.000303178	0.000391695	3.80706e-05	9.42735e-06	2.3749e-05	0.0606314	-1.2173	0.0272865	1.56405	0.0717749	-1.14403	0.0277572	1.55662	0.460985	-0.336314	0.275634	0.559668	XP_014003044	PREDICTED:ubiquitin-likemodifier-activatingenzyme1
1.74394e-05	1.03797e-05	1.39096e-05	1.75992e-05	4.23132e-06	1.09153e-05	0.784731	-0.105279	0.365136	0.437546	5.43755e-05	4.20736e-05	4.82246e-05	3.91249e-05	4.70326e-05	4.30787e-05	0.893294	-0.0490055	0.277246	0.557135	0.288433	-0.539955	0.0200782	1.69728	0.253379	-0.596229	0.0268246	1.57147	XP_014010328	PREDICTED:spectrinbetachain,non-erythrocytic1isoformX2
0	5.62246e-06	2.81123e-06	0	2.17997e-05	1.08998e-05	3.87725	0.588524	0.273507	0.563031	0	3.80932e-05	1.90466e-05	2.22156e-06	2.06738e-05	1.14477e-05	0.601034	-0.221101	0.376957	0.423708	0.147597	-0.830922	0.243928	0.612739	0.952145	-0.021297	0.486442	0.312969	XP_014003060	PREDICTED:secretagogin-likeisoformX1
0	2.40664e-05	1.20332e-05	0	2.17263e-05	1.08632e-05	0.902766	-0.0444249	0.474516	0.323749	0	0	0	5.03831e-06	0	2.51915e-06	#DIV/0!	#DIV/0!	0.211325	0.675049	#DIV/0!	#DIV/0!	0.211325	0.675049	4.31222	0.634701	0.266167	0.574845	XP_014050238	PREDICTED:C-typelectindomainfamily4memberM-like
0	2.71788e-05	1.35894e-05	4.81165e-06	1.68995e-05	1.08556e-05	0.798828	-0.0975466	0.435555	0.360957	2.57612e-05	2.21518e-05	2.39565e-05	3.26106e-05	6.78633e-06	1.96985e-05	0.822261	-0.0849905	0.387493	0.411736	0.567252	-0.246224	0.264221	0.578032	0.551087	-0.25878	0.299171	0.524081	XP_013994291	PREDICTED:alpha-adducin-likeisoformX15
0	0	0	0	2.15372e-05	1.07686e-05	#DIV/0!	#DIV/0!	0.211325	0.675049	6.28122e-06	3.07471e-05	1.85142e-05	1.58386e-05	3.0994e-05	2.34163e-05	1.26478	0.102014	0.382906	0.416908	0	#NUM!	0.13467	0.870728	0.459876	-0.337359	0.219074	0.659409	XP_014011631	PREDICTED:GMPreductase2-like
0	1.40613e-06	7.03066e-07	1.00477e-05	1.14806e-05	1.07642e-05	15.3103	1.18499	0.00490392	2.30946	2.48435e-05	4.56985e-05	3.5271e-05	3.79367e-06	9.98549e-06	6.88958e-06	0.195333	-0.709225	0.0604167	1.21884	0.0199333	-1.70042	0.0402608	1.39512	1.56239	0.193789	0.173507	0.760683	XP_014059870	PREDICTED:adenylosuccinatelyase-likeisoformX3
0	1.23112e-05	6.15558e-06	0	2.1459e-05	1.07295e-05	1.74305	0.24131	0.373521	0.427685	5.72438e-05	0.000123403	9.03233e-05	8.50451e-05	0.000104572	9.48085e-05	1.04966	0.0210474	0.454216	0.342737	0.0681505	-1.16653	0.0647441	1.1888	0.11317	-0.946268	0.0142512	1.84615	XP_013997943	PREDICTED:septin-7isoformX2
3.16998e-06	9.99906e-06	6.58452e-06	0	2.14378e-05	1.07189e-05	1.62789	0.211626	0.374242	0.426848	6.03664e-06	1.69032e-05	1.14699e-05	0	4.25734e-06	2.12867e-06	0.185587	-0.731453	0.125284	0.902103	0.574068	-0.241037	0.262997	0.58005	5.03549	0.702042	0.257088	0.589919	XP_014017123	PREDICTED:rhoGTPase-activatingprotein25-like
1.41595e-05	1.67203e-05	1.54399e-05	0	2.13758e-05	1.06879e-05	0.692227	-0.159752	0.351012	0.454679	0.000199975	0.000104773	0.000152374	0.000140482	9.61935e-05	0.000118338	0.776628	-0.109787	0.291639	0.535155	0.101329	-0.994265	0.0513221	1.2897	0.0903171	-1.04423	0.0242073	1.61605	NP_001135164	adenosinekinasea
0	2.34265e-05	1.17132e-05	0	2.13693e-05	1.06847e-05	0.912187	-0.0399161	0.477087	0.321403	7.68959e-06	4.28586e-05	2.52741e-05	0	8.88404e-06	4.44202e-06	0.175754	-0.755095	0.184777	0.733351	0.463448	-0.333999	0.293365	0.532592	2.40536	0.38118	0.321787	0.492432	NP_001135345	DNA-directedRNApolymeraseIIsubunitRPB3
0	0	0	2.13584e-05	0	1.06792e-05	#DIV/0!	#DIV/0!	0.211325	0.675049	0.000225583	0.000277522	0.000251552	8.45839e-05	0.000293088	0.000188836	0.750684	-0.124543	0.309229	0.50972	0	#NUM!	0.00524518	2.28024	0.0565529	-1.24755	0.115616	0.936982	XP_014059978	PREDICTED:eukaryotictranslationinitiationfactor1isoformX1
1.79005e-05	8.42342e-06	1.31619e-05	2.10294e-05	0	1.05147e-05	0.798873	-0.097522	0.419897	0.376858	7.67506e-05	0.000164342	0.000120546	9.59563e-05	0.000156325	0.000126141	1.04641	0.0197023	0.462915	0.334499	0.109186	-0.961833	0.0675105	1.17063	0.0833571	-1.07906	0.0343214	1.46443	XP_014059366	PREDICTED:proteasomeactivatorcomplexsubunit3-like
0	4.69638e-06	2.34819e-06	0	2.09553e-05	1.04776e-05	4.462	0.64953	0.264013	0.578375	0.000217496	0.000150894	0.000184195	0.000129044	8.4385e-06	6.8741e-05	0.373197	-0.428062	0.117864	0.928619	0.0127484	-1.89454	0.0160444	1.79468	0.152422	-0.816953	0.220802	0.655997	XP_014069007	PREDICTED:latexinisoformX1
2.2626e-05	0	1.1313e-05	0	2.0952e-05	1.0476e-05	0.926013	-0.0333828	0.480821	0.318017	0.000131956	0.000195994	0.000163975	3.19298e-05	3.61712e-06	1.77735e-05	0.108391	-0.965005	0.0264179	1.5781	0.0689924	-1.1612	0.0230438	1.63745	0.589418	-0.229577	0.359409	0.444411	XP_014049371	PREDICTED:transcriptionelongationfactorBpolypeptide2
0	0	0	2.09001e-05	0	1.045e-05	#DIV/0!	#DIV/0!	0.211325	0.675049	4.42488e-06	7.02135e-06	5.72312e-06	0	1.51409e-05	7.57043e-06	1.32278	0.121488	0.416172	0.380727	0	#NUM!	0.0238988	1.62162	1.38038	0.139998	0.422067	0.374619	XP_014028225	PREDICTED:transducin-likeenhancerprotein4
1.42469e-05	0.000174779	9.45127e-05	0	2.08966e-05	1.04483e-05	0.110549	-0.956445	0.204045	0.690274	5.00716e-06	5.06e-06	5.03358e-06	0	0	0	0	#NUM!	1.37708e-05	4.86104	18.7764	1.27361	0.190469	0.720177	#DIV/0!	#DIV/0!	0.211325	0.675049	NP_001133888	noggin-1
0	2.24502e-06	1.12251e-06	0	2.08689e-05	1.04344e-05	9.29562	0.968279	0.234265	0.630293	4.6743e-05	5.87925e-05	5.27677e-05	5.27968e-05	4.07959e-05	4.67964e-05	0.886837	-0.0521561	0.277623	0.556545	0.0212727	-1.67218	0.00689521	2.16145	0.222975	-0.651744	0.0471645	1.32639	XP_014059009	PREDICTED:2-amino-3-ketobutyratecoenzymeAligase,mitochondrial
0	2.85713e-06	1.42857e-06	0	2.07939e-05	1.03969e-05	7.27788	0.862005	0.241409	0.617246	0.000186709	0.000166025	0.000176367	5.57135e-05	6.0688e-05	5.82008e-05	0.329998	-0.481488	0.00400275	2.39764	0.00809998	-2.09152	0.00177129	2.75171	0.178639	-0.748023	0.023273	1.63315	NP_001134971	Thioredoxindomain-containingprotein17
2.18002e-05	8.12218e-05	5.1511e-05	2.07756e-05	0	1.03878e-05	0.201662	-0.695377	0.160701	0.793981	0.000178803	0.000248281	0.000213542	6.03675e-06	5.28232e-06	5.65953e-06	0.0265031	-1.5767	0.013405	1.87273	0.241222	-0.617584	0.0355966	1.44859	1.83545	0.263742	0.346902	0.459793	XP_014011483	PREDICTED:RNA-bindingprotein4B-likeisoformX2
0	4.08499e-06	2.0425e-06	0	2.0727e-05	1.03635e-05	5.07395	0.705346	0.256686	0.590598	7.9793e-05	9.11085e-05	8.54507e-05	0.000111847	0.000142811	0.000127329	1.49009	0.173212	0.0631252	1.1998	0.0239026	-1.62155	0.00258033	2.58832	0.0813917	-1.08942	0.0122227	1.91283	NP_001133255	alpha-aminoadipicsemialdehydedehydrogenase
0	0	0	0	2.05559e-05	1.02779e-05	#DIV/0!	#DIV/0!	0.211325	0.675049	0	3.06658e-05	1.53329e-05	0	0	0	0	#NUM!	0.211325	0.675049	0	#NUM!	0.211325	0.675049	#DIV/0!	#DIV/0!	0.211325	0.675049	NP_001134366	Peptidemethioninesulfoxidereductase
0	0.000585443	0.000292722	0	2.05396e-05	1.02698e-05	0.0350838	-1.45489	0.218314	0.660918	0	4.06948e-05	2.03474e-05	0	6.39043e-06	3.19521e-06	0.157033	-0.804009	0.246293	0.608549	14.3862	1.15795	0.225636	0.646591	3.21412	0.507062	0.289135	0.538899	XP_014057688	PREDICTED:CKLF-likeMARVELtransmembranedomain-containingprotein7
0	2.04013e-05	1.02007e-05	0	2.04711e-05	1.02356e-05	1.00342	0.0014827	0.499146	0.301772	4.4058e-05	5.48697e-05	4.94639e-05	2.84948e-05	2.71567e-05	2.78258e-05	0.562547	-0.249841	0.0289602	1.5382	0.206225	-0.685659	0.0383231	1.41654	0.367845	-0.434336	0.114251	0.942139	XP_014007147	PREDICTED:actin-relatedprotein3isoformX1
1.2069e-05	6.16931e-05	3.6881e-05	0	2.02967e-05	1.01483e-05	0.275164	-0.560408	0.21186	0.67395	1.62418e-05	0.00010429	6.02661e-05	0	0	0	0	#NUM!	0.152246	0.817455	0.61197	-0.21327	0.344506	0.462804	#DIV/0!	#DIV/0!	0.211325	0.675049	ACI33273	Interleukinenhancer-bindingfactor2homolog
0	7.13065e-06	3.56533e-06	1.45946e-05	5.68946e-06	1.0142e-05	2.84463	0.454026	0.184056	0.73505	5.80312e-05	5.47714e-05	5.64013e-05	7.11293e-06	5.40785e-05	3.05957e-05	0.542465	-0.265628	0.193669	0.712941	0.0632135	-1.19919	0.00273001	2.56384	0.331485	-0.479536	0.241145	0.617721	XP_014002235	PREDICTED:citratesynthase,mitochondrial-like
0	0	0	2.02451e-05	0	1.01226e-05	#DIV/0!	#DIV/0!	0.211325	0.675049	4.39959e-05	3.24305e-06	2.36195e-05	5.64229e-05	0	2.82115e-05	1.19441	0.0771552	0.45355	0.343375	0	#NUM!	0.183042	0.73745	0.35881	-0.445135	0.303748	0.517486	ACI69471	Aldosereductase
9.40103e-06	2.31247e-06	5.85675e-06	2.00946e-05	0	1.00473e-05	1.71551	0.234392	0.366023	0.436491	5.48919e-06	5.17045e-06	5.32982e-06	4.54041e-06	2.32719e-06	3.4338e-06	0.644261	-0.190938	0.116	0.935543	1.09886	0.0409437	0.447778	0.348937	2.926	0.466274	0.290057	0.537517	XP_013982595	PREDICTED:nucleobindin-2-likeisoformX2
0	2.99548e-06	1.49774e-06	0	2.00196e-05	1.00098e-05	6.68326	0.824988	0.244434	0.611838	1.75154e-06	1.13624e-05	6.55699e-06	0	4.32258e-06	2.16129e-06	0.329616	-0.481992	0.245959	0.609138	0.228419	-0.641268	0.210341	0.677076	4.6314	0.665712	0.261765	0.582088	NP_001135209	pseudouridylatesynthase7homolog
0	1.03343e-05	5.16715e-06	0	1.99087e-05	9.95436e-06	1.92647	0.284763	0.355527	0.449127	0	0	0	0	0	0	#DIV/0!	#DIV/0!	#DIV/0!	#DIV/0!	#DIV/0!	#DIV/0!	0.211325	0.675049	#DIV/0!	#DIV/0!	0.211325	0.675049	XP_013994668	PREDICTED:ATP-bindingcassettesub-familyFmember2-like
2.94368e-05	1.94614e-05	2.44491e-05	3.31511e-06	1.65898e-05	9.95245e-06	0.407068	-0.390333	0.111457	0.952892	6.31938e-05	0.000113605	8.83996e-05	1.87795e-05	2.20679e-05	2.04237e-05	0.231038	-0.636316	0.0573945	1.24113	0.276575	-0.558188	0.0652778	1.18523	0.487299	-0.312204	0.132678	0.8772	XP_014027366	PREDICTED:U5smallnuclearribonucleoprotein200kDahelicase
0	7.85475e-06	3.92738e-06	0	1.98484e-05	9.9242e-06	2.52693	0.402593	0.315387	0.501156	0	5.51535e-05	2.75767e-05	0	0	0	0	#NUM!	0.211325	0.675049	0.142416	-0.84644	0.242643	0.615032	#DIV/0!	#DIV/0!	0.211325	0.675049	NP_001134304	ExosomecomplexexonucleaseRRP41
0.000142926	9.29913e-05	0.000117959	0	1.98028e-05	9.90138e-06	0.0839393	-1.07603	0.0282951	1.54829	0.000465083	0.00132207	0.000893577	0	2.52081e-06	1.26041e-06	0.00141052	-2.85062	0.0863665	1.06365	0.132007	-0.879402	0.106249	0.973677	7.8557	0.895185	0.238951	0.621691	XP_014027979	PREDICTED:histoneH1-like
1.28552e-05	3.89174e-05	2.58863e-05	0	1.9718e-05	9.859e-06	0.380858	-0.419237	0.215048	0.667464	4.26163e-05	0.00011405	7.83331e-05	0	0	0	0	#NUM!	0.0797874	1.09807	0.330464	-0.480875	0.150872	0.821393	#DIV/0!	#DIV/0!	0.211325	0.675049	XP_013996544	PREDICTED:eukaryotictranslationinitiationfactor3subunitF-like
0	0	0	0	1.95093e-05	9.75467e-06	#DIV/0!	#DIV/0!	0.211325	0.675049	5.88702e-05	0.000115487	8.71788e-05	3.32761e-05	6.26195e-06	1.9769e-05	0.226764	-0.644425	0.0823185	1.0845	0	#NUM!	0.0456206	1.34084	0.493432	-0.306773	0.304424	0.516521	XP_014071185	PREDICTED:actin-likeprotein6BisoformX1
0	4.25425e-06	2.12712e-06	0	1.94979e-05	9.74896e-06	4.58317	0.661166	0.262386	0.581059	1.67824e-05	7.14543e-05	4.41183e-05	0	0	0	0	#NUM!	0.123945	0.90677	0.0482141	-1.31683	0.132662	0.877254	#DIV/0!	#DIV/0!	0.211325	0.675049	XP_014027518	PREDICTED:osteoclast-stimulatingfactor1isoformX1
0	0	0	1.94763e-05	0	9.73813e-06	#DIV/0!	#DIV/0!	0.211325	0.675049	0	3.51626e-06	1.75813e-06	0	0	0	0	#NUM!	0.211325	0.675049	0	#NUM!	0.211325	0.675049	#DIV/0!	#DIV/0!	0.211325	0.675049	XP_013981125	PREDICTED:testin-likeisoformX2
0.00106633	0.000211376	0.000638851	1.9456e-05	0	9.72798e-06	0.0152273	-1.81738	0.139518	0.85537	0.000248208	6.23274e-05	0.000155268	1.47163e-05	4.10232e-07	7.56327e-06	0.0487112	-1.31237	0.126965	0.896317	4.11452	0.614319	0.192078	0.716522	1.28621	0.109313	0.43712	0.3594	XP_013985663	PREDICTED:myosinheavychain,fastskeletalmuscle-likeisoformX5
0	3.25036e-05	1.62518e-05	5.05946e-06	1.41723e-05	9.61588e-06	0.591681	-0.227912	0.366076	0.436429	1.44421e-05	8.11135e-05	4.77778e-05	1.07652e-05	3.44651e-05	2.26152e-05	0.47334	-0.324827	0.275353	0.56011	0.340154	-0.468325	0.242408	0.615453	0.425197	-0.37141	0.206779	0.684493	XP_013982520	PREDICTED:COP9signalosomecomplexsubunit4isoformX2
0	2.1783e-05	1.08915e-05	1.91869e-05	0	9.59347e-06	0.880822	-0.055112	0.468444	0.329342	4.65885e-05	5.70562e-05	5.18224e-05	6.2924e-05	1.36012e-05	3.82626e-05	0.738341	-0.131743	0.322259	0.491795	0.21017	-0.677429	0.0385998	1.41342	0.250727	-0.600798	0.195927	0.707905	NP_001133221	26Sproteasomenon-ATPaseregulatorysubunit7like1
0	4.40914e-06	2.20457e-06	0	1.91246e-05	9.56231e-06	4.3375	0.637239	0.265792	0.575458	6.59197e-05	0.000148378	0.000107149	7.38484e-05	4.9956e-05	6.19022e-05	0.57772	-0.238282	0.201194	0.696385	0.0205748	-1.68666	0.0630769	1.20013	0.154475	-0.811143	0.0379365	1.42094	XP_014070043	PREDICTED:importinsubunitalpha-3isoformX2
2.61305e-05	1.49872e-05	2.05589e-05	1.26246e-05	6.46051e-06	9.54254e-06	0.464157	-0.333335	0.112872	0.947414	0.000133158	0.000197649	0.000165404	6.01698e-05	8.6305e-05	7.32374e-05	0.44278	-0.353812	0.0589203	1.22973	0.124295	-0.905546	0.0237183	1.62492	0.130296	-0.885069	0.020837	1.68116	XP_013986540	PREDICTED:puromycin-sensitiveaminopeptidase-likeisoformX2
0	1.13594e-05	5.67972e-06	0	1.90708e-05	9.53542e-06	1.67885	0.225012	0.380723	0.419391	2.49268e-05	5.66552e-05	4.0791e-05	1.89855e-06	1.08281e-06	1.49068e-06	0.0365443	-1.43718	0.0658093	1.18171	0.13924	-0.856237	0.0862863	1.06406	6.3967	0.805956	0.24401	0.612592	ACI34208	RNA-bindingprotein4B
0	3.16437e-05	1.58219e-05	0	1.90545e-05	9.52727e-06	0.602159	-0.220289	0.382855	0.416965	0.000588051	0.000640732	0.000614391	0.000593791	0.0008419	0.000717846	1.16839	0.0675861	0.25017	0.601765	0.0257521	-1.58919	0.00131241	2.88193	0.013272	-1.87706	0.0147482	1.83126	XP_014048454	PREDICTED:hemoglobinsubunitbeta-1-like
1.54067e-05	1.72277e-05	1.63172e-05	8.47939e-06	1.05348e-05	9.50712e-06	0.582644	-0.234597	0.0191636	1.71752	0.000132852	0.000177137	0.000154995	2.6338e-06	1.39445e-05	8.28915e-06	0.0534802	-1.27181	0.0117084	1.9315	0.105276	-0.977671	0.0122991	1.91013	1.14694	0.059539	0.425911	0.370682	XP_014032605	PREDICTED:cytosolicnon-specificdipeptidase-like
0	2.18866e-05	1.09433e-05	0	1.89812e-05	9.49059e-06	0.86725	-0.0618557	0.464631	0.332891	1.70096e-06	4.57458e-06	3.13777e-06	0	0	0	0	#NUM!	0.0803147	1.0952	3.48761	0.542528	0.276369	0.55851	#DIV/0!	#DIV/0!	0.211325	0.675049	XP_014053852	PREDICTED:dedicatorofcytokinesisprotein2-like
0	1.07033e-05	5.35167e-06	9.39156e-06	9.4958e-06	9.44368e-06	1.76462	0.246652	0.262206	0.581357	0.000126001	0.000196259	0.00016113	0.00012397	0.000177875	0.000150922	0.93665	-0.0284225	0.419554	0.377212	0.0332134	-1.47869	0.024147	1.61714	0.0625731	-1.20361	0.0172144	1.76411	NP_001133677	probableaminopeptidaseNPEPL1
0.000195691	0.000318619	0.000257155	0	1.84628e-05	9.2314e-06	0.0358982	-1.44493	0.0287414	1.54149	0.000162963	0.000426354	0.000294658	9.34855e-05	0.000130049	0.000111767	0.379311	-0.421004	0.15138	0.819932	0.872721	-0.0591244	0.410246	0.386956	0.0825948	-1.08305	0.0188281	1.72519	NP_001134028	Nucleolarprotein5A
0	2.40409e-05	1.20205e-05	0	1.82378e-05	9.11892e-06	0.758616	-0.119978	0.432629	0.363885	0.000140287	0.000393945	0.000267116	4.18197e-05	4.27094e-05	4.22645e-05	0.158226	-0.800723	0.109128	0.962063	0.0450009	-1.34678	0.0915916	1.03814	0.215758	-0.666033	0.0340997	1.46725	XP_014067099	PREDICTED:enhancerofrudimentaryhomolog
0	1.17765e-05	5.88825e-06	1.81106e-05	0	9.05529e-06	1.53786	0.186916	0.398494	0.399578	2.00171e-05	8.11041e-05	5.05606e-05	0	8.96573e-07	4.48287e-07	0.00886632	-2.05226	0.121293	0.916166	0.116459	-0.933826	0.143737	0.84243	20.1998	1.30535	0.221326	0.654968	XP_014033006	PREDICTED:adenylatekinase2,mitochondrialisoformX2
0	6.00514e-06	3.00257e-06	1.29636e-05	4.97791e-06	8.97074e-06	2.98769	0.475335	0.177345	0.751181	6.51064e-05	9.85785e-05	8.18425e-05	2.09048e-05	4.11706e-05	3.10377e-05	0.379237	-0.421089	0.0608951	1.21542	0.0366872	-1.43549	0.0217501	1.66254	0.289027	-0.539062	0.089997	1.04577	XP_014008328	PREDICTED:leukotrieneA-4hydrolase-like
0	8.93336e-06	4.46668e-06	1.79361e-05	0	8.96804e-06	2.00777	0.302713	0.348608	0.457662	5.16375e-05	7.70991e-05	6.43683e-05	4.52591e-05	5.84693e-05	5.18642e-05	0.805742	-0.0938041	0.237613	0.62413	0.0693925	-1.15869	0.0235841	1.62738	0.172914	-0.76217	0.0306425	1.51368	XP_014038021	PREDICTED:aspartateaminotransferase,cytoplasmic-likeisoformX2
4.16355e-06	3.30854e-06	3.73604e-06	0	1.78254e-05	8.91271e-06	2.3856	0.377598	0.310233	0.508312	1.79106e-05	2.44186e-05	2.11646e-05	5.71038e-07	3.89472e-06	2.23288e-06	0.105501	-0.976745	0.0176442	1.7534	0.176523	-0.753198	0.0168395	1.77367	3.99158	0.601144	0.268982	0.570276	NP_001135121	SUMO-activatingenzymesubunit2
2.18769e-05	0	1.09385e-05	0	1.78254e-05	8.91271e-06	0.814805	-0.0889464	0.4495	0.347271	1.22237e-05	6.99062e-05	4.10649e-05	1.73161e-05	5.02498e-05	3.37829e-05	0.822672	-0.0847735	0.423394	0.373255	0.26637	-0.574515	0.215866	0.665816	0.263823	-0.578688	0.157698	0.802174	NP_001139849	U2smallnuclearribonucleoproteinB
0	0	0	0	1.77553e-05	8.87766e-06	#DIV/0!	#DIV/0!	0.211325	0.675049	8.07092e-05	0	4.03546e-05	7.30445e-05	8.82517e-05	8.06481e-05	1.99849	0.300701	0.214973	0.667616	0	#NUM!	0.211325	0.675049	0.110079	-0.958296	0.0127569	1.89425	XP_014017670	PREDICTED:14-3-3proteinepsilon-likeisoformX3
0	2.28174e-06	1.14087e-06	1.11541e-05	6.30989e-06	8.73199e-06	7.65379	0.883876	0.0525691	1.27927	7.99838e-05	0.00012711	0.000103547	6.33984e-05	8.83678e-05	7.58831e-05	0.732838	-0.134992	0.204259	0.689819	0.0110179	-1.9579	0.0245927	1.60919	0.115072	-0.939032	0.017023	1.76896	XP_014067517	PREDICTED:nuclearcap-bindingproteinsubunit1-likeisoformX2
0	0	0	1.72639e-05	0	8.63193e-06	#DIV/0!	#DIV/0!	0.211325	0.675049	0	0	0	0	2.78443e-07	1.39221e-07	#DIV/0!	#DIV/0!	0.211325	0.675049	#DIV/0!	#DIV/0!	#DIV/0!	#DIV/0!	62.0014	1.7924	0.214479	0.668615	XP_014025413	PREDICTED:Golgiapparatusprotein1-like
8.73082e-06	1.62351e-06	5.17716e-06	1.72514e-05	0	8.62572e-06	1.66611	0.221703	0.373555	0.427646	3.10812e-06	6.95638e-06	5.03225e-06	3.6206e-06	4.62661e-06	4.1236e-06	0.819435	-0.0864856	0.346289	0.460561	1.0288	0.0123294	0.487326	0.31218	2.09179	0.320518	0.327139	0.485268	ACN60179	ATP-dependentRNAhelicaseDDX18,partial
0	4.38023e-06	2.19012e-06	0	1.72451e-05	8.62255e-06	3.93703	0.595168	0.272389	0.56481	6.73205e-05	0.000164758	0.000116039	0.000100044	0.000133178	0.000116611	1.00493	0.00213423	0.496073	0.304455	0.018874	-1.72414	0.072349	1.14057	0.073943	-1.1311	0.0143168	1.84415	sp|B5X4Y9	|PTER_SALSARecName:Full=Phosphotriesterase-relatedprotein
0	2.74096e-06	1.37048e-06	3.18666e-06	1.38495e-05	8.5181e-06	6.21541	0.79347	0.161843	0.790905	1.00928e-05	1.93365e-05	1.47146e-05	1.60396e-06	9.60128e-06	5.60262e-06	0.380752	-0.419358	0.137234	0.862538	0.0931374	-1.03088	0.0547454	1.26165	1.52038	0.181952	0.352238	0.453164	XP_013994194	PREDICTED:superkillerviralicidicactivity2-like2isoformX1
6.57837e-05	2.02704e-05	4.30271e-05	0	1.69142e-05	8.45709e-06	0.196553	-0.706521	0.145234	0.837932	0.000297607	0.00040918	0.000353394	0.000115119	0.000137429	0.000126274	0.357318	-0.446945	0.0286979	1.54215	0.121754	-0.914517	0.0178397	1.74861	0.0669741	-1.17409	0.00691244	2.16037	NP_001133896	peptidyl-prolylcis-transisomeraseFKBP4
0	8.70393e-06	4.35196e-06	0	1.68522e-05	8.42612e-06	1.93616	0.286942	0.354671	0.450174	3.16628e-05	3.09788e-05	3.13208e-05	0	6.88742e-05	3.44371e-05	1.0995	0.0411937	0.468073	0.329686	0.138948	-0.857148	0.0126072	1.89938	0.244681	-0.611399	0.269748	0.569043	XP_013996229	PREDICTED:peroxiredoxin-6
0	0	0	1.67319e-05	0	8.36594e-06	#DIV/0!	#DIV/0!	0.211325	0.675049	0	3.10706e-05	1.55353e-05	0	3.4798e-05	1.7399e-05	1.11997	0.0492051	0.471796	0.326246	0	#NUM!	0.211325	0.675049	0.480829	-0.318009	0.342947	0.464773	NP_001133912	septin-2
0	2.31901e-05	1.15951e-05	0	1.66175e-05	8.30875e-06	0.716577	-0.144737	0.419608	0.377157	0.000129778	0.000277626	0.000203702	3.69791e-05	0.000109108	7.30436e-05	0.358581	-0.445413	0.126552	0.897731	0.0569217	-1.24472	0.0620493	1.20726	0.113751	-0.944047	0.111185	0.953952	NP_001133504	polypyrimidinetract-bindingprotein2
1.37253e-05	1.25929e-05	1.31591e-05	1.65753e-05	0	8.28763e-06	0.629801	-0.200796	0.308477	0.510777	0	3.11027e-06	1.55514e-06	0	0	0	0	#NUM!	0.211325	0.675049	8.46171	0.927458	0.00987046	2.00566	#DIV/0!	#DIV/0!	0.211325	0.675049	XP_013990161	PREDICTED:deoxynucleosidetriphosphatetriphosphohydrolaseSAMHD1isoformX1
3.51706e-05	4.08881e-05	3.80294e-05	0	1.65474e-05	8.2737e-06	0.217561	-0.66242	0.0383588	1.41614	1.08631e-05	2.45075e-05	1.76853e-05	1.86964e-05	4.17032e-05	3.01998e-05	1.70762	0.232391	0.224099	0.64956	2.15034	0.332506	0.0553398	1.25696	0.273965	-0.562305	0.130921	0.88299	XP_014038761	PREDICTED:proto-oncogenec-Rel-like,partial
0	1.46891e-05	7.34454e-06	0	1.6474e-05	8.23702e-06	1.12152	0.0498058	0.471454	0.32656	6.98162e-05	4.60815e-05	5.79488e-05	9.72477e-05	3.55179e-05	6.63828e-05	1.14554	0.059011	0.411257	0.385886	0.126742	-0.89708	0.0341771	1.46626	0.124084	-0.906285	0.105168	0.978115	XP_014065714	PREDICTED:14-3-3proteinbeta/alpha-1-like
0	7.02866e-06	3.51433e-06	0	1.64268e-05	8.21338e-06	2.33711	0.368679	0.325699	0.487184	2.87385e-05	8.92077e-05	5.89731e-05	7.79225e-06	1.70314e-05	1.24118e-05	0.210466	-0.676817	0.133678	0.873941	0.0595921	-1.22481	0.105019	0.978734	0.661738	-0.179314	0.349759	0.456231	XP_014071653	PREDICTED:coatomersubunitepsilon-like
0	4.58567e-06	2.29283e-06	0	1.62998e-05	8.14989e-06	3.55451	0.550779	0.280288	0.552396	5.3582e-06	1.96552e-05	1.25067e-05	0	1.34738e-06	6.73688e-07	0.0538662	-1.26868	0.120557	0.918806	0.183329	-0.73677	0.15335	0.814316	12.0974	1.08269	0.228554	0.641011	XP_014040067	PREDICTED:septin-9-like
0	5.10397e-06	2.55199e-06	0	1.6289e-05	8.14451e-06	3.19144	0.503987	0.289801	0.5379	0	1.57287e-05	7.86434e-06	0	0	0	0	#NUM!	0.211325	0.675049	0.324501	-0.488784	0.293181	0.532865	#DIV/0!	#DIV/0!	0.211325	0.675049	XP_014037540	PREDICTED:GRB2-relatedadapterprotein-like
1.00976e-05	6.36528e-06	8.23145e-06	1.14422e-05	4.69704e-06	8.06961e-06	0.980339	-0.00862357	0.485162	0.314113	5.20161e-06	1.39338e-05	9.56769e-06	1.0799e-05	1.2906e-05	1.18525e-05	1.2388	0.0930028	0.33076	0.480487	0.860339	-0.0653306	0.402416	0.395325	0.680837	-0.166957	0.198203	0.702891	XP_014065247	PREDICTED:up-regulatorofcellproliferation-like
0	0	0	1.60312e-05	0	8.01559e-06	#DIV/0!	#DIV/0!	0.211325	0.675049	0.000105746	5.81787e-05	8.19626e-05	0.000134963	8.74672e-05	0.000111215	1.3569	0.132547	0.237938	0.623536	0	#NUM!	0.0374351	1.42672	0.072073	-1.14223	0.0271159	1.56678	XP_013983772	PREDICTED:versicancoreprotein
1.07625e-05	2.27174e-05	1.674e-05	1.58927e-05	0	7.94637e-06	0.474694	-0.323586	0.2349	0.629117	1.09267e-05	1.66252e-05	1.3776e-05	9.59739e-06	1.4672e-05	1.21347e-05	0.88086	-0.0550931	0.354489	0.450397	1.21516	0.0846326	0.349122	0.457023	0.654847	-0.18386	0.332711	0.477932	XP_013991240	PREDICTED:signaltransducerandactivatoroftranscription6-likeisoformX2
6.4254e-06	3.66341e-06	5.0444e-06	7.57571e-06	8.11623e-06	7.84597e-06	1.55538	0.191837	0.0923745	1.03445	4.06143e-05	1.40851e-05	2.73497e-05	2.58548e-05	2.31673e-05	2.45111e-05	0.89621	-0.0475903	0.425564	0.371035	0.184441	-0.734142	0.118195	0.927403	0.320099	-0.494715	0.00334848	2.47515	XP_014031096	PREDICTED:AP-1complexsubunitgamma-1isoformX4
0	4.68711e-06	2.34355e-06	0	1.54524e-05	7.72622e-06	3.2968	0.518092	0.286796	0.542428	1.19079e-05	6.42784e-05	3.80932e-05	0	1.65597e-06	8.27987e-07	0.0217359	-1.66282	0.145425	0.837362	0.0615217	-1.21097	0.153445	0.814046	9.33133	0.969944	0.234168	0.630472	XP_014045004	PREDICTED:N-alpha-acetyltransferase10-like
0	1.39635e-06	6.98176e-07	1.08463e-05	4.58326e-06	7.71478e-06	11.0499	1.04336	0.0801389	1.09616	7.41276e-05	7.90973e-05	7.66125e-05	5.29967e-05	3.2236e-05	4.26163e-05	0.556259	-0.254723	0.0430213	1.36632	0.00911308	-2.04033	0.000576989	3.23883	0.181029	-0.742253	0.0422303	1.37438	XP_014071439	PREDICTED:nardilysin-like
6.64638e-06	0	3.32319e-06	0	1.54179e-05	7.70894e-06	2.31974	0.365439	0.326734	0.485806	2.53357e-05	3.59115e-05	3.06236e-05	5.73739e-06	5.59102e-06	5.6642e-06	0.184962	-0.732917	0.0210403	1.67695	0.108517	-0.964501	0.0242775	1.6148	1.36099	0.133856	0.407834	0.389517	XP_014020121	PREDICTED:importinsubunitalpha-4-like
0	1.10351e-05	5.51756e-06	0	1.54138e-05	7.70691e-06	1.3968	0.145133	0.419403	0.377368	5.20706e-05	9.41082e-05	7.30894e-05	1.19013e-05	0	5.95065e-06	0.0814161	-1.08929	0.0457793	1.33933	0.0754906	-1.12211	0.0448617	1.34812	1.29514	0.112315	0.436742	0.359776	NP_001133322	Microtubule-associatedproteinRP/EBfamilymember3
2.07369e-05	2.44245e-05	2.25807e-05	0	1.54107e-05	7.70536e-06	0.341236	-0.466945	0.100621	0.997311	6.32422e-06	0	3.16211e-06	0	1.16764e-06	5.83818e-07	0.184629	-0.7337	0.253393	0.596205	7.14102	0.853761	0.016872	1.77283	13.1982	1.12052	0.227016	0.643943	XP_013982771	PREDICTED:lysophosphatidylcholineacyltransferase2-like
0	2.02723e-05	1.01361e-05	0	1.53558e-05	7.67789e-06	0.757477	-0.12063	0.43228	0.364235	3.9689e-06	1.27488e-05	8.35886e-06	0	0	0	0	#NUM!	0.0986028	1.00611	1.21262	0.0837253	0.443479	0.353127	#DIV/0!	#DIV/0!	0.211325	0.675049	ACN12447	40SribosomalproteinS3
0	2.54899e-05	1.27449e-05	0	1.53515e-05	7.67577e-06	0.602261	-0.220215	0.382889	0.416927	4.03402e-05	6.62795e-05	5.33098e-05	5.06488e-05	5.6068e-05	5.33584e-05	1.00091	0.000395855	0.498703	0.302158	0.239073	-0.62147	0.0777055	1.10955	0.143853	-0.842081	0.0151569	1.81939	XP_014019356	PREDICTED:regulatorofchromosomecondensationisoformX1
4.77083e-05	1.90833e-05	3.33958e-05	1.5282e-05	0	7.641e-06	0.228801	-0.640542	0.126667	0.897335	5.9582e-05	0.000237528	0.000148555	5.23993e-06	3.03673e-05	1.78036e-05	0.119845	-0.92138	0.141442	0.849422	0.224804	-0.648196	0.16478	0.783096	0.429182	-0.367358	0.280468	0.552117	XP_013984565	PREDICTED:adenylosuccinatesynthetaseisozyme2-like
0	0.000211158	0.000105579	0	1.51338e-05	7.56688e-06	0.0716703	-1.14466	0.226111	0.645679	0	3.25714e-05	1.62857e-05	0	5.04343e-05	2.52172e-05	1.54842	0.18989	0.397061	0.401143	6.48293	0.811772	0.245592	0.609786	0.300069	-0.52278	0.285824	0.543901	XP_014040150	PREDICTED:voltage-dependentT-typecalciumchannelsubunitalpha-1I-like,partial
0	0	0	0	1.4966e-05	7.48301e-06	#DIV/0!	#DIV/0!	0.211325	0.675049	7.57844e-05	4.34742e-05	5.96293e-05	6.44109e-05	1.5914e-05	4.01624e-05	0.673535	-0.17164	0.286421	0.542994	0	#NUM!	0.0330977	1.4802	0.186319	-0.729744	0.16336	0.786853	XP_014010682	PREDICTED:prostaglandinreductase1-likeisoformX2
0	3.97573e-06	1.98787e-06	0	1.49463e-05	7.47315e-06	3.75938	0.575116	0.275831	0.559357	7.99186e-05	8.67687e-05	8.33437e-05	3.43545e-05	1.9738e-05	2.70462e-05	0.324515	-0.488766	0.00997029	2.00129	0.0238514	-1.62249	0.00118051	2.92793	0.27631	-0.558604	0.101005	0.995656	ACI70172	Platelet-activatingfactoracetylhydrolaseIBsubunitgamma
2.91003e-06	3.75303e-06	3.33153e-06	6.02282e-07	1.40412e-05	7.32176e-06	2.19772	0.341972	0.306745	0.513222	3.44341e-06	6.50756e-06	4.97548e-06	1.7967e-08	4.99217e-07	2.58592e-07	0.0519733	-1.28422	0.0466152	1.33147	0.669589	-0.174191	0.204783	0.688705	28.3139	1.452	0.201853	0.694964	XP_014027212	PREDICTED:translationalactivatorGCN1-like
0	0.00026577	0.000132885	0	1.46315e-05	7.31576e-06	0.0550533	-1.25922	0.222506	0.652659	0	0	0	0	0	0	#DIV/0!	#DIV/0!	#DIV/0!	#DIV/0!	#DIV/0!	#DIV/0!	0.211325	0.675049	#DIV/0!	#DIV/0!	0.211325	0.675049	ACM09043	Transmembrane9superfamilymember2precursor
1.41687e-06	4.74128e-06	3.07908e-06	6.27245e-06	8.16807e-06	7.22026e-06	2.34494	0.370132	0.0814377	1.08917	1.19762e-05	1.04167e-05	1.11965e-05	0	5.47034e-07	2.73517e-07	0.0244288	-1.6121	0.00283706	2.54713	0.275004	-0.560661	0.0237698	1.62398	26.3979	1.42157	0.00978788	2.00931	NP_001133197	isocitratedehydrogenase2-2(NADP+),mitochondrial
3.60807e-06	5.43012e-06	4.51909e-06	1.43913e-05	0	7.19567e-06	1.59228	0.20202	0.373757	0.42741	3.56774e-05	2.06992e-05	2.81883e-05	5.20435e-05	3.87133e-05	4.53784e-05	1.60983	0.20678	0.114273	0.942055	0.160318	-0.795018	0.0441698	1.35487	0.15857	-0.799778	0.0300492	1.52217	XP_014050721	PREDICTED:acidceramidase-like
8.01221e-06	1.96451e-05	1.38286e-05	3.33238e-06	1.10431e-05	7.18775e-06	0.519773	-0.284186	0.220854	0.655895	3.00787e-07	1.42477e-06	8.6278e-07	2.65379e-07	2.99926e-07	2.82652e-07	0.327607	-0.484647	0.205305	0.6876	16.028	1.20488	0.0783605	1.1059	25.4296	1.40534	0.107586	0.968246	XP_014035672	PREDICTED:ribosomalproteinS6kinasealpha-2
1.73215e-05	0	8.66075e-06	1.43523e-05	0	7.17613e-06	0.828581	-0.0816652	0.453534	0.34339	0	0	0	0	0	0	#DIV/0!	#DIV/0!	#DIV/0!	#DIV/0!	#DIV/0!	#DIV/0!	0.211325	0.675049	#DIV/0!	#DIV/0!	0.211325	0.675049	XP_014050981	PREDICTED:arfaptin-1isoformX3
7.28028e-05	2.29592e-05	4.7881e-05	0	1.43482e-05	7.1741e-06	0.149832	-0.824396	0.128533	0.890984	0.000210818	0.000244649	0.000227733	8.36636e-05	5.54014e-05	6.95325e-05	0.305324	-0.515239	0.00943226	2.02538	0.21025	-0.677263	0.01346	1.87096	0.103176	-0.98642	0.0294681	1.53065	XP_014061130	PREDICTED:lowmolecularweightphosphotyrosineproteinphosphataseisoformX1
5.15736e-06	5.77462e-06	5.46599e-06	5.56871e-06	8.77594e-06	7.17233e-06	1.31217	0.117991	0.20288	0.692761	1.26336e-05	3.007e-05	2.13518e-05	1.19075e-05	1.84579e-05	1.51827e-05	0.711073	-0.148086	0.287915	0.540736	0.255997	-0.591766	0.105101	0.978393	0.472401	-0.325689	0.0795961	1.09911	NP_001167174	helicaseMOV-10
7.17379e-06	0	3.58689e-06	1.4275e-05	0	7.13751e-06	1.98989	0.298828	0.35008	0.455832	1.6893e-06	0	8.44648e-07	4.53733e-07	0	2.26867e-07	0.268593	-0.570905	0.276579	0.55818	4.24661	0.628043	0.267166	0.573219	31.4612	1.49778	0.217637	0.662267	XP_014024052	PREDICTED:splicingfactor,arginine/serine-rich19-likeisoformX2
0	0	0	0	1.42665e-05	7.13326e-06	#DIV/0!	#DIV/0!	0.211325	0.675049	8.35638e-06	9.3972e-06	8.87679e-06	4.61772e-06	3.40524e-06	4.01148e-06	0.451907	-0.344951	0.0129617	1.88734	0	#NUM!	0.00170971	2.76708	1.77821	0.249984	0.352672	0.452629	XP_014021640	PREDICTED:proteinDDI1homolog2-likeisoformX2
3.54199e-05	5.11815e-06	2.02691e-05	0	1.41819e-05	7.09096e-06	0.349842	-0.456128	0.256682	0.590605	4.36173e-05	6.35209e-05	5.35691e-05	8.05822e-06	1.65379e-05	1.2298e-05	0.229573	-0.639078	0.0311715	1.50624	0.378372	-0.422081	0.103803	0.98379	0.576593	-0.239131	0.296467	0.528023	NP_001133289	Phenylalanyl-tRNAsynthetasebetachain
4.39325e-06	5.67372e-06	5.03349e-06	1.41529e-05	0	7.07646e-06	1.40588	0.147947	0.400382	0.397525	1.88374e-05	4.2102e-05	3.04697e-05	8.46234e-06	7.38764e-06	7.92499e-06	0.260094	-0.58487	0.0962455	1.01662	0.165196	-0.782	0.0803406	1.09506	0.89293	-0.0491826	0.457878	0.33925	XP_013985117	PREDICTED:uncharacterizedproteinLOC106563789
0	0.000102467	5.12333e-05	1.40602e-05	0	7.03011e-06	0.137218	-0.86259	0.241364	0.617327	1.00295e-05	1.90291e-05	1.45293e-05	2.33181e-06	0	1.16591e-06	0.0802451	-1.09558	0.0513476	1.28948	3.52621	0.547308	0.274739	0.561079	6.02975	0.780299	0.24853	0.604621	XP_014003059	PREDICTED:60SribosomalproteinL10-like
1.39717e-05	9.42948e-06	1.17006e-05	5.19276e-06	8.67406e-06	6.93341e-06	0.592569	-0.227261	0.118816	0.925125	2.05578e-05	3.57082e-05	2.8133e-05	3.9652e-06	9.9988e-06	6.982e-06	0.248178	-0.605236	0.061003	1.21465	0.415903	-0.381008	0.0866543	1.06221	0.99304	-0.00303307	0.495068	0.305335	XP_014036316	PREDICTED:structuralmaintenanceofchromosomesprotein3
0	6.76269e-06	3.38135e-06	1.37936e-05	0	6.89682e-06	2.03967	0.309559	0.346048	0.460864	2.53856e-05	7.26846e-05	4.90351e-05	3.67111e-05	5.42193e-05	4.54652e-05	0.927197	-0.032828	0.450199	0.346596	0.0689576	-1.16142	0.0980864	1.00839	0.151694	-0.819031	0.0371539	1.43	XP_014060163	PREDICTED:proteasomesubunitalphatype-6
0	2.98385e-05	1.49192e-05	1.22098e-05	1.57032e-06	6.89008e-06	0.461825	-0.335522	0.33129	0.479792	8.57399e-07	0	4.287e-07	0	0	0	0	#NUM!	0.211325	0.675049	34.8011	1.54159	0.217014	0.663512	#DIV/0!	#DIV/0!	0.162305	0.789669	XP_014053066	PREDICTED:hypoxiaup-regulatedprotein1
1.05739e-05	1.61202e-05	1.33471e-05	0	1.37677e-05	6.88385e-06	0.515758	-0.287554	0.23782	0.623751	7.07627e-05	9.27162e-05	8.17394e-05	3.46686e-05	4.84705e-05	4.15695e-05	0.508562	-0.293656	0.0451475	1.34537	0.163288	-0.787046	0.013163	1.88065	0.165599	-0.780944	0.0353496	1.45162	XP_014002983	PREDICTED:hostcellfactor1-like
0	1.34461e-05	6.72306e-06	0	1.3756e-05	6.87799e-06	1.02304	0.00989424	0.494305	0.306005	3.14477e-06	8.62174e-06	5.88326e-06	5.23356e-06	1.16707e-05	8.45211e-06	1.43664	0.157347	0.302549	0.519204	1.14274	0.0579493	0.459235	0.337965	0.81376	-0.0895038	0.427487	0.369078	XP_014034555	PREDICTED:vesicle-fusingATPase
0	1.14087e-05	5.70436e-06	0	1.37327e-05	6.86633e-06	1.2037	0.080518	0.454172	0.342779	1.93251e-05	2.41784e-05	2.17517e-05	7.26667e-06	3.94094e-06	5.60381e-06	0.257626	-0.589011	0.0158109	1.80104	0.262248	-0.581287	0.0612096	1.21318	1.2253	0.0882416	0.437316	0.359204	XP_014022082	PREDICTED:mRNAturnoverprotein4homolog
0	0	0	0	1.36622e-05	6.83112e-06	#DIV/0!	#DIV/0!	0.211325	0.675049	1.66491e-05	2.32374e-05	1.99433e-05	0	4.45971e-06	2.22985e-06	0.11181	-0.95152	0.0234555	1.62975	0	#NUM!	0.0131074	1.88248	3.06348	0.486215	0.293766	0.531998	XP_014033242	PREDICTED:nuclearmigrationproteinnudC-like
1.82507e-05	6.56908e-06	1.24099e-05	0	1.35936e-05	6.79681e-06	0.547693	-0.261463	0.297524	0.526478	1.06389e-05	7.26496e-06	8.95191e-06	3.68802e-05	3.65573e-05	3.67188e-05	4.10178	0.612973	0.00185208	2.73234	1.38628	0.141852	0.313427	0.503863	0.185104	-0.732584	0.0239721	1.62029	XP_014017583	PREDICTED:phospholipaseD3
0	5.64864e-06	2.82432e-06	0	1.35775e-05	6.78874e-06	2.40367	0.380875	0.32188	0.492306	1.39399e-05	3.75457e-05	2.57428e-05	2.84926e-06	1.44818e-05	8.66553e-06	0.33662	-0.47286	0.161928	0.790679	0.109713	-0.959742	0.0997836	1.00094	0.783418	-0.106006	0.426579	0.370001	XP_014020180	PREDICTED:lysophosphatidicacidphosphatasetype6isoformX1
0	9.46075e-06	4.73038e-06	0	1.35375e-05	6.76877e-06	1.43092	0.155614	0.414028	0.38297	0	9.98552e-06	4.99276e-06	0	4.33275e-06	2.16638e-06	0.433904	-0.362607	0.327647	0.484594	0.947448	-0.0234448	0.486517	0.312902	3.12447	0.494776	0.291831	0.534869	XP_014004856	PREDICTED:interferon-inducedprotein44-like
0	2.87786e-06	1.43893e-06	0	1.35132e-05	6.75662e-06	4.69559	0.67169	0.260961	0.583424	3.39041e-05	2.19182e-05	2.79111e-05	3.16596e-05	3.9319e-05	3.54893e-05	1.27151	0.104321	0.199119	0.700888	0.0515539	-1.28774	0.0250808	1.60066	0.190385	-0.720368	0.0329603	1.48201	XP_014057867	PREDICTED:ubiquitincarboxyl-terminalhydrolase7-like
0	6.44964e-06	3.22482e-06	0	1.34337e-05	6.71685e-06	2.08286	0.31866	0.342711	0.465072	5.34093e-06	0	2.67047e-06	3.39109e-06	4.87691e-06	4.134e-06	1.54804	0.189783	0.325117	0.48796	1.20759	0.0819181	0.453394	0.343524	1.62478	0.210795	0.369551	0.432326	XP_014035723	PREDICTED:leucine-richrepeat-containingprotein59-like
0	0	0	1.33268e-05	0	6.6634e-06	#DIV/0!	#DIV/0!	0.211325	0.675049	2.72377e-05	3.674e-05	3.19888e-05	8.15266e-06	1.12265e-05	9.6896e-06	0.302906	-0.518693	0.0233319	1.63205	0	#NUM!	0.0106777	1.97152	0.687686	-0.16261	0.35068	0.455088	XP_013999285	PREDICTED:eukaryotictranslationinitiationfactor5-like
0	1.28875e-05	6.44373e-06	2.69496e-06	1.06204e-05	6.65769e-06	1.0332	0.0141864	0.490002	0.309802	3.71342e-05	5.51866e-05	4.61604e-05	0	8.01901e-06	4.00951e-06	0.0868603	-1.06118	0.0253799	1.59551	0.139594	-0.855132	0.0349477	1.45658	1.66048	0.220233	0.342383	0.465488	XP_014000280	PREDICTED:pre-mRNA-processingfactor39isoformX2
4.85457e-05	1.91506e-05	3.38481e-05	1.32023e-05	0	6.60114e-06	0.195022	-0.709916	0.116443	0.933888	7.18227e-05	9.3555e-05	8.26889e-05	1.57202e-05	0	7.86011e-06	0.0950565	-1.02202	0.0153257	1.81458	0.409343	-0.387912	0.0580775	1.23599	0.839828	-0.0758097	0.456797	0.340277	XP_014008111	PREDICTED:60SribosomalproteinL31-like
3.64535e-05	0	1.82267e-05	0	1.31831e-05	6.59157e-06	0.361643	-0.44172	0.304632	0.516224	0	0	0	0	7.9999e-06	3.99995e-06	#DIV/0!	#DIV/0!	0.211325	0.675049	#DIV/0!	#DIV/0!	0.211325	0.675049	1.64791	0.216935	0.384382	0.415237	NP_001133872	Interferon-inducedprotein44
9.08057e-06	1.04241e-05	9.75233e-06	2.71698e-06	1.04436e-05	6.58027e-06	0.674738	-0.170865	0.251741	0.599046	6.87349e-05	9.05723e-05	7.96536e-05	2.91603e-05	2.87715e-05	2.89659e-05	0.363648	-0.439319	0.0217081	1.66338	0.122434	-0.912097	0.0118134	1.92763	0.227173	-0.643643	0.0142924	1.84489	NP_001133628	NMDAreceptor-regulatedprotein1
0	1.06021e-05	5.30104e-06	1.3066e-05	0	6.53298e-06	1.2324	0.0907504	0.448504	0.348233	3.01832e-05	3.50689e-05	3.26261e-05	0	4.16033e-06	2.08017e-06	0.0637578	-1.19547	0.00542701	2.26544	0.162479	-0.789204	0.0213626	1.67035	3.1406	0.497013	0.291333	0.535611	XP_014000101	PREDICTED:RAC-alphaserine/threonine-proteinkinaseisoformX3
0	1.57733e-06	7.88666e-07	0	1.2892e-05	6.446e-06	8.1733	0.912398	0.237762	0.623858	8.88369e-06	1.78111e-05	1.33474e-05	1.2679e-06	3.19811e-06	2.23301e-06	0.167299	-0.776506	0.0676896	1.16948	0.0590877	-1.2285	0.0546605	1.26233	2.88669	0.4604	0.292152	0.534391	XP_014031088	PREDICTED:ubiquitincarboxyl-terminalhydrolase10-likeisoformX2
1.46763e-05	9.68618e-06	1.21812e-05	9.08983e-06	3.50346e-06	6.29665e-06	0.516914	-0.286582	0.128369	0.891541	2.56234e-05	6.96423e-05	4.76329e-05	0	6.56436e-06	3.28218e-06	0.0689058	-1.16174	0.0922274	1.03514	0.255731	-0.592216	0.125315	0.901997	1.91843	0.282947	0.278339	0.555426	XP_014064130	PREDICTED:26Sproteaseregulatorysubunit7
0	5.44866e-06	2.72433e-06	0	1.24894e-05	6.24468e-06	2.29219	0.360251	0.328411	0.483582	6.27758e-05	5.147e-05	5.71229e-05	6.61437e-05	7.33096e-05	6.97267e-05	1.22064	0.0865888	0.100185	0.999198	0.0476924	-1.32155	0.00652343	2.18552	0.0895594	-1.04789	0.00630956	2.2	XP_014069690	PREDICTED:lissencephaly-1homologAisoformX1
0	0	0	0	1.24396e-05	6.21982e-06	#DIV/0!	#DIV/0!	0.211325	0.675049	4.67097e-06	1.62668e-05	1.04689e-05	0	3.92715e-06	1.96357e-06	0.187563	-0.726852	0.149584	0.825114	0	#NUM!	0.106365	0.973201	3.1676	0.500731	0.290512	0.536836	ACN60219	Prefoldinsubunit3,partial
0	1.29502e-05	6.47509e-06	1.23849e-05	0	6.19247e-06	0.956353	-0.0193817	0.48885	0.310824	0	0	0	0	0	0	#DIV/0!	#DIV/0!	#DIV/0!	#DIV/0!	#DIV/0!	#DIV/0!	0.211325	0.675049	#DIV/0!	#DIV/0!	0.211325	0.675049	XP_014011790	PREDICTED:arachidonate12-lipoxygenase,12S-type
4.86062e-06	5.85934e-06	5.35998e-06	1.23498e-05	0	6.1749e-06	1.15204	0.0614668	0.453692	0.343239	9.90014e-06	1.06588e-05	1.02795e-05	4.13387e-05	0	2.06694e-05	2.01074	0.303355	0.332568	0.47812	0.521425	-0.282808	0.00793201	2.10062	0.298747	-0.524697	0.28543	0.5445	XP_014062647	PREDICTED:arrestinredcellisoform1-like
0	5.03871e-06	2.51935e-06	0	1.23378e-05	6.16888e-06	2.4486	0.388917	0.319431	0.495623	3.99707e-05	4.13294e-05	4.065e-05	2.50905e-05	4.08578e-06	1.45881e-05	0.358872	-0.445061	0.0658148	1.18168	0.0619766	-1.20777	0.00232512	2.63356	0.422869	-0.373794	0.280437	0.552165	XP_014004147	PREDICTED:scaffoldattachmentfactorB2-likeisoformX2
0	9.63364e-06	4.81682e-06	0	1.21976e-05	6.09879e-06	1.26614	0.102483	0.442072	0.354507	4.48909e-05	0.000151669	9.82802e-05	6.43625e-06	3.38327e-06	4.90976e-06	0.0499568	-1.30141	0.111274	0.953607	0.0490111	-1.30971	0.111682	0.952017	1.24218	0.0941829	0.433724	0.362787	XP_014030781	PREDICTED:septin-9-likeisoformX8
7.85634e-06	0	3.92817e-06	0	1.21845e-05	6.09227e-06	1.55092	0.190589	0.396725	0.40151	0	3.02421e-05	1.51211e-05	0	2.30341e-05	1.15171e-05	0.761657	-0.118241	0.433558	0.362953	0.259781	-0.585393	0.274042	0.562183	0.528977	-0.276563	0.358788	0.445163	XP_014005346	PREDICTED:inosine-uridinepreferringnucleosidehydrolase-like
3.38975e-05	0.000108448	7.11727e-05	0	1.21578e-05	6.0789e-06	0.0854106	-1.06849	0.113467	0.945132	0	9.17497e-07	4.58748e-07	0	0	0	0	#NUM!	0.211325	0.675049	155.145	2.19074	0.0991406	1.00375	#DIV/0!	#DIV/0!	0.211325	0.675049	XP_014053824	PREDICTED:replicationfactorCsubunit3isoformX1
8.27095e-05	7.56642e-05	7.91868e-05	1.20956e-05	0	6.04782e-06	0.076374	-1.11705	0.00451668	2.34518	6.01892e-05	9.71883e-05	7.86888e-05	7.53616e-06	0	3.76808e-06	0.0478859	-1.31979	0.0290139	1.53739	1.00633	0.00274022	0.490651	0.309227	1.60501	0.205479	0.389674	0.409299	XP_014034225	PREDICTED:probablehistonedeacetylase1-B
0	0	0	0	1.20575e-05	6.02877e-06	#DIV/0!	#DIV/0!	0.211325	0.675049	0	1.55339e-06	7.76693e-07	0	1.70904e-06	8.5452e-07	1.1002	0.0414727	0.476199	0.322212	0	#NUM!	0.211325	0.675049	7.05516	0.848507	0.242476	0.615331	XP_013993386	PREDICTED:activebreakpointclusterregion-relatedprotein-likeisoformX7
4.69918e-05	2.73751e-05	3.71835e-05	1.20472e-05	0	6.02358e-06	0.161996	-0.790495	0.0568285	1.24543	8.14679e-07	4.17691e-07	6.16185e-07	0	8.39295e-08	4.19647e-08	0.0681041	-1.16683	0.0527263	1.27797	60.3446	1.78064	0.0325165	1.4879	143.539	2.15697	0.212675	0.672284	XP_014069378	PREDICTED:mitogen-activatedproteinkinasekinasekinasekinase5-likeisoformX2
0	1.61551e-06	8.07755e-07	1.1923e-05	0	5.96148e-06	7.38031	0.868075	0.240943	0.618086	3.92619e-05	7.78783e-07	2.00204e-05	1.65366e-05	0	8.2683e-06	0.412994	-0.384056	0.31559	0.500876	0.0403466	-1.39419	0.211784	0.674106	0.721004	-0.142062	0.420994	0.375724	XP_014020021	PREDICTED:NADP-dependentmalicenzyme-like
5.214e-07	2.54735e-06	1.53437e-06	0	1.18218e-05	5.91091e-06	3.85233	0.585723	0.270713	0.567491	8.45239e-06	9.27824e-06	8.86531e-06	5.95548e-06	3.7223e-06	4.83889e-06	0.545823	-0.262948	0.0387035	1.41225	0.173076	-0.761763	0.0107744	1.96761	1.22154	0.0869086	0.437487	0.359035	XP_014047726	PREDICTED:AP-2complexsubunitalpha-2-likeisoformX6
0	7.3159e-06	3.65795e-06	1.17636e-05	0	5.8818e-06	1.60795	0.206273	0.389303	0.409712	6.99994e-06	4.03279e-05	2.36639e-05	4.90455e-06	7.63433e-06	6.26944e-06	0.264937	-0.576858	0.203714	0.690979	0.154579	-0.810849	0.180853	0.742674	0.93817	-0.0277185	0.477326	0.321185	XP_014004432	PREDICTED:1-phosphatidylinositol4,5-bisphosphatephosphodiesterasegamma-2
0	1.03768e-05	5.18842e-06	0	1.17286e-05	5.86429e-06	1.13027	0.0531809	0.469539	0.328329	0.000674537	0.000685217	0.000679877	0.000508399	0.000492713	0.000500556	0.736245	-0.132978	0.00139406	2.85572	0.0076314	-2.1174	6.08765e-05	4.21555	0.0117156	-1.93124	0.00019584	3.7081	XP_014064168	PREDICTED:DNA-(apurinicorapyrimidinicsite)lyase-like
1.2206e-05	2.33683e-05	1.77871e-05	5.10248e-06	6.55261e-06	5.82755e-06	0.327627	-0.48462	0.0837529	1.077	6.57137e-07	2.35259e-06	1.50486e-06	5.95329e-06	4.34112e-05	2.46822e-05	16.4017	1.21489	0.170927	0.76719	11.8198	1.07261	0.0510607	1.29191	0.236103	-0.626899	0.210181	0.677406	XP_014070525	PREDICTED:glia-derivednexinisoformX1
3.86366e-05	4.38605e-05	4.12486e-05	2.04202e-06	9.29465e-06	5.66833e-06	0.137419	-0.861954	0.00770636	2.11315	0	0	0	6.39518e-07	0	3.19759e-07	#DIV/0!	#DIV/0!	0.211325	0.675049	#DIV/0!	#DIV/0!	0.00199285	2.70053	17.7269	1.24863	0.139766	0.854599	XP_014072247	PREDICTED:probablephospholipid-transportingATPaseIFisoformX6
1.00519e-05	0	5.02593e-06	1.1308e-05	0	5.65399e-06	1.12496	0.0511382	0.470698	0.327258	5.11514e-06	4.97328e-06	5.04421e-06	7.77204e-06	6.48743e-06	7.12974e-06	1.41345	0.15028	0.0420393	1.37634	0.996377	-0.00157614	0.498715	0.302148	0.793015	-0.100718	0.409813	0.387414	XP_014048238	PREDICTED:ferritin,middlesubunit-likeisoformX2
3.36918e-05	3.64704e-05	3.50811e-05	0	1.13023e-05	5.65115e-06	0.161088	-0.792936	0.0184735	1.73345	9.02937e-06	2.04808e-05	1.47551e-05	0	0	0	0	#NUM!	0.0616673	1.20995	2.37756	0.376132	0.0373632	1.42756	#DIV/0!	#DIV/0!	0.211325	0.675049	XP_014053528	PREDICTED:heatshock70kDaprotein4-like
3.58726e-05	2.17103e-05	2.87914e-05	5.59204e-06	5.70022e-06	5.64613e-06	0.196105	-0.707512	0.0411131	1.38602	4.98293e-06	2.23759e-06	3.61026e-06	2.88813e-06	1.87242e-05	1.08062e-05	2.99318	0.476133	0.232522	0.633536	7.97488	0.901724	0.0365797	1.43676	0.522491	-0.281921	0.290748	0.536483	XP_014006892	PREDICTED:lymphocyteantigen75
0	2.16085e-05	1.08042e-05	0	1.11349e-05	5.56745e-06	0.515302	-0.287938	0.354282	0.450651	0	1.50128e-05	7.5064e-06	0	2.00005e-05	1.00002e-05	1.33223	0.124578	0.430177	0.366352	1.43934	0.158163	0.412734	0.38433	0.556732	-0.254354	0.367934	0.43423	XP_014033686	PREDICTED:traffickingproteinparticlecomplexsubunit3isoformX2
4.51354e-06	1.20543e-05	8.28391e-06	1.0989e-05	0	5.49449e-06	0.663273	-0.178308	0.358089	0.446009	5.85461e-05	7.59141e-05	6.72301e-05	4.52218e-05	6.60098e-05	5.56158e-05	0.827245	-0.0823659	0.240758	0.618419	0.123217	-0.909329	0.0124188	1.90592	0.0987937	-1.00527	0.0254306	1.59464	NP_001133937	Arginyl-tRNAsynthetase,cytoplasmic
0	7.79367e-07	3.89683e-07	0	1.08369e-05	5.41845e-06	13.9048	1.14316	0.226165	0.645574	0	2.14737e-05	1.07369e-05	0	2.85633e-05	1.42816e-05	1.33015	0.1239	0.430538	0.365989	0.036294	-1.44017	0.218564	0.660421	0.3794	-0.420902	0.310207	0.508348	ACM09832	Stromalmembrane-associatedprotein1
2.41046e-05	2.39082e-05	2.40064e-05	8.24158e-06	2.56468e-06	5.40313e-06	0.22507	-0.647682	0.0112617	1.9484	1.07827e-06	9.81056e-07	1.02966e-06	0	0	0	0	#NUM!	0.00111057	2.95445	23.3148	1.36763	1.13723e-05	4.94415	#DIV/0!	#DIV/0!	0.0986432	1.00593	ACN60323	Nucleolarcomplexprotein2homolog,partial
0	1.41722e-06	7.08611e-07	0	1.07898e-05	5.3949e-06	7.61334	0.881575	0.239932	0.619912	0	7.95484e-06	3.97742e-06	0	0	0	0	#NUM!	0.211325	0.675049	0.178158	-0.749194	0.251704	0.59911	#DIV/0!	#DIV/0!	0.211325	0.675049	XP_013996815	PREDICTED:farupstreamelement-bindingprotein1-likeisoformX4
0	1.03119e-05	5.15597e-06	0	1.07411e-05	5.37053e-06	1.04161	0.0177071	0.489813	0.30997	1.20012e-05	4.78584e-05	2.99298e-05	7.19288e-06	4.11202e-05	2.41566e-05	0.807107	-0.0930689	0.41841	0.378397	0.172269	-0.763794	0.157734	0.802075	0.222322	-0.653018	0.200886	0.697051	XP_014053388	PREDICTED:vasodilator-stimulatedphosphoprotein-likeisoformX2
0	2.28629e-06	1.14314e-06	1.07372e-05	0	5.36862e-06	4.69636	0.671761	0.260952	0.58344	3.40297e-06	2.29168e-05	1.31599e-05	1.2028e-06	1.65664e-05	8.8846e-06	0.675126	-0.170615	0.381732	0.418241	0.0868656	-1.06115	0.172902	0.762199	0.604261	-0.218776	0.371794	0.429697	XP_013996667	PREDICTED:cullin-3-like,partial
2.84202e-05	2.26538e-05	2.5537e-05	5.13035e-06	5.55041e-06	5.34038e-06	0.209123	-0.679598	0.00993928	2.00264	9.75082e-05	0.000156332	0.00012692	1.72647e-05	2.45034e-05	2.08841e-05	0.164545	-0.783715	0.0350002	1.45593	0.201206	-0.69636	0.0377379	1.42322	0.255716	-0.592242	0.0251655	1.59919	XP_014009160	PREDICTED:staphylococcalnucleasedomain-containingprotein1
0	9.36767e-06	4.68384e-06	0	1.06084e-05	5.30418e-06	1.13244	0.0540167	0.469065	0.328767	1.35893e-05	2.75129e-05	2.05511e-05	7.32619e-06	4.05316e-06	5.68968e-06	0.276855	-0.557748	0.0866406	1.06228	0.227912	-0.642234	0.0995868	1.0018	0.932247	-0.0304691	0.475476	0.322871	XP_014015416	PREDICTED:glycine--tRNAligase
0	0	0	0	1.0559e-05	5.27949e-06	#DIV/0!	#DIV/0!	0.211325	0.675049	8.54916e-05	0.000181241	0.000133366	6.36268e-05	7.21133e-05	6.787e-05	0.508899	-0.293368	0.15306	0.815137	0	#NUM!	0.0541613	1.26631	0.0777882	-1.10909	0.00575454	2.23999	NP_001167352	pre-mRNA-processingfactor19
4.63674e-06	8.88409e-07	2.76257e-06	1.03904e-05	0	5.19518e-06	1.88056	0.274287	0.351319	0.454299	1.28621e-05	2.66684e-05	1.97653e-05	6.35345e-06	9.8048e-06	8.07913e-06	0.408754	-0.388538	0.121113	0.916808	0.139769	-0.854589	0.0703009	1.15304	0.643038	-0.191764	0.325459	0.487503	XP_014071691	PREDICTED:AP-1complexsubunitmu-1isoformX1
0	1.43118e-05	7.15592e-06	0	1.03795e-05	5.18975e-06	0.725238	-0.139519	0.422316	0.374363	3.24381e-05	1.54724e-05	2.39553e-05	2.61338e-05	1.17867e-05	1.89602e-05	0.791485	-0.101558	0.348506	0.457789	0.29872	-0.524735	0.134642	0.870821	0.273718	-0.562697	0.130068	0.885831	ADM16019	IgkappachainV-IVregionSTH
0.000156008	4.98889e-05	0.000102949	1.03631e-05	0	5.18155e-06	0.0503314	-1.29816	0.104059	0.982721	0.000172443	0.000164597	0.00016852	2.42823e-05	3.98031e-05	3.20427e-05	0.190142	-0.720922	0.00201752	2.69518	0.610899	-0.214031	0.171503	0.765728	0.161708	-0.791269	0.0512324	1.29046	XP_013982434	PREDICTED:cleavageandpolyadenylationspecificityfactorsubunit5-like
0	0	0	0	1.03234e-05	5.16171e-06	#DIV/0!	#DIV/0!	0.211325	0.675049	3.87804e-06	4.56294e-06	4.22049e-06	4.33154e-06	1.33073e-05	8.81943e-06	2.08967	0.320078	0.20718	0.683652	0	#NUM!	0.00325974	2.48682	0.585265	-0.232647	0.323154	0.49059	XP_014055708	PREDICTED:alpha-N-acetylgalactosaminidase-like
0	3.71831e-06	1.85915e-06	0	1.03189e-05	5.15943e-06	2.77515	0.443286	0.304226	0.516804	2.21979e-06	1.26855e-05	7.45262e-06	0	0	0	0	#NUM!	0.145204	0.83802	0.249463	-0.602994	0.209938	0.67791	#DIV/0!	#DIV/0!	0.211325	0.675049	XP_013991141	PREDICTED:N-acylglucosamine2-epimerase-like
1.43926e-05	4.77546e-06	9.58403e-06	1.0318e-05	0	5.15898e-06	0.538289	-0.268984	0.297226	0.526913	5.40393e-06	1.40472e-05	9.72559e-06	0	1.47281e-06	7.36406e-07	0.0757184	-1.1208	0.0884023	1.05354	0.985444	-0.00636785	0.49226	0.307806	7.00562	0.845447	0.242724	0.614888	XP_014047167	PREDICTED:coatomersubunitalpha-like
8.06981e-06	8.24816e-06	8.15899e-06	1.01232e-05	0	5.06158e-06	0.620369	-0.20735	0.301463	0.520766	3.16446e-06	1.13246e-05	7.24453e-06	1.44339e-06	1.33948e-05	7.4191e-06	1.0241	0.0103409	0.491472	0.308502	1.12623	0.0516258	0.421754	0.374941	0.682237	-0.166065	0.395899	0.402416	XP_014030344	PREDICTED:2-oxoglutaratedehydrogenase,mitochondrialisoformX3
0	0	0	0	9.97001e-06	4.985e-06	#DIV/0!	#DIV/0!	0.211325	0.675049	0.000164826	0.000135262	0.000150044	0.000237925	0.000200537	0.000219231	1.46111	0.164684	0.0504976	1.29673	0	#NUM!	0.00478336	2.32027	0.0227386	-1.64324	0.00402817	2.39489	XP_013980257	PREDICTED:ribonucleaseUK114
0	4.49822e-06	2.24911e-06	0	9.95876e-06	4.97938e-06	2.21393	0.345164	0.333421	0.477007	1.38675e-05	5.45217e-05	3.41946e-05	1.20069e-05	1.0926e-05	1.14665e-05	0.33533	-0.474528	0.189966	0.721324	0.0657738	-1.18195	0.129343	0.888257	0.434255	-0.362255	0.162304	0.78967	XP_014071743	PREDICTED:glutaredoxin-3
0	1.6911e-06	8.4555e-07	4.18214e-06	5.67936e-06	4.93075e-06	5.83141	0.765773	0.0343225	1.46442	2.6738e-05	2.41113e-05	2.54246e-05	1.97698e-07	0	9.88488e-08	0.00388792	-2.41028	0.00134683	2.87069	0.0332571	-1.47812	0.00200718	2.69741	49.8817	1.69794	0.0117811	1.92881	XP_014007263	PREDICTED:radixin-likeisoformX1
[truncated: 1,039 more rows]
